# Supplementary material for: Organizing structural principles of the IL-17 ligand–receptor axis
Source: Nature. 2022 Jul 21;609(7927):622–9. doi: 10.1038/s41586-022-05116-y (PMC9477748; doi:10.1038/s41586-022-05116-y)
Supplement: Supplementary file 3 — Source Data Fig. 3 [file 41586_2022_5116_MOESM3_ESM.xlsx]

## Sheet: Figure 3g
log[IL-25(nM)]	WT (239)		Y92A (295)		L98A (296)		L101A (297)		Y106A (298)		Y134A (299)		M176A (300)		UNSTIM
1.17609	0.946808	1.05319
0.176091	0.898544	0.943749
-0.823909	0.769614	0.824109
-1.82391	0.295134	0.418852
-2.82391	0.160653	0.139126
-3.82391	0.0216394	-0.0206197
1.90309			0.308843	0.470855	1.06679	1.02226			1.07299	0.966823			1.10373	1.05607
0.90309			-0.00634453	-0.0139353	0.804849	0.855832			0.994028	0.938734			1.03484	0.961957
-0.09691			-0.0222059	-0.0300232	0.77154	0.789667			0.604977	0.516395			0.917169	0.893392
-1.09691			-0.054495	-0.0709228	0.251402	0.231915			0.155986	0.179762			0.615482	0.524468
-2.09691			0.0889367	0.0805529	0.102985	0.136634			0.0429638	-0.0682886			0.0825546	0.116727
-3.09691			-0.0617459	-0.0299099	-0.0304764	-0.0513227			0.014653	-0.0125518			0.000276472	0.036992
-4.09691			0.0124625	0.0565343	0.00396533	0.0242452			-0.0248272	0.00536356			0.0222837	0.0654133
2.20412							0.975472	1.01173			1.10041	1.12861			0.00215648	-0.00215648
1.20412							0.992466	0.904209			0.88543	0.888416
0.20412							0.794652	0.800657			0.428255	0.3671
-0.79588							0.261259	0.183765			0.00458944	0.108322
-1.79588							0.133235	0.155894			-0.0637545	0.0657451
-2.79588							0.0174475	0.0394267			0.046392	0.0155377
-3.79588							0.0600465	0.0805529			0.0573403	0.0201825

## Sheet: Figure 3h
	WT (239)			Y92A (295)			L98A (296)			L101A (297)			Y106A (298)			Y134A (299)			UNSTIM
no IL-25																			9.21	9.4	9.675
5nM IL-25	354.19	259.755	247.585	45.4	80.785	56.86	142.48	147.67	123.755	217.055	147.085	226.57	229.53	147.985	181.485	138.475	210.72	164.675
0.5nM IL-25	282.185	441.095	406.43	28.055	21.065	61.2	113.785	117.435	166.045	113.91	93.235	126.85	107.265	79.26	161.61	162.66	186.715	92.865

## Sheet: Figure 3i
IL17RA CRISPR KO
	IL25		UNSTIM		TNFa
C11	0.0543	0.0623	0.0516	0.0495	2.2686	2.1834
B3	0.069	0.0647	0.052	0.0504	1.3963	1.27
G12	0.0721	0.066	0.071	0.0661	2.2287	2.2936
parental	0.6935	0.6558	0.0681	0.067	1.7747	1.8293
IL17RB CRISPR KO
	IL25		UNSTIM		TNFa
B3	0.0577	0.0522	0.0528	0.0561	1.7065	1.5424
B2	0.085	0.058	0.0659	0.0706	1.4604	1.4421
A2	0.0731	0.063	0.06	0.0608	2.0111	2.0794
parental	0.572	0.5576	0.0555	0.0561	1.6072	1.6084

## Sheet: Figure 3j
log[nM]	RB-L40A/R46E (302)		RB-E148R (303)		RB-D75A/R79E (304)		RB-WT (305)		pCMV empty
0.69897	0.2654	0.2259	0.7974	0.7453	0.1652	0.1734	1.021	0.8176	0.7042	0.813
-0.30103	0.1928	0.2505	0.8414	0.9729	0.1872	0.2167	1.0975	1.0309	0.6356	0.6822
-1.30103	0.0834	0.0955	0.5949	0.6735	0.1161	0.1196	0.9758	0.949	0.3217	0.3293
-2.30103	0.0762	0.0742	0.3094	0.3145	0.0701	0.0806	0.7359	0.6568	0.0975	0.1037
-3.30103	0.0682	0.0717	0.1047	0.1115	0.0655	0.0778	0.3219	0.2488	0.0786	0.0874
-4.30103	0.0666	0.0678	0.0671	0.0792	0.0665	0.0749	0.0972	0.0801	0.0759	0.08
