# Supplementary material for: Organizing structural principles of the IL-17 ligand–receptor axis
Source: Nature. 2022 Jul 21;609(7927):622–9. doi: 10.1038/s41586-022-05116-y (PMC9477748; doi:10.1038/s41586-022-05116-y)
Supplement: Supplementary file 4 — Source Data Fig. 4 [file 41586_2022_5116_MOESM4_ESM.xlsx]

## Sheet: Figure 4a
Relative Dimerization
IL-17RB/RB		IL-17RA/RB		IL-17RA/RA + RB		IL-17RA/RA
no Ligand	50nM IL-25	no Ligand	50nM IL-25	no Ligand	50nM IL-25	no Ligand	50nM IL-25
0.0101236	0.378925	0.00606061	0.0156863	0.00909938	0	0	0.0193396
0.0110459	0.272827	0.00148588	0.0599251	0.00905139	0.0110037	0.00951231	0.00808725
0.0269327	0.283367	0.00616016	0.103576	0.0168924	0.0422705	0.0304698	0.00737553
0.0136448	0.390344	0.00318725	0.0333333	0.026113	0.0524561	0.0258404	0.0190949
0.0278751	0.258254	0.00143472	0.0358423	0.0285912	0.0414486	0.0108883	0
0.0219078	0.288186	0.00460829	0.0945946	0.0163644	0.00395249	0.0171165	0
0.0166376	0.25453	0.00413223	0.0531792	0.0118857	0.0467086	0.0164813	0.0312845
0.0137135	0.379652	0.00505051	0.115942	0.0186988	0.0115397	0.0110506	0.0232125
0.0206996	0.226205	0.00527009	0.0384168	0.00813492	0.0557312	0.00959039	0.0140094
0.0130695	0.221594	0.00735294	0.0899621	0.0125526	0.0405999	0.025898	0.00818662
0.034591	0.246442	0.00421348	0.0877573	0.0147026	0.0359451	0.018535	0.034971
0.00494999	0.398685	0	0.0950226	0.00590763	0.0184552	0.0137666	0.00373142
0.0256757	0.428295	0.001	0.100196	0.0227473	0.0264249	0	0.0440976
0.0107837	0.394049	0	0.0580645	0.0189364	0.0372083	0.0157832	0.0193214
0	0.200665	0	0.0702403	0.0199451	0.0127033	0.0117667	0.0060494
0.0168098	0.221455	0.00446429	0.0131579	0.0174137	0.0455215	0.0127909	0.0110131
0	0.229842	0.00232019	0.0444444	0.00535448	0.0409376	0.00300263	0
0.0103304	0.277415	0.00411862	0	0.0145393	0.0100072	0.00798963	0.0061639
0.00296199	0.427239	0.00238854	0.0854701	0.0201851	0.0216216	0.0180264	0.0156594
0.016002	0.328356	0.00547445	0.0581395	0.0120665	0.0083682	0.0165812	0.0212453
0.00653652	0.318693	0.00529101	0.0457831	0.0196744	0.0250974	0.0519969	0.0103136
0.0395986	0.268881	0.00112108		0.0170789	0.0269151	0.00602504	0.015487
0.0177484	0.114361			0.0114151	0.0139723	0.0171971	0.0211047
0.0181892	0.346654			0	0.0115675		0.00819277
0.0133147	0.21867			0.013505	0.0237997
	0.213608			0.030213	0.0410813
	0.233873			0.0339221	0.0220582
	0.203425			0.0115712	0.0437939
	0.283775			0.0160424	0.0216564
	0.339958			0	0.0146143
	0.384827			0	0.0335887
	0.236175			0.0150827	0.0234266
	0.264495			0.0169891	0.0203135
	0.246758			0.00734961	0.0583455
	0.340054			0.0331856	0.0171512
	0.260787			0.0203941	0.0244601
	0.377108			0.00469121	0.0073323
	0.372951			0.0204861	0.00666389
	0.391695			0.0210843	0
	0.138856			0.00735347	0.0476761
	0.387108			0.0199193	0.00563458
	0.139636			0.00826599	0.0525517
	0.287415			0.0093847	0.0115303
	0.113798			0.0171679	0.0194444
	0.332595			0.014762	0
	0.287987			0.0166953	0.0320834
	0.317791			0.0109584	0
	0.408831			0.0126908	0.0438036
	0.339356			0.0064222
				0.0358083
				0.0177492

## Sheet: Figure 4b
Relative Dimerization
IL-17RA/RB		IL-17RA/RB E148R		IL-17RA/RB L40A/R46E		IL-17RA/RB D75A/R79E
no Ligand	50nM IL-25	no Ligand	50nM IL-25	no Ligand	50nM IL-25	no Ligand	50nM IL-25
0.00606061	0.0156863	0.00819001	0.0200861	0.00972447	0.03	0.00280374	0.00254777
0.00148588	0.0599251	0.00428266	0.0332951	0.00917431	0.00564175	0.00216216	0.00476948
0.00616016	0.103576	0	0.0322581	0.002997	0.00368324	0.00367377	0.0112994
0.00318725	0.0333333	0.00455235	0.0136437	0.00209644	0.000974659	0.0145631	0.0117647
0.00143472	0.0358423	0.0035461	0.0290404	0.00618812	0.0015015	0.0100334	0
0.00460829	0.0945946	0.00526316	0.0190583	0.00588235	0	0.00356824	0.00240674
0.00413223	0.0531792	0.00327332	0.0336658	0.00263505	0	0.00704225	0.00330761
0.00505051	0.115942	0.00261097	0.0310345	0.00285171	0.000981354	0.00222717	0.00464396
0.00527009	0.0384168	0.00132802	0.00707214	0	0.00303951	0.00609013	0.00447427
0.00735294	0.0899621	0.00466418	0.0958904	0.00143062	0.01125	0.010352	0.00155521
0.00421348	0.0877573	0.00680272	0.03125	0.00331492	0.00425532	0.00507614	0.00300752
0	0.0950226	0.00378072	0.0314815	0	0.0015748	0.0054407	0.00932091
0.001	0.100196		0.0246914	0.00465116	0.00300752	0.00934579	0.00502513
0	0.0580645			0.00746269	0.00440917	0.00310559	0.00304878
0	0.0702403			0.00332779	0.00623053	0.00101833	0.00573394
0.00446429	0.0131579			0	0.00134953	0.00329489	0.00361011
0.00232019	0.0444444			0.003861	0.00252845	0.0126582	0.00442478
0.00411862	0			0.00254777	0.00103199	0.00303951
0.00238854	0.0854701			0
0.00547445	0.0581395
0.00529101	0.0457831
0.00112108

## Sheet: Figure 4c
Relative Dimerization
IL-17RB/RB		IL-17RB/RB E148R		IL-17RB/RB L40A/R46E		IL-17RB/RB D75A/R79E
no Ligand	50nM IL-25	no Ligand	50nM IL-25	no Ligand	50nM IL-25	no Ligand	50nM IL-25
0.0101236	0.378925	0.00194791	0.23126	0.00115741	0.2476	0.0197897	0.446956
0.0110459	0.272827	0.0132155	0.212674	0.00672143	0.146355	0.0198033	0.5
0.0269327	0.283367	0.014078	0.150571	0.005689	0.196547	0.0193502	0.232132
0.0136448	0.390344	0.0134043	0.18914	0.00490196	0.104748	0.0197024	0.310946
0.0278751	0.258254	0.0073461	0.104136	0.00894632	0.122503	0.0127463	0.448084
0.0219078	0.288186	0.0109919	0.170946	0.00534045	0.177361	0.0263929	0.409195
0.0166376	0.25453	0	0.221273	0.00692042	0.112029	0.0191796	0.392224
0.0137135	0.379652	0	0.27644	0.00509684	0.194829	0.0211976	0.347529
0.0206996	0.226205	0.0204937	0.305021	0.00655431	0.042224	0.0135445	0.316352
0.0130695	0.221594	0.0269977	0.194582	0.00663295	0.316672	0.0281688	0.432192
0.034591	0.246442	0.0114019	0.132115	0.0121198	0.0691857	0.00942996	0.478821
0.00494999	0.398685	0.0116466	0.133523	0.014626	0.129499	0.028879	0.195233
0.0256757	0.428295	0.00644036	0.336792	0.0241346	0.0826819	0.0135905	0.229183
0.0107837	0.394049	0.0193752	0.374917	0.00995967	0.126812	0.00947868	0.110566
0	0.200665	0.0119872	0.237178	0.00715688	0.180678	0.0213615	0.231048
0.0168098	0.221455	0.0155111	0.325115	0.0157764	0.192175	0.0137295	0.220209
0	0.229842	0.0109427	0.308804	0.00737654	0.30266	0.0130405	0.213302
0.0103304	0.277415	0.0307978	0.334858		0.344478	0.0309107	0.380822
0.00296199	0.427239	0.00307912	0.110847		0.151743
0.016002	0.328356	0.00368977	0.278413		0.378865
0.00653652	0.318693	0.0116842	0.454166		0.296934
0.0395986	0.268881	0.0328773	0.16822		0.132908
0.0177484	0.114361	0.0194777	0.159319		0.364957
0.0181892	0.346654	0.0177459	0.256864		0.272805
0.0133147	0.21867	0.00740238	0.34587		0.0639553
	0.213608	0.00854262	0.22881		0.0959288
	0.233873		0.42616		0.106284
	0.203425		0.168446		0.264616
	0.283775		0.342486
	0.339958
	0.384827
	0.236175
	0.264495
	0.246758
	0.340054
	0.260787
	0.377108
	0.372951
	0.391695
	0.138856
	0.387108
	0.139636
	0.287415
	0.113798
	0.332595
	0.287987
	0.317791
	0.408831
	0.339356

## Sheet: Figure 4d
SPR: IL-25 binding to IL-17RA
Time (seconds)	RU for 0 nM IL-25	RU for 156 nM IL-25	RU for 312.5 nM IL-25	RU for 625 nM IL-25	RU for 1250 nM IL-25	RU for 2500 nM IL-25	RU for 5000 nM IL-25	RU for 10000 nM IL-25	RU for 20000 nM IL-25
-60.06	0.987549	0.625793	0.418823	0.75061	1.17236	1.17993	1.06244	1.05396	1.15637
-59.96	1.18524	0.439087	0.539917	0.824036	0.941101	1.07916	1.05383	1.0946	1.17432
-59.86	0.835205	0.5	0.839111	0.809998	0.918457	0.897949	0.862427	0.748474	1.01263
-59.76	1.1626	0.649231	0.766479	0.870117	1.04816	0.9823	0.975708	1.15631	1.26575
-59.66	0.972717	0.672668	0.655518	0.87793	1.15045	1.31201	1.25616	1.19067	1.16809
-59.56	1.17352	0.527344	0.710999	0.695129	1.02472	1.21826	1.20697	1.26959	0.989197
-59.46	0.85791	0.592224	0.727417	0.824036	0.784851	1.17529	1.15851	1.04535	0.944641
-59.36	1.19067	0.261719	0.643799	0.758423	1.0661	1.06122	0.919495	1.00555	1.12122
-59.26	1.0946	0.357056	0.789124	0.789673	0.81842	0.894775	1.11163	0.979736	1.13837
-59.16	0.968018	0.465637	0.79303	0.71936	0.920776	0.661194	1.30151	0.999268	1.26263
-59.06	1.06335	0.679688	0.546936	0.923279	0.820007	0.903381	1.16241	0.986755	1.17352
-58.96	1.11646	0.726563	0.378174	1.07794	0.911438	0.895569	1.01868	1.00085	1.19775
-58.86	1.10321	0.478943	0.803162	0.896729	1.08014	0.715881	1.17413	1.03992	1.22589
-58.76	1.24774	0.628113	0.523499	0.734985	1.12079	0.7948	1.01398	0.914124	1.10712
-58.66	0.812561	0.389099	0.478149	0.681885	0.89502	1.00806	0.974915	1.09222	0.932129
-58.56	0.614929	0.366394	0.529724	0.499023	0.786438	0.753418	0.996826	0.742249	0.74231
-58.46	1.15942	0.539063	0.289124	0.975586	0.962219	0.962769	0.856995	0.989136	1.43683
-58.36	1.25476	0.705505	0.409424	0.984985	1.0567	0.918213	0.761658	1.24847	1.33136
-58.26	0.982117	0.352356	0.660217	0.992004	1.18097	1.13696	1.2226	1.14227	1.23529
-58.16	1.13678	0.426575	0.578979	0.888123	0.86377	1.20496	0.967896	0.717224	1.16339
-58.06	0.828979	0.43988	0.546936	0.556885	0.880188	1.15417	0.803833	0.942261	0.889954
-57.96	0.981323	0.334412	0.72583	0.72168	1.14264	0.984619	1.04993	0.989136	1.02667
-57.86	0.839905	0.534363	0.791443	0.780273	0.780151	0.900269	0.876526	0.889893	0.725098
-57.76	0.762573	0.454712	0.745361	0.543579	0.955139	0.840088	1.11163	1.0329	1.00714
-57.66	0.955566	0.335938	0.803162	0.673279	1.03253	0.848694	1.12653	0.896912	0.957947
-57.56	0.958679	0.505493	0.645386	0.994385	1.00049	0.994019	0.999939	0.999268	1.06732
-57.46	0.857117	0.375793	0.56958	0.623291	1.05908	1.05811	0.782776	0.782104	0.939941
-57.36	0.943054	0.65625	0.454712	0.93811	0.860657	1.00104	1.05383	1.06567	1.08527
-57.26	1.0415	0.375	0.531311	0.879517	0.860657	1.0495	0.860107	0.932068	1.09149
-57.16	0.696167	0.453125	0.539917	0.736572	1.01843	0.867432	0.851501	0.742249	0.860291
-57.06	0.952393	0.391418	0.81488	0.69281	0.991089	0.744812	0.875732	1.03992	1.0556
-56.96	0.986816	0.659363	0.454712	0.802185	0.831726	0.849487	0.810852	0.941467	1.02667
-56.86	0.908691	0.630493	0.243774	0.890442	0.973938	0.87915	0.998352	0.93988	1.1626
-56.76	0.88446	0.483582	0.691467	0.87793	1.11298	1.19165	0.848389	0.993835	0.888367
-56.66	0.890686	0.607849	0.410217	0.977966	1.16925	1.01434	1.07648	0.907104	0.879822
-56.56	0.956299	0.349243	0.559448	0.769348	0.941895	0.890869	0.921021	0.782898	0.88916
-56.46	0.91571	0.260193	0.698486	0.68811	1.09186	0.551025	0.710083	0.821167	1.14935
-56.36	0.851624	0.307068	0.713318	0.672485	1.13721	0.809631	0.509338	1.07507	0.997009
-56.26	1.04462	0.309387	0.498474	0.650635	0.768433	0.663574	0.958557	0.843811	0.846191
-56.16	1.12354	0.416443	0.493042	0.780273	1.18799	0.872131	0.987427	1.00165	1.00244
-56.06	1.10242	0.65155	0.615662	0.771729	0.889526	0.929199	0.971008	0.97113	0.940735
-55.96	1.01178	0.434387	0.60083	0.521729	0.831726	0.920593	0.840576	0.868835	0.919617
-55.86	0.876648	0.28363	0.474243	0.54126	0.659058	0.70105	1.03979	0.832886	0.805603
-55.76	0.896973	0.412537	0.385986	0.561523	0.838745	0.840881	0.780396	1.11566	0.846191
-55.66	0.994629	0.394531	0.29303	0.769348	0.973145	0.926819	0.893677	0.937561	1.08606
-55.56	1.00397	0.65155	0.432861	0.731873	0.982483	0.901855	1.06012	0.879761	0.887634
-55.46	0.903198	0.4422	0.704712	0.670166	0.847351	0.704956	0.743713	0.601624	0.903992
-55.36	0.859436	0.174255	0.393799	0.821716	0.63562	0.683105	0.71637	0.828979	0.532166
-55.26	0.885986	-0.140625	0.430542	0.590454	0.894226	0.511963	1.00305	1.01489	0.96106
-55.16	1.07739	0.197693	0.450806	0.677979	0.709045	0.697144	0.785095	0.685242	1.1001
-55.06	1.0946	0.453918	0.543823	0.633423	0.912964	0.938538	0.779602	0.796143	0.752441
-54.96	0.91333	0.460938	0.352417	0.645142	0.743469	0.845581	0.735107	0.664124	0.739197
-54.86	0.649292	0.453918	0.529724	0.68811	1.09656	1.15967	0.822571	0.684448	0.998535
-54.76	0.818848	0.290649	0.646118	0.742004	0.656738	0.793213	0.744446	0.362549	0.968079
-54.66	1.02979	0.255493	0.553955	0.366211	0.895813	0.800293	0.531982	0.606323	0.979797
-54.56	0.798523	0.492981	0.616455	0.62793	0.717651	0.751831	0.599182	0.812561	0.885254
-54.46	0.747742	0.399231	0.368774	0.865479	0.605164	0.945557	0.554626	0.826599	0.704773
-54.36	0.842285	0.179688	0.345337	0.608398	0.732483	0.730713	0.953857	0.981323	1.13214
-54.26	0.854736	0.298462	0.767212	0.532654	0.82312	0.898682	0.985107	1.03601	0.764954
-54.16	0.738342	0.345337	0.514099	0.541992	0.72467	0.752625	1.0296	0.69928	0.630554
-54.06	0.902405	0.548462	0.392212	0.456848	0.820007	0.450256	0.844482	0.829773	0.402466
-53.96	0.796936	0.319519	0.592224	0.720154	0.559875	0.889343	0.567932	0.760193	0.713379
-53.86	0.681335	0.337524	0.344604	0.734192	0.777832	0.692444	0.947571	1.08911	1.20013
-53.76	0.692261	0.154724	0.0859985	0.517029	0.7005	0.533081	0.624146	0.575073	0.787598
-53.66	0.714905	0.260925	0.683655	0.410767	0.994995	0.790894	0.668701	0.766479	0.825867
-53.56	1.20398	0.235962	0.50708	0.864685	1.07471	1.0979	1.2843	0.989929	0.889954
-53.46	0.667236	0.0546875	0.677368	0.602173	0.92627	0.693237	1.13666	0.657898	0.937622
-53.36	0.595398	0.171082	0.313354	0.44751	0.728577	0.550293	0.695251	0.578186	0.861816
-53.26	0.779785	0.159363	0.300842	0.520935	0.756714	0.613525	0.665588	0.598511	0.570435
-53.16	0.63446	0.582825	0.284424	0.445923	0.914551	0.921387	0.646057	0.810242	0.70166
-53.06	0.645386	0.40863	0.124268	0.531067	0.728577	0.522156	0.815552	0.717224	0.800903
-52.96	0.851624	0.692993	0.529724	0.151367	0.92157	0.895569	0.541321	0.78363	0.630554
-52.86	0.745361	-0.0703125	0.204712	0.362305	0.410645	0.639343	0.893677	0.476624	0.750122
-52.76	0.517273	-0.302307	0.062561	0.223267	0.464539	0.629944	0.436646	0.653198	0.563416
-52.66	0.207092	0.182068	0.50238	0.0537109	0.417664	0.347168	0.205383	0.675842	0.0446167
-52.56	0.585205	0.457825	0.356323	0.449829	0.621582	0.444824	0.667114	0.674255	0.707153
-52.46	0.756348	0.518738	0.382874	0.431885	0.745789	0.635437	0.788208	0.617249	0.664978
-52.36	0.686035	0.355469	0.521912	0.588135	0.703613	0.8479	1.0343	0.871155	0.625916
-52.26	0.975098	0.0211182	0.414917	0.720947	0.709045	0.6745	0.678833	0.465698	0.676697
-52.16	0.85083	0.31488	0.339905	0.585754	0.893433	0.726074	0.735901	0.925049	0.700134
-52.06	0.818848	0.263306	0.231323	0.677185	1.15436	0.952637	0.824158	0.719604	0.741516
-51.96	0.583679	0.235962	0.420349	0.548279	0.810608	0.63623	0.714783	0.997742	0.797791
-51.86	0.800842	0.300781	0.182861	0.738098	0.621582	0.776855	0.864807	1.07819	0.506348
-51.76	0.740723	0.267212	0.519592	0.554504	0.595764	0.715088	0.712463	0.643799	0.671997
-51.66	0.764893	-0.0374756	0.510986	0.201416	0.60675	0.462769	0.705383	0.37738	0.60791
-51.56	0.735229	0.159363	0.422729	0.402954	0.669983	0.612793	0.729614	0.828979	0.525879
-51.46	0.433655	0.304688	0.303955	0.241211	0.423889	0.633057	0.487427	0.703186	0.829773
-51.36	0.494629	0.304688	0.379761	0.513123	0.389526	0.766663	0.779602	0.732849	0.901672
-51.26	0.711792	0.241394	0.235229	0.581848	0.831726	0.665894	0.748352	0.768799	0.92511
-51.16	0.599304	0.270325	-0.00775	0.476379	1.06531	0.652588	0.659302	0.709412	0.705566
-51.06	0.734436	0.0047	0.357849	0.561523	0.910645	0.526062	0.441345	0.789917	0.646973
-50.96	0.380554	0.102356	0.347717	0.540466	0.704407	0.576843	0.753052	0.60553	0.738403
-50.86	0.695374	0.623474	0.53363	0.613098	1.03955	0.944031	0.958557	0.775818	0.875122
-50.76	1.07666	0.755493	0.940674	0.979492	1.13562	1.32526	1.27179	1.20868	1.20166
-50.66	1.08911	0.328918	0.945374	0.955322	1.26062	1.03308	1.19525	1.21021	0.975891
-50.56	0.60321	0.0601807	0.190674	0.591248	0.624695	0.557312	0.874146	0.507874	0.469666
-50.46	0.751648	0.0133057	0.250854	0.334961	0.350464	0.599487	0.674927	0.205505	0.357117
-50.36	0.131348	-0.257019	0.0633545	0.19751	0.377014	0.342468	0.552307	0.255554	0.185242
-50.26	0.0493164	-0.196106	-0.237427	-0.12439	0.560608	0.254944	0.18512	0.272705	0.150879
-50.16	0.282898	-0.200745	-0.0218506	0.106079	0.0715942	0.250244	0.188232	0.217224	-0.0162964
-50.06	0.313354	-0.200012	0.0906982	-0.0384521	0.0809326	0.381531	0.278076	0.0140991	0.383728
-49.96	0.238342	-0.178894	-0.0640259	-0.00488	0.0598755	0.141663	0.299927	0.0703735	0.319641
-49.86	0.402405	0.0812378	-0.272583	0.341248	0.266907	0.124512	0.183533	0.0203857	0.039978
-49.76	0.366455	0.335938	0.250854	0.193604	0.618469	0.500244	0.593689	0.452393	0.593079
-49.66	0.57428	0.132019	0.164124	0.19751	0.616882	0.723694	0.578064	0.401611	0.606384
-49.56	0.827393	0.251587	0.678162	0.414673	0.615295	0.82135	0.46167	0.69458	0.982117
-49.46	0.811035	0.610962	0.468811	0.422485	0.776245	0.862793	0.589783	0.756287	0.80011
-49.36	0.54541	0.424255	0.190674	0.541992	0.588745	0.693237	0.517151	0.575073	0.772766
-49.26	0.627441	0.246094	0.411743	0.377197	0.317688	0.380737	0.347595	0.51178	0.582153
-49.16	0.785217	0.191406	0.264893	0.235779	0.535645	0.385437	0.55542	0.54303	0.350891
-49.06	0.678223	0.367188	0.367249	0.538086	0.745789	0.654175	0.673401	0.617249	0.91571
-48.96	0.73053	0.319519	0.291443	0.806885	0.542664	0.406494	0.753052	0.51178	0.698547
-48.86	0.787598	0.2547	0.239136	0.561523	0.843445	0.594788	0.696045	0.732117	0.517273
-48.76	0.76416	0.400024	-0.0280762	0.235779	0.566101	0.666687	0.55304	0.423523	0.497742
-48.66	0.960205	0.331238	0.396912	0.446716	0.45282	0.710449	0.67804	0.572693	0.589172
-48.56	0.503967	0.161743	0.434448	0.491211	0.454407	0.663574	0.719482	0.339905	0.338379
-48.46	0.337585	-0.046875	0.384399	0.342041	0.41217	0.430725	0.414001	0.246948	0.33136
-48.36	0.453979	0.133606	0.398499	0.401367	0.439514	0.473694	0.271057	0.308655	0.366516
-48.26	0.650879	0.235168	0.365662	0.387329	0.552795	0.634644	0.299927	0.550842	0.522766
-48.16	0.739136	0.111755	0.244568	0.457642	0.633301	0.829956	0.381165	0.789124	0.722778
-48.06	0.763367	0.139099	0.618774	0.767822	0.524719	0.565125	0.474182	0.273499	0.784485
-47.96	0.604004	-0.0421753	0.314087	0.595947	0.337952	0.541687	0.71637	0.499268	0.501648
-47.86	0.588379	0.107849	0.262573	0.350586	0.405151	0.450256	0.845276	0.577393	0.660278
-47.76	0.504761	0.0726929	0.356323	0.307617	0.594238	0.633057	0.361633	0.558655	0.457153
-47.66	0.498535	0.0726929	0.200806	0.295898	0.563782	0.814331	0.457764	0.712585	0.594666
-47.56	0.67041	0.269531	-0.085083	0.19043	0.689514	0.804199	0.74762	0.278992	0.661804
-47.46	0.593811	-0.0484009	-0.0202637	0.364685	0.563782	0.534668	0.477295	0.784424	0.622009
-47.36	0.504761	-0.136719	0.513306	0.213867	0.699707	0.743225	0.545227	0.47583	0.38446
-47.26	0.220398	0.398438	0.639099	0.449829	0.592651	0.504944	0.385864	0.582092	0.52356
-47.16	0.364136	-0.00543	0.500854	0.530273	0.598145	0.511963	0.358521	0.727417	0.723572
-47.06	0.641479	0.228149	0.372681	0.503723	0.340332	0.775269	0.526489	0.622742	0.472778
-46.96	0.604004	0.28363	0.436768	0.445923	0.744995	0.57135	0.408508	0.568054	0.528259
-46.86	0.600098	0.292175	0.594604	0.424072	0.473145	0.554932	0.585083	0.740662	0.940735
-46.76	0.808655	0.0460815	0.412537	0.271729	0.557495	0.516663	0.478821	0.63446	0.789978
-46.66	0.445374	-0.0101318	0.167236	0.543579	0.45752	0.521362	0.593689	0.585205	0.570435
-46.56	0.598511	0.0375366	0.425049	0.580322	0.447327	0.764343	0.624939	0.597717	0.726685
-46.46	0.571167	0.322693	0.400818	0.595947	0.572327	0.82605	0.664001	0.866455	0.732117
-46.36	0.611023	0.2547	0.192261	0.427185	0.600464	0.704163	0.773376	0.747742	0.434509
-46.26	0.528992	0.195313	0.0227051	0.520142	0.55127	0.938538	0.838989	0.814148	0.536072
-46.16	0.767273	0.273438	0.207886	0.504517	0.666077	0.550293	0.732727	0.400818	0.352478
-46.06	0.63208	0.0304565	0.44458	0.355286	0.491089	0.6026	0.77179	0.171936	0.475098
-45.96	0.546143	0.125	0.534424	0.550598	0.670776	0.5495	0.0608521	0.434448	0.721191
-45.86	0.871155	0.334412	0.646912	0.888123	1.0528	0.665894	0.58197	0.620361	0.566528
-45.76	0.810242	0.335144	0.451599	0.600586	0.574707	0.710449	0.787415	0.643799	0.369629
-45.66	0.858643	0.28595	0.446899	0.756836	0.379395	0.60498	0.424927	0.460205	0.29071
-45.56	0.943054	0.203918	0.589111	0.570129	0.197327	0.315918	0.371033	0.329773	0.55011
-45.46	0.766479	0.038269	0.442993	0.235779	0.537964	0.562012	0.350708	0.37738	0.369629
-45.36	0.750854	0.0585938	-0.0858765	0.460754	0.717651	0.44873	0.523376	0.305542	0.211853
-45.26	1.01025	-0.09375	0.228943	0.932617	0.5755	0.683838	0.174133	0.514099	0.714966
-45.16	0.800842	0.143005	0.186768	0.563904	0.569214	0.0838623	0.270264	0.550842	0.817322
-45.06	0.620361	0.288269	0.172729	0.400635	0.381714	0.411194	0.703857	0.218811	0.411804
-44.96	0.737549	0.198425	0.0328369	0.275635	0.177063	0.478394	0.314758	0.411011	0.482117
-44.86	0.421936	0.164856	0.0453491	0.356873	0.437988	0.536987	0.335876	0.264099	0.761047
-44.76	0.693848	0.225769	0.28833	0.467773	0.802795	0.319824	0.65387	0.559448	0.628235
-44.66	0.543823	0.0437622	0.18988	0.262329	0.723145	0.397156	0.596802	0.368042	0.444641
-44.56	0.750061	0.132813	-0.0897827	0.624817	0.427795	0.466675	0.251526	0.275818	0.940735
-44.46	0.550842	0.15863	0.229736	0.839661	0.368469	0.335449	0.486633	0.787537	0.981384
-44.36	0.706299	0.213318	0.238342	0.271729	0.448914	0.275269	0.772583	0.616455	0.559509
-44.26	0.44696	0.302368	0.0899048	0.421692	0.380188	0.762756	0.810852	0.233643	0.518066
-44.16	0.631348	-0.135925	0.078186	0.359192	0.567688	0.632324	0.652283	0.332092	0.0852661
-44.06	0.716492	0.0648804	0.281311	0.489685	0.498108	0.586182	0.302307	0.649292	0.96106
-43.96	0.573486	0.289856	0.279724	0.428711	0.712219	0.26825	0.375732	1.12506	1.38995
-43.86	0.503174	-0.0257568	-0.0303955	0.482666	0.638	0.596375	1.14288	1.00397	1.16339
-43.76	0.711792	0.00549	0.102417	0.707642	0.199707	0.872131	1.12415	0.796936	0.896973
-43.66	0.585205	0.125793	0.483643	0.334229	0.459045	0.962769	0.757751	0.550842	0.747742
-43.56	0.243835	-0.00781	0.458618	0.22876	0.826233	0.788574	0.817932	0.871948	0.705566
-43.46	0.271973	-0.0421753	0.35553	0.163879	1.16687	0.772156	0.451477	1.12817	0.446228
-43.36	0.450867	0.177368	0.372681	0.812317	0.944214	0.88623	0.98822	0.756287	0.485291
-43.26	0.464111	0.100769	0.75708	1.14746	0.679382	0.796387	0.689026	0.820374	0.914978
-43.16	0.583679	0.426575	0.996948	1.09906	0.54187	0.522156	0.710876	0.772705	1.01025
-43.06	0.536804	0.831238	0.721924	0.725586	0.882507	0.554199	0.558533	0.393799	0.841492
-42.96	0.907898	0.446899	0.63678	0.534973	0.591858	0.771362	0.471008	0.496948	0.632141
-42.86	1.23053	0.604675	0.622681	0.445129	0.819214	0.773682	0.454651	0.799255	0.552429
-42.76	1.09619	0.369568	0.553955	0.520142	0.67157	0.5979	0.485107	0.917236	1.06262
-42.66	0.800049	0.316406	0.160217	0.487305	0.759094	0.613525	0.662415	0.910217	0.932922
-42.56	0.63446	0.429688	0.223511	0.670898	0.533264	0.63385	0.730408	0.902405	0.91571
-42.46	0.710205	0.424255	0.707886	0.768555	0.351257	0.868225	0.701477	0.725037	0.989197
-42.36	0.495361	0.882019	0.710205	0.507629	0.809082	0.764343	0.969482	0.768799	0.659485
-42.26	0.653198	0.278137	0.527405	0.431091	0.784058	0.668213	1.01166	0.668823	0.85791
-42.16	1.04932	0.450806	0.713318	0.75061	0.984863	0.858093	0.671814	0.894592	0.944641
-42.06	0.786804	0.340637	0.390686	0.672485	0.657532	0.894043	0.70929	0.782104	1.07666
-41.96	0.717285	0.547668	0.54303	0.648254	0.548157	1.02686	0.819458	0.928955	1.00873
-41.86	0.63208	0.653931	0.477417	0.652161	0.632507	0.579956	0.960083	0.644592	0.97821
-41.76	0.767273	0.643738	0.803162	0.810791	0.966125	0.473694	0.934326	0.750854	0.579041
-41.66	0.784424	0.268005	0.853943	0.467773	0.997375	0.711182	0.775696	0.857849	0.563416
-41.56	0.764893	0.369568	0.774292	0.472473	1.06921	0.590881	0.556213	0.421143	0.54071
-41.46	0.775085	0.328125	0.514099	0.623291	1.01764	0.958069	0.608521	0.510986	0.77356
-41.36	0.710205	0.430481	0.643799	0.487305	0.553589	0.282288	0.656982	0.503967	0.697754
-41.26	0.745361	0.264099	0.817993	0.747498	0.540344	0.369019	0.949158	0.370361	0.769653
-41.16	0.882874	0.419556	0.678162	0.703735	0.655945	0.76355	0.958557	0.60553	0.584473
-41.06	0.557129	0.532837	0.66803	0.29126	0.343445	0.534668	0.573364	0.818787	0.49231
-40.96	0.861023	0.47113	0.451599	0.578735	0.737183	0.536194	0.298401	0.932861	0.530579
-40.86	0.879761	0.458618	0.299255	0.47168	0.852844	0.628418	0.64447	1.03442	1.01416
-40.76	0.780518	0.290649	0.178162	0.453735	0.386414	0.701843	0.96167	0.611755	0.757935
-40.66	0.870361	0.16095	0.508667	0.62793	0.536438	0.701843	0.89447	0.839111	0.839966
-40.56	0.57196	0.486755	0.596924	0.336548	0.73175	0.511963	0.58429	0.866455	0.760254
-40.46	0.627441	0.306274	0.310181	0.302979	0.947327	0.737793	0.856995	0.948486	0.771179
-40.36	0.821167	0.299255	0.31488	0.684998	0.855957	0.958862	0.720276	0.871948	0.88916
-40.26	0.903992	0.341431	0.639099	0.602173	0.433289	0.700256	0.614807	0.808655	0.796204
-40.16	0.908691	0.441406	0.622681	0.888916	0.545776	0.697144	0.876526	0.725037	0.771973
-40.06	0.524292	0.736755	0.659424	0.613098	0.739563	0.676819	1.04523	0.739136	0.541504
-39.96	0.544617	0.751587	0.559448	0.56543	0.53717	0.486206	0.748352	0.35083	0.657166
-39.86	0.760254	0.330505	0.610229	0.71936	0.577026	0.615112	0.808533	0.825867	0.703247
-39.76	1.0321	0.279724	0.297729	0.770935	0.638733	0.365112	0.460083	0.950867	0.766541
-39.66	0.750061	0.523438	0.299255	0.82251	0.725464	0.75885	0.49292	0.94696	1.14307
-39.56	0.935242	0.510193	0.405518	0.759216	0.756714	0.815125	0.617126	0.515686	0.725098
-39.46	0.954773	0.261719	0.369568	0.470154	0.462219	0.689331	0.573364	0.374268	0.508728
-39.36	0.700073	0.391418	0.604736	0.50061	0.60907	0.633057	0.539001	0.448486	0.778259
-39.26	0.481323	0.302368	0.748474	0.239685	0.95282	0.525269	0.434326	0.689148	0.49231
-39.16	0.738342	0.260193	0.437561	0.470947	0.409851	0.64325	0.49762	0.943787	0.752441
-39.06	0.720398	0.404724	0.535217	0.738892	0.581726	0.616699	0.342102	0.794617	0.786804
-38.96	0.94928	0.460144	0.396912	0.691223	0.805969	0.693237	0.754639	0.79071	0.629028
-38.86	0.698486	0.342957	0.454712	0.578735	0.576233	0.842468	0.83667	0.861023	0.738403
-38.76	0.581299	0.257813	0.447693	0.501404	0.652832	0.908081	0.525696	0.607849	0.649353
-38.66	0.711792	0.357849	0.453186	0.50061	0.82312	0.776062	0.585083	0.771912	0.590759
-38.56	0.714111	0.03125	0.561768	0.545898	0.76532	1.04791	0.785889	0.715698	0.67511
-38.46	0.841492	0.235168	0.399292	0.578735	0.905945	0.819031	0.837463	0.528198	0.813416
-38.36	0.981323	0.5047	0.395386	0.882629	0.547363	0.971375	0.760071	0.563354	0.660278
-38.26	0.857117	0.214844	0.603943	0.87561	0.608276	0.574463	0.806213	0.782104	0.772766
-38.16	0.664124	0.547668	0.577393	0.734985	0.763733	0.427612	0.645264	0.59613	0.613403
-38.06	0.734436	0.666443	0.63678	0.454529	0.820801	0.765869	0.761658	0.869568	0.695435
-37.96	0.88208	0.328918	0.697693	0.807617	0.855957	0.627625	0.582764	0.765686	0.777466
-37.86	0.807129	0.37738	0.388306	0.873291	0.754395	0.740112	0.581177	0.704773	0.870422
-37.76	0.635986	0.364075	0.421143	0.643555	0.763	0.856506	0.848389	0.862549	0.837585
-37.66	0.579773	0.326599	0.669556	0.748291	0.703613	0.912781	1.0484	0.768799	0.998535
-37.56	0.825073	0.385193	0.696899	0.493591	0.805176	0.745605	0.829651	0.864929	0.750916
-37.46	0.54541	0.515625	0.487549	0.638123	0.81842	0.463562	0.588196	0.639099	0.686829
-37.36	0.770386	0.259399	0.472717	0.696716	0.846558	0.619812	0.799133	0.621155	0.703247
-37.26	0.532104	0.210144	0.447693	0.751404	0.668457	0.647949	0.778076	0.85553	1.03839
-37.16	0.760254	0.372681	0.370361	0.549805	0.945007	0.454956	0.71167	0.794617	0.938416
-37.06	0.845398	0.265625	0.365662	0.506836	0.843445	0.7948	0.758545	0.585205	0.754822
-36.96	0.743835	0.182068	0.549255	0.491211	0.763733	0.688538	0.484314	0.704773	0.778259
-36.86	0.632874	0.773438	0.43988	0.242798	0.629395	0.734619	0.670227	0.598511	0.521973
-36.76	0.568054	0.47345	0.544556	0.495911	0.550476	0.897949	0.699951	0.661011	0.630554
-36.66	0.737549	0.137512	0.853943	0.518555	0.460632	0.478394	0.688232	0.804749	0.840759
-36.56	0.555542	0.518005	0.462524	0.556885	0.470032	0.66748	0.404602	0.871948	0.764954
-36.46	0.427429	0.628113	0.692993	0.421692	0.697327	0.731506	0.630432	0.82196	0.45166
-36.36	0.642273	0.538269	0.518005	0.802979	0.486389	0.469788	0.726501	0.462585	0.649353
-36.26	0.29541	0.757813	0.571167	0.616211	0.680969	0.644775	0.563232	0.59613	0.85791
-36.16	0.703186	0.602356	0.573486	0.622498	0.869995	0.6026	0.296814	0.603943	0.718079
-36.06	0.842285	0.305481	0.504761	0.713135	0.79657	0.423706	0.453064	0.905518	0.97821
-35.96	0.897705	0.426575	0.298462	0.54126	0.692688	0.395569	0.56012	0.679749	0.77356
-35.86	0.578979	0.413269	0.310181	0.510742	0.634094	0.517456	0.575745	0.554749	0.736023
-35.76	0.812561	0.605469	0.372681	0.443604	0.441101	0.4729	0.539795	0.583679	0.625122
-35.66	0.439941	0.253113	0.852417	0.482666	0.460632	0.501038	0.871826	0.40863	0.589172
-35.56	0.708679	0.400818	0.619568	0.751404	0.492676	0.656494	0.76947	0.827393	0.465759
-35.46	0.622742	0.327332	0.416443	0.658447	0.53717	0.64325	0.763245	0.923523	0.814941
-35.36	0.69696	0.647644	0.246948	0.827942	0.695007	0.702637	0.567932	0.745361	0.745422
-35.26	0.73291	0.411743	0.254761	0.644348	0.91217	0.722168	0.714783	0.66571	0.504028
-35.16	0.727417	0.496094	0.584412	0.742004	0.702026	0.315918	0.600708	0.736023	0.738403
-35.06	0.750854	0.2547	0.661011	0.60376	0.861389	0.752625	0.676514	0.648499	0.324341
-34.96	0.747742	0.368774	0.278198	0.656067	0.572327	0.82605	0.681213	0.50238	0.714966
-34.86	0.78833	0.255493	0.464905	0.448242	0.673157	0.556519	0.39917	0.758667	0.798523
-34.76	0.602417	0.375	0.532837	0.43811	0.672363	0.353394	0.354614	0.691467	0.750916
-34.66	0.737549	0.350769	0.495361	0.684998	0.677063	0.594788	0.58197	0.591492	0.475098
-34.56	0.500854	0.492188	0.441467	0.502197	0.419983	0.276855	0.824951	0.796143	0.589966
-34.46	0.499268	0.549255	0.447693	0.399048	0.701233	0.325256	0.679626	0.51178	0.539978
-34.36	0.646973	0.375	0.461792	0.517822	0.73877	0.429932	0.784302	0.672729	0.703247
-34.26	0.577393	0.2453	0.559448	0.606873	0.694214	0.44873	0.520264	0.917236	0.498535
-34.16	0.378967	0.18988	0.478149	0.624023	0.630188	0.472168	0.437439	0.750061	0.407898
-34.06	0.658691	0.41095	0.28833	0.657654	0.723145	0.5495	0.664795	0.772705	0.405579
-33.96	0.557861	0.5047	0.403931	0.632629	0.484863	0.337769	0.892883	0.707092	0.55011
-33.86	0.41333	0.491394	0.335205	0.43811	0.446594	0.5495	0.674927	0.700867	0.547791
-33.76	0.38208	0.472656	0.640686	0.396729	0.638733	0.759644	0.522583	0.443054	0.715759
-33.66	0.623535	0.567993	0.352417	0.484985	0.660645	0.754944	0.40387	0.764893	0.697754
-33.56	0.588379	0.332031	0.425842	0.350586	0.694214	0.681519	0.569458	0.619568	0.786072
-33.46	0.610229	0.201599	0.177368	0.443604	0.646545	0.635437	0.713196	0.481323	0.578247
-33.36	0.48053	0.514099	0.508667	0.539673	0.45282	0.353394	0.601501	0.476624	0.811829
-33.26	0.57666	0.366394	0.395386	0.589661	0.770813	0.529175	0.812439	0.421143	0.771973
-33.16	0.789124	0.336731	0.526611	0.559204	0.758301	0.714355	0.838989	0.703186	0.564941
-33.06	0.765686	0.268005	0.462524	0.672485	0.811401	0.402588	0.541321	0.851624	0.506348
-32.96	0.519592	-0.0405884	0.510193	0.756836	0.616882	0.640137	0.535889	0.570374	0.588379
-32.86	0.373535	0.463318	0.242249	0.761536	0.705933	0.595581	0.621826	0.82428	0.588379
-32.76	0.513367	0.373474	0.29303	0.481873	0.668457	0.273682	0.596008	0.657104	0.377441
-32.66	0.776611	0.380493	0.445374	0.470154	0.63562	0.338562	0.638245	0.56488	0.447754
-32.56	0.646179	0.4328	0.520386	0.53656	0.607483	0.668213	0.684326	0.57196	0.474304
-32.46	0.725098	0.696106	0.375854	0.436523	0.632507	0.69873	0.619446	0.676636	0.519653
-32.36	0.63446	0.202332	0.437561	0.501404	0.802795	0.688538	0.507751	0.618835	0.505554
-32.26	0.624268	0.130493	0.56488	0.41626	0.547363	0.564331	0.77417	0.514099	0.322754
-32.16	0.512573	0.407837	0.503174	0.509216	0.341858	0.495605	0.744446	0.579773	0.505554
-32.06	0.44928	0.460938	0.477417	0.384216	0.514526	0.492432	0.683533	0.151611	0.382935
-31.96	0.44458	0.22345	0.483643	0.555298	0.517639	0.490112	0.537415	0.516479	0.500122
-31.86	0.422729	0.378113	0.385986	0.46936	0.475464	0.537781	0.535095	0.628967	0.464966
-31.76	0.631348	0.317993	0.351624	0.472473	0.691101	0.499512	0.511658	0.713318	0.393066
-31.66	0.404785	0.390625	0.465698	0.695129	0.893433	0.3573	0.667114	0.789917	0.432922
-31.56	0.608643	0.15155	0.461792	0.475586	0.616882	0.2901	0.828857	0.689148	0.314148
-31.46	0.808655	0.0718994	0.578979	0.47168	0.292664	0.253418	0.664795	0.312561	0.58136
-31.36	0.266479	0.338318	0.347717	0.433411	0.558289	0.593994	0.396057	0.424255	0.533691
-31.26	0.625061	0.585938	0.299255	0.359985	0.75592	0.851074	0.55542	0.691467	0.54071
-31.16	0.601624	0.235168	0.72583	0.46936	0.73175	0.708862	0.588989	0.327393	0.425903
-31.06	0.627441	0.123474	0.239136	0.321716	0.643433	0.583862	0.646057	0.335205	0.517273
-30.96	0.640686	0.364868	0.362549	0.50293	0.405945	0.7323	0.753845	0.450073	0.502441
-30.86	0.828979	0.444519	0.388306	0.277161	0.334839	0.558838	0.516357	0.233643	0.39856
-30.76	0.439148	0.15625	0.38208	0.571716	0.357483	0.511963	0.455383	0.582092	0.377441
-30.66	0.557129	0.489868	0.364868	0.371704	0.433289	0.530762	0.397583	0.666443	0.535278
-30.56	0.779785	0.31488	0.373474	0.645142	0.748901	0.45105	0.546814	0.660217	0.604797
-30.46	0.671143	0.250793	0.402405	0.495911	0.631714	0.429932	0.42804	0.54071	0.788391
-30.36	0.507874	0.258606	0.157104	0.363892	0.440308	0.456543	0.420227	0.584412	0.748535
-30.26	0.620361	0.212524	0.304749	0.561523	0.394226	0.340088	0.691345	0.526611	0.615723
-30.16	0.506348	0.208618	0.280518	0.26001	0.473938	0.335449	0.389771	0.412537	0.217285
-30.06	0.549316	0.368774	0.443787	0.348267	0.737183	0.37915	0.369446	0.47821	0.205566
-29.96	0.667236	0.148438	0.31958	0.449829	0.69342	0.500244	0.362427	0.598511	0.63446
-29.86	0.549316	0.178162	0.28833	0.559998	0.591858	0.526855	0.45929	0.674255	0.372009
-29.76	0.42041	0.501587	0.414917	0.428711	0.404358	0.297913	0.571045	0.685242	0.525879
-29.66	0.484436	0.487488	0.432861	0.773254	0.417664	0.32373	0.71637	0.515686	0.51416
-29.56	0.218811	0.525818	0.388306	0.263916	0.393433	0.558838	0.552307	0.412537	0.569641
-29.46	0.325867	0.375793	0.255493	0.503723	0.605164	0.310425	0.671814	0.369568	0.265747
-29.36	0.349304	0.143005	0.442993	0.329529	0.616882	0.363525	0.571838	0.471924	0.51416
-29.26	0.427429	0.0687866	0.528931	0.281067	0.610657	0.447144	0.462463	0.596924	0.650085
-29.16	0.489929	0.325806	0.389099	0.467773	0.44812	0.443237	0.439758	0.420349	0.483704
-29.06	0.490723	0.353149	0.354736	0.634216	0.440308	0.260437	0.43512	0.494568	0.438416
-28.96	0.286804	0.139832	0.364136	0.235779	0.564514	0.365112	0.396057	0.303955	0.226685
-28.86	0.287598	0.0906372	0.575806	0.263123	0.393433	0.481506	0.588989	0.350037	0.481384
-28.76	0.405518	0.00159	0.562561	0.248291	0.437195	0.599487	0.192139	0.327393	0.682922
-28.66	0.423523	0.215637	0.374268	0.368591	0.430176	0.5495	0.321045	0.348511	0.45166
-28.56	0.365723	0.0789185	-0.00854	0.462341	0.459839	0.236206	0.540588	0.568054	0.496216
-28.46	0.725098	0.142212	0.108643	0.736572	0.300476	0.2323	0.274963	0.56488	0.360291
-28.36	0.264893	0.501587	0.29303	0.41156	0.276245	0.565918	0.588989	0.286011	0.301697
-28.26	0.31958	0.463318	0.419556	0.231079	0.47937	0.416687	0.52179	0.310974	0.207153
-28.16	0.611816	0.380493	0.15863	0.337341	0.38092	0.676025	0.256165	0.757874	0.507141
-28.06	0.724304	0.232056	0.178955	0.419373	0.45752	0.647156	0.193665	0.479736	0.422791
-27.96	0.549316	0.123474	0.181274	0.338135	0.199707	0.636963	0.304626	0.325073	0.343079
-27.86	0.57428	0.212524	0.0586548	0.270935	0.2005	0.208069	0.508545	0.664917	0.511841
-27.76	-0.0764771	0.321899	0.135986	0.0756226	0.476257	0.190125	0.195251	0.585999	0.252441
-27.66	0.216492	0.299988	0.289917	0.258423	0.371582	0.51123	0.260071	0.531311	0.260254
-27.56	0.366455	0.299988	0.202393	0.532654	0.237976	0.534668	0.575745	0.347717	0.363403
-27.46	0.428955	0.196106	0.400818	0.365479	0.405945	0.499512	0.496033	0.343811	0.434509
-27.36	0.132874	0.34613	0.0656738	0.446716	0.523132	0.31665	0.349915	0.303162	0.407166
-27.26	0.272705	0.325806	0.0164795	0.515442	0.31842	0.354187	0.364014	0.251648	0.271179
-27.16	0.32196	0.310181	0.300842	0.200623	0.274719	0.515869	0.417114	0.361755	0.527466
-27.06	0.457886	0.367981	0.254761	0.282654	0.42627	0.719788	0.502258	0.265686	0.257935
-26.96	0.416504	0.50238	0.325073	0.180298	0.348145	0.466675	0.328857	0.407898	0.604004
-26.86	0.242249	0.371887	0.0922241	0.295898	0.305176	0.5354	0.317932	0.176636	0.400879
-26.76	0.539917	0.0742188	0.282104	0.329529	0.329407	0.570557	0.245239	0.0883179	0.289185
-26.66	0.581299	0.28125	0.256287	0.157654	0.215332	0.329956	0.436646	0.385986	0.253235
-26.56	0.412598	0.554688	0.191467	0.272461	0.680969	0.539307	0.442139	0.388367	0.368103
-26.46	0.575867	0.645325	0.400024	0.172485	0.578613	0.569031	0.672607	0.145386	0.427429
-26.36	0.63208	0.260193	0.315674	0.32251	0.327026	0.484619	0.520264	0.426636	0.501648
-26.26	0.462585	0.390625	0.214111	0.351379	0.259094	0.234619	0.384338	0.78363	0.495422
-26.16	0.364929	0.293762	0.0570679	0.333435	0.253601	0.431519	0.386658	0.426636	0.458679
-26.06	0.423523	0.1828	0.0523682	0.311523	0.213745	0.552612	0.532776	0.240662	0.605591
-25.96	0.573486	0.287537	0.460999	0.435791	0.16687	0.510437	0.385071	0.354736	0.803223
-25.86	0.387573	0.288269	0.182861	0.225586	0.324707	0.578369	0.324951	0.345398	0.311035
-25.76	0.375061	0.385193	0.241455	0.31781	0.380188	0.411987	0.302307	0.651611	0.0352783
-25.66	0.495361	0.410156	0.205505	0.488098	0.274719	0.452637	0.223389	0.565674	0.300903
-25.56	0.418823	0.356262	0.101624	0.453735	0.412964	0.783875	0.0842896	0.583679	0.421997
-25.46	0.16333	0.100769	0.153198	0.310791	0.50592	0.579163	0.132751	0.464111	0.283691
-25.36	0.241455	0.419556	0.152405	0.270935	0.244995	0.329956	0.352295	0.414124	0.197754
-25.26	0.231323	0.311707	0.38678	0.134216	0.393433	0.627625	0.487427	0.311768	0.183716
-25.16	0.328186	0.078125	0.334412	0.263916	0.27002	0.575256	0.61792	0.364929	0.332947
-25.06	0.396179	-0.0523071	0.0461426	0.460754	0.571594	0.502625	0.358521	0.292236	0.484497
-24.96	0.529785	0.0883179	0.055542	0.381104	0.455933	0.392456	0.0476074	0.25238	0.436035
-24.86	0.383667	0.0492554	0.109436	0.580322	0.427795	0.286987	0.347595	0.249268	0.654785
-24.76	0.475098	0.177368	0.371948	0.41156	0.333313	0.44873	0.224915	0.400085	0.60791
-24.66	0.291504	0.259399	0.266479	0.436523	0.523132	0.362	0.479614	0.25946	0.243835
-24.56	0.371948	0.474243	0.371948	0.495117	0.623108	0.356506	0.389771	0.470398	0.239929
-24.46	0.433655	0.257019	0.174255	0.463867	0.432495	0.0861816	0.378845	0.34613	0.413391
-24.36	0.44928	0.407837	0.129761	0.31781	0.16217	0.408875	0.253052	0.168823	0.389954
-24.26	0.558655	0.102356	0.385193	0.362305	0.215332	0.258057	0.161682	0.205505	0.24231
-24.16	0.337585	0.28363	0.305542	0.328735	0.127808	0.495605	0.373352	0.516479	0.359497
-24.06	0.177429	0.449219	0.346924	0.199036	0.424683	0.548706	0.439758	0.0852051	0.151672
-23.96	0.232117	0.339844	0.415649	0.306091	0.304382	0.367432	0.468689	-0.0210571	0.294617
-23.86	0.371948	0.0890503	0.196899	0.399048	0.430176	0.54248	0.265564	0.178162	0.375122
-23.76	0.382874	0.0726929	0.167236	0.296692	0.38562	0.359619	0.153076	0.242249	0.282898
-23.66	0.195374	0.0922241	0.144592	0.31781	0.371582	0.168213	0.223389	0.476624	0.547791
-23.56	0.169617	0.210938	0.38208	0.195923	0.186401	0.547913	0.634338	0.422729	0.396179
-23.46	0.112549	0.0875244	0.253967	0.354492	0.0825195	0.341675	0.360107	0.162537	0.251648
-23.36	0.425049	0.110962	0.23053	0.331848	0.483276	0.319824	0.303833	0.32196	0.394653
-23.26	0.414917	0.227356	0.257874	0.28418	0.468445	0.317444	0.219482	0.301636	0.285278
-23.16	0.465698	0.359375	0.055542	0.313904	0.261414	0.212769	0.0358887	0.171143	0.243103
-23.06	0.380554	0.310181	0.118042	0.414673	0.45282	0.245605	0.267883	0.13678	0.155579
-22.96	0.378174	0.544556	0.227417	0.564697	0.436401	0.108093	0.446045	0.343018	0.155579
-22.86	0.157104	0.376587	0.143799	0.667786	0.512207	0.372131	0.241333	-0.102295	0.138367
-22.76	0.442261	0.327332	0.217224	0.231873	0.32312	0.25885	0.159302	0.0336304	0.332947
-22.66	0.328979	0.0203247	0.0875244	0.254517	0.280151	0.38385	0.276489	0.198486	0.247742
-22.56	0.227417	0.28363	-0.0460205	0.244385	0.536438	0.383057	0.236633	0.414917	0.334473
-22.46	0.242249	0.367188	0.0914307	0.366211	0.256714	0.0682373	-0.0203857	0.114929	0.0328979
-22.36	0.337585	0.0836182	0.301636	0.32251	0.430969	-0.0247192	0.114807	0.0805054	0.183716
-22.26	0.379761	0.208618	0.156311	0.392029	0.295776	0.219788	0.118713	0.327393	0.202454
-22.16	0.32428	0.450806	0.0492554	0.175598	0.083313	0.397156	0.297607	0.363342	-0.0491333
-22.06	0.385254	0.445313	0.0812988	0.143555	0.266113	0.444824	0.384338	0.353943	-0.0530396
-21.96	0.383667	0.561707	0.121948	0.360779	0.249695	0.275269	0.130432	0.22583	0.11731
-21.86	0.301636	0.438293	0.0140991	0.37561	0.495789	0.0588379	0.289001	0.135193	0.071228
-21.76	0.266479	0.467957	-0.103088	-0.0845337	0.398132	0.503418	0.439026	0.0765991	0.265747
-21.66	0.328186	0.403931	0.078186	0.445923	0.0957642	0.347168	0.512451	-0.148376	0.0438843
-21.56	0.249268	0.259399	0.353149	-0.0571899	-0.103455	0.265137	0.255432	-0.0616455	-0.0319214
-21.46	0.460999	0.171875	0.398499	0.195129	0.0184326	-0.0263062	0.256165	0.363342	0.0891724
-21.36	0.368835	0.382813	0.0797119	0.424805	0.482483	0.172119	0.207764	0.400085	0.234497
-21.26	0.306335	0.175781	-0.0147705	0.202148	-0.00262	0.277588	-0.0547485	0.207092	-0.0288086
-21.16	0.594604	-0.0390625	-0.105408	0.567017	0.119995	0.220581	0.207764	0.233643	0.224304
-21.06	0.0742798	0.116394	0.22583	0.152954	0.195007	0.172119	0.24762	0.0805054	0.178223
-20.96	0.399292	0.2547	-0.151489	-0.319702	0.0653076	0.283875	0.107727	0.29071	0.0719604
-20.86	0.29071	0.0437622	-0.0233765	-0.107178	0.235657	0.256531	0.162415	0.238342	0.0610352
-20.76	0.50708	-0.12262	0.281311	0.169373	0.213745	0.377625	0.431946	0.467224	0.238403
-20.66	-0.0616455	0.0258179	0.153198	0.392029	0.266113	0.384644	-0.107117	0.253967	0.447754
-20.56	0.23053	0.319519	0.358643	0.179504	0.503601	0.192444	0.160095	0.106323	0.369629
-20.46	0.429749	0.393738	0.257874	0.132629	0.403625	0.335449	0.462463	0.364136	0.334473
-20.36	0.551636	0.15863	0.0453491	0.300598	0.239563	0.552612	0.290588	0.31488	0.193054
-20.26	0.268799	0.195313	0.121155	0.259216	0.494202	0.470581	0.30542	0.255554	0.0813599
-20.16	0.414917	0.164063	0.289917	0.184998	0.405151	0.2901	0.317139	0.450867	0.409485
-20.06	0.254761	0.287537	0.259399	0.149841	0.134094	0.0205688	-0.0360107	0.332092	0.42981
-19.96	0.313354	-0.0187378	0.0664673	0.394348	0.407532	0.432312	0.110901	0.299255	0.221191
-19.86	0.146973	0.260193	0.383667	0.349854	0.563782	0.426819	0.235901	0.189148	0.200134
-19.76	0.411804	0.3172	0.267212	0.188904	0.177795	0.397156	0.162415	0.0289917	0.0289917
-19.66	0.281311	0.239868	0.135986	-0.172852	0.225464	0.447937	0.386658	0.344604	0.0977783
-19.56	0.396179	0.167175	0.343018	0.231079	-0.0159302	0.419006	0.166321	0.273499	-0.0780029
-19.46	0.398499	0.319519	0.16803	0.442017	0.467651	0.279175	0.214783	0.179749	0.425903
-19.36	0.216492	0.0640869	0.0977173	0.154541	0.610657	0.210449	-0.0703735	0.0875854	0.288391
-19.26	0.306335	0.0484619	0.22113	0.395142	0.182495	0.6651	-0.0516357	-0.0663452	0.347778
-19.16	0.534424	-0.0257568	0.41333	0.288086	0.0169067	0.184631	0.106995	0.0446167	0.351685
-19.06	0.335999	0.353149	0.266479	0.167786	0.152832	0.189331	0.388977	0.0773926	0.200134
-18.96	0.251648	0.357056	0.25238	0.113892	0.16925	0.172119	0.0139771	0.0360107	0.100098
-18.86	0.307861	0.274231	0.0539551	0.244385	0.197327	0.278381	-0.131287	0.00787	-0.0514526
-18.76	0.32196	0.1297	0.272705	0.251404	0.517639	0.201843	0.103088	-0.0202637	0.0657349
-18.66	0.187561	0.178162	-0.069458	0.107666	-0.034668	0.383057	0.189026	0.0274048	0.250122
-18.56	0.286011	0.0180054	0.0961304	0.138123	0.052063	0.131531	0.173401	-0.00226	-0.17334
-18.46	0.350098	0.242981	0.307861	0.181885	0.290344	0.187012	0.0202637	0.118835	-0.00848
-18.36	0.0953979	-0.190613	0.184448	-0.174377	0.127808	-0.0177002	0.150696	0.0852051	0.0110474
-18.26	0.144592	-0.182007	0.0734863	0.0873413	0.0621948	-0.0177002	-0.078186	-0.136658	-0.195984
-18.16	0.32196	0.0101929	0.0219116	-0.0657959	0.10675	-0.108337	0.0913696	0.359436	0.16571
-18.06	-0.0327148	-0.078125	-0.0804443	-0.0791016	0.305969	0.223694	0.0585327	0.232117	0.26886
-17.96	0.0789795	-0.0101318	0.103149	-0.0861206	0.39032	0.19873	0.355408	-0.0889893	0.171204
-17.86	0.292236	0.0664063	0.0133057	-0.0603027	0.283264	-0.129395	0.0827637	-0.15387	-0.131165
-17.76	0.267273	0.09375	-0.123413	-0.140808	0.0973511	0.217468	0.285889	0.0641479	0.115723
-17.66	-0.157715	-0.0835571	-0.0562134	-0.157227	0.195007	0.211182	-0.113342	-0.124146	-0.0631714
-17.56	-0.00226	-0.213257	-0.00305	-0.0697021	0.0911255	0.0252686	0.127258	-0.149963	0.0321655
-17.46	-0.0733643	0.00311	0.0180054	0.060791	-0.0917358	0.194031	0.0968018	-0.0741577	-0.0296021
-17.36	-0.015564	0.289063	-0.0132446	0.0662231	0.0637817	0.243225	-0.131287	-0.116333	-0.157715
-17.26	0.354736	0.138306	0.0101929	-0.000183	0.052063	0.072937	0.0280762	-0.0171509	-0.0889282
-17.16	-0.00226	0.208618	0.0789795	-0.0728149	-0.226074	0.0252686	0.156189	0.116455	-0.335815
-17.06	-0.085083	0.0992432	0.00159	0.108398	-0.0620117	0.130737	-0.00476	0.189148	0.13916
-16.96	-0.0444336	0.104675	-0.162476	0.0248413	-0.0620117	0.0979004	-0.0820923	0.0765991	0.10321
-16.86	0.0407104	0.0445557	0.0547485	-0.00171	-0.169861	0.225281	0.0608521	0.143005	0.0102539
-16.76	0.161804	-0.0132446	0.170349	0.0881348	-0.0292358	0.13385	0.221802	-0.0319824	-0.0827026
-16.66	0.298523	0.00159	0.146912	0.172485	0.227051	0.0307617	0.223389	0.0140991	-0.0444336
-16.56	0.164124	-0.0187378	0.173462	-0.298584	-0.164368	0.010437	0.235901	-0.17572	0.101685
-16.46	0.0680542	0.0883179	0.221924	-0.0220337	-0.0097	-0.0310059	0.20697	0.0820923	0.127441
-16.36	-0.0803833	0.015625	0.0679932	0.185791	-0.0761108	0.00415	-0.015686	0.104736	0.0595093
-16.26	-0.266357	-0.0585938	-0.194458	0.138123	0.165344	0.000244	0.174927	0.0563354	-0.000671
-16.16	-0.276489	-0.168762	0.0508423	-0.162659	0.290344	0.0822754	0.157776	0.0805054	0.0352783
-16.06	0.0571289	-0.0148315	0.0906982	0.172485	0.237976	0.37915	0.17804	0.153198	-0.133484
-15.96	-0.0655518	-0.145325	-0.0944824	-0.107178	-0.0401611	0.142456	0.147583	0.152405	0.0368042
-15.86	-0.0819702	-0.209351	-0.160095	-0.0814209	-0.182312	-0.0723877	-0.172729	-0.00305	0.204773
-15.76	0.144592	-0.0257568	0.00787	-0.166565	0.0239258	-0.148193	-0.198486	-0.127258	0.153259
-15.66	-0.0131836	-0.220276	-0.0460205	0.135742	-0.0494995	-0.174744	0.101501	-0.0319824	-0.0795898
-15.56	-0.117126	0.0414429	0.133667	-0.0548706	-0.0901489	0.0760498	0.129639	-0.178833	-0.242065
-15.46	-0.0374146	0.143005	-0.128052	-0.154053	-0.00732	-0.0942383	0.0632324	-0.195251	-0.221008
-15.36	-0.0546265	0.107849	-0.231201	-0.112671	0.052063	0.112793	-0.0438232	0.0274048	0.129028
-15.26	0.393066	-0.0585938	-0.18512	-0.113464	0.124695	0.122131	0.0366821	0.246155	0.0516968
-15.16	0.198486	-0.239807	-0.352295	-0.218933	0.0395508	-0.163818	-0.0695801	0.13446	-0.0147095
-15.06	-0.0874023	0.0414429	-0.141357	0.0474854	-0.0245361	0.329956	0.111633	0.185242	0.0969849
-14.96	0.193054	0.0101929	0.0953369	0.126404	0.127808	0.200256	-0.024292	0.0109863	0.269653
-14.86	0.233643	0.1203	-0.114807	0.209961	-0.0448608	0.0424805	0.00696	-0.0413208	-0.236633
-14.76	0.0203857	-0.0991821	0.200073	0.0209351	-0.16748	0.0612183	-0.0828857	0.0446167	-0.0647583
-14.66	-0.0233765	0.0273438	-0.131226	0.0498047	0.134094	-0.0270996	0.0679321	0.0899048	0.124329
-14.56	0.0586548	-0.0578003	-0.0593262	0.0873413	0.0637817	-0.127869	0.109314	0.151611	0.128235
-14.46	-0.114746	-0.183594	-0.0491943	-0.128296	-0.105774	0.00494	-0.157104	0.0828857	-0.0249023
-14.36	-0.192139	0.0453491	-0.0460205	-0.14624	-0.288574	0.0401001	0.229614	0.015686	-0.0561523
-14.26	0.0477295	0.0094	0.111755	0.0466919	-0.0526733	-0.185669	0.0803833	0.0492554	-0.120972
-14.16	0.113342	0.0375366	0.118774	-0.265015	0.300476	0.109619	0.173401	0.131287	0.20166
-14.06	0.124268	-0.0523071	-0.0601196	-0.21814	0.384827	0.116699	0.27179	0.139893	0.071228
-13.96	0.243835	-0.110168	0.196899	-0.357971	-0.00342	0.00104	-0.0266113	0.0969238	0.0758667
-13.86	0.160217	-0.039856	0.0461426	-0.11969	-0.243286	-0.201294	0.0757446	0.239136	-0.0350342
-13.76	0.100098	0.0984497	-0.0928955	0.00763	0.00909	0.0229492	0.0421143	-0.0999146	-0.208496
-13.66	-0.0639648	0.0906372	0.0461426	-0.0236206	0.220032	-0.00366	0.119446	-0.0186768	-0.0889282
-13.56	0.164124	-0.0288696	-0.0718384	-0.0861206	0.0645142	-0.0637817	0.17804	0.0383301	-0.0115967
-13.46	-0.174927	-0.124207	-0.069458	-0.196289	0.123108	0.0737305	-0.235229	0.305542	-0.0452271
-13.36	0.121155	-0.0960693	-0.0429077	0.00763	-0.000305	0.0604248	-0.118042	-0.0905762	0.0258789
-13.26	0.119629	-0.0984497	-0.364807	0.0646973	0.100464	0.0361938	-0.0328979	-0.123352	0.185242
-13.16	0.000854	0.112488	-0.161682	0.0341797	-0.168274	0.119019	-0.0383301	0.00708	0.0196533
-13.06	-0.0335083	0.435181	0.123474	0.0349731	-0.00812	-0.0302124	-0.0360107	-0.00385	0.00323
-12.96	-0.0764771	0.397644	-0.212463	-0.136902	-0.101074	0.0986938	-0.0602417	0.13208	0.0891724
-12.86	0.35791	0.133606	0.139099	0.0810547	0.154358	0.0932617	-0.055542	0.0836792	-0.170227
-12.76	-0.0819702	-0.086731	0.0297241	0.0631104	-0.0963745	0.0135498	0.0163574	0.0477295	-0.0748901
-12.66	0.0360107	0.0515747	-0.0999756	-0.0767212	0.105957	0.119019	-0.262573	-0.0476074	0.0852661
-12.56	-0.296814	0.071106	-0.12262	-0.0142212	0.0582886	0.291687	-0.0820923	-0.0194702	-0.00616
-12.46	0.245361	-0.109375	0.116455	-0.220459	0.0403442	0.221375	-0.0140991	-0.14917	-0.272522
-12.36	0.00555	-0.00702	-0.0390015	-0.0072	0.0661011	-0.0130005	0.0811768	-0.283508	-0.213196
-12.26	0.135254	-0.00934	-0.0772705	-0.017334	-0.125305	0.0385742	0.184326	-0.0608521	-0.0069
-12.16	-0.0741577	0.00781	-0.18042	0.0404663	-0.00189	-0.320068	-0.0266113	-0.121033	-0.0670776
-12.06	-0.187439	0.171875	-0.12262	0.0061	-0.000305	-0.302856	-0.170349	-0.106995	0.0649414
-11.96	0.0360107	-0.0742188	0.224243	-0.000977	0.00281	-0.0427246	-0.0852051	0.0234985	-0.150696
-11.86	0.062561	0.110168	-0.126526	0.345947	-0.0377808	0.00342	-0.00476	0.0586548	-0.155334
-11.76	-0.148376	-0.143738	0.0297241	-0.12439	0.178589	0.181519	0.111633	-0.24054	-0.216309
-11.66	-0.00385	0.117981	0.302368	-0.134521	0.143433	0.237793	0.000732	-0.210083	-0.10144
-11.56	-0.0444336	0.146118	0.256287	0.0318604	0.0973511	0.0963745	-0.0664673	0.111755	-0.0303345
-11.46	0.135986	0.0648804	-0.186646	-0.108765	-0.0338745	0.0440063	-0.145386	0.0516357	-0.186584
-11.36	-0.191345	-0.110901	-0.0484009	-0.0197144	-0.123718	0.0330811	0.0405884	-0.00464	0.0969849
-11.26	-0.0834961	-0.0952759	0.135193	0.0795288	-0.0253296	0.172119	0.110901	0.183655	0.0844727
-11.16	-0.111633	-0.155457	0.378967	-0.103271	-0.139343	-0.0739746	0.12262	0.202393	-0.242065
-11.06	-0.343689	-0.119507	0.0461426	-0.0563965	-0.0706177	0.0666504	0.085083	0.00476	0.0883789
-10.96	-0.195251	0.0101929	0.0375366	-0.0345459	-0.0206299	0.00262	-0.0492554	-0.213196	0.00482
-10.86	-0.0749512	0.167175	-0.174927	0.195129	0.136414	-0.284119	0.27179	0.0172729	0.126648
-10.76	0.0368042	0.0805054	-0.00232	0.231873	-0.118286	-0.00598	0.0952759	-0.105408	0.164978
-10.66	-0.189758	-0.264038	0.107849	-0.0111084	-0.133118	-0.1521	-0.015686	0.12738	0.0743408
-10.56	-0.130371	0.0546875	0.0633545	-0.225952	0.0356445	-0.0911255	0.152283	-0.142151	-0.0139771
-10.46	0.0438232	-0.0257568	0.0281982	-0.0361328	0.348938	-0.00909	0.0249634	-0.214783	0.314941
-10.36	0.123535	-0.0820313	0.125854	0.120911	0.134094	0.010437	-0.0687866	0.111755	0.253235
-10.26	-0.199951	0.0203247	0.195374	0.0966797	-0.208923	0.0455933	-6.1e-05	0.229736	0.151672
-10.16	0.024292	-0.219543	0.259399	0.131104	0.0309448	-0.2724	-0.078186	0.271179	0.0157471
-10.06	-0.0600586	-0.00543	0.0601807	-0.170471	-0.041687	-0.059082	-0.115662	-0.110901	-0.139709
-9.96	0.0969238	0.0336304	-0.00153	-0.267334	0.241089	0.0252686	-0.0852051	-0.169495	-0.316284
-9.86	0.0281982	-0.0804443	-0.0687256	-0.0431519	-0.0682983	-0.00909	0.0733643	-0.0928955	-0.0358276
-9.76	0.0109863	-0.039856	-0.0116577	0.273254	-0.113586	-0.0598755	0.0217896	0.10321	-0.0413208
-9.66	0.200073	-0.111694	-0.237427	0.0701294	-0.0862427	0.00262	-0.121155	0.289124	0.0922852
-9.56	0.158691	-0.207031	-0.0632324	0.0576172	-0.128418	-0.163025	0.128845	-0.0264893	0.311035
-9.46	-0.156189	-0.0726318	0.0125732	0.115479	-0.20575	-0.0083	0.0897827	0.0664673	-0.188171
-9.36	-0.103821	0.0304565	0.00159	-0.228271	-0.0338745	0.0939941	-0.10553	0.0516357	-0.181152
-9.26	0.291504	-0.0148315	0.0328369	-0.312683	0.0755005	0.185425	0.00854	-0.381958	0.0891724
-9.16	0.0203857	-0.109375	-0.131958	0.00922	-0.0753174	0.0807495	0.249939	0.126648	0.101685
-9.06	-0.0585327	-0.273438	-0.137451	0.109985	-0.072937	0.0877686	-0.241455	-0.0116577	-0.134277
-8.96	-0.117126	-0.0617065	-0.167908	-0.118164	0.117676	0.101074	-0.15863	0.203979	-0.0342407
-8.86	-0.0952148	-0.125793	-0.00232	0.224854	-0.0628052	0.190125	-0.0586548	0.0820923	0.0516968
-8.76	-0.0717773	-0.189026	-0.0523071	0.0826416	-0.072937	0.050293	0.15387	0.0492554	0.0735474
-8.66	0.0321045	-0.0491943	0.0406494	-0.0986328	-0.117493	0.00653	-0.0461426	-0.0233765	0.246216
-8.56	-0.0249023	0.111755	-0.0484009	0.0115356	-0.0800171	-0.0731812	-0.121155	0.0422363	0.0719604
-8.46	0.246155	0.167175	-0.120239	-0.0431519	0.0215454	-0.151306	0.0186768	0.100037	0.235291
-8.36	-0.0413208	0.0593872	-0.249939	0.170898	0.0161133	-0.10675	0.0437012	0.0438232	0.174316
-8.26	0.0758667	-0.352356	0.0906982	0.233398	0.0606079	-0.17395	0.0960083	0.0289917	-0.0147095
-8.16	0.174316	0.277344	0.285217	0.0240479	0.0293579	0.0643311	0.274963	0.0656738	-0.26709
-8.06	0.0750732	0.165649	-0.038208	-0.283752	0.00592	0.161987	0.131165	-0.078064	-0.143616
-7.96	0.0415039	-0.0687256	-0.00934	-0.0361328	0.0574951	-0.127869	0.174927	-0.151489	-0.0764771
-7.86	0.0641479	-0.0843506	-0.104614	0.0521851	0.0371704	0.0151367	-0.175049	0.0602417	0.430603
-7.76	-0.0256958	-0.106262	-0.125732	-0.0579834	-0.15033	-0.248962	0.0546265	0.0508423	0.196228
-7.66	-0.171021	-0.0742188	0.250061	-0.0189209	-0.0753174	0.10498	0.078064	-0.0983887	-0.0654907
-7.56	-0.0764771	0.118774	0.125061	-0.106445	-0.116699	-0.0255127	0.0335083	-0.0710449	-0.0280151
-7.46	0.128174	0.303894	-0.0202637	-0.0275269	0.117676	-0.150513	-0.024292	0.111755	0.152466
-7.36	0.0328979	0.00311	-0.0835571	0.163086	0.256714	-0.0614624	-0.078186	-0.174133	0.306335
-7.26	-0.0834961	0.15863	-0.173401	0.0349731	-0.123718	-0.2146	-0.210999	0.132874	0.104797
-7.16	0.0336914	0.110168	-0.318726	-0.0376587	0.116089	0.147949	0.0960083	6.1e-05	0.121216
-7.06	-0.229614	-0.0195313	-0.0975952	0.145935	-0.065918	0.109619	-0.101624	0.0281982	-0.00616
-6.96	-0.0819702	0.0984497	0.107849	0.0341797	-0.244812	0.259644	0.00226	0.0602417	-0.125671
-6.86	-0.0968018	0.353943	0.178955	-0.145508	0.00128	-0.0935059	0.112427	-0.138245	0.0477905
-6.76	-0.0437012	0.0484619	0.249268	-0.0853271	-0.0714111	0.0299683	0.0530396	-0.150696	-0.0561523
-6.66	-0.0507202	-0.24762	-0.187439	0.15918	0.0895386	0.1604	-0.271912	0.236023	-0.103027
-6.56	0.197754	-0.0843506	-0.0319824	0.28418	-0.010437	0.0854492	-0.160217	0.0633545	-0.186584
-6.46	-0.193665	-0.134338	0.132874	0.248291	0.155945	0.136963	-0.248474	-0.00854	0.0751343
-6.36	0.00165	-0.0515747	0.0289307	0.224854	-0.0479736	-0.0723877	-0.19928	-0.078064	0.024353
-6.26	-0.0358887	-0.0148315	-0.0570068	-0.0931396	-0.151855	0.010437	-0.129761	-0.0515137	0.110291
-6.16	0.0125732	0.0476685	-0.129639	-0.0595703	0.13562	-0.0880127	0.265564	-0.0608521	0.142273
-6.06	-0.0186768	0.226563	0.160217	-0.268127	0.232483	-0.16925	-0.0633545	0.208679	-0.305359
-5.96	0.246948	-0.162476	0.0820923	0.0693359	-0.176086	-0.260681	-0.0383301	-0.00153	-0.118652
-5.86	-0.0288086	-0.326538	0.113342	0.188904	0.123108	-0.127075	-0.0648804	-0.465576	0.189941
-5.76	-0.126465	-0.134338	-0.15387	-0.132202	-0.180786	-0.0341187	-0.22113	-0.0601196	-0.252258
-5.66	0.0680542	0.00861	-0.105408	-0.0462646	-0.14325	-0.043457	0.114014	-0.0264893	0.0313721
-5.56	-0.110107	0.0492554	0.101624	0.0193481	0.112183	0.00574	0.0960083	-0.364014	0.0219727
-5.46	0.112549	0.0906372	-0.0921631	0.0123291	-0.0409546	0.269043	-0.196167	-0.256958	-0.210022
-5.36	-0.109314	0.0914307	0.152405	0.0568848	-0.110474	-0.0997314	0.00543	0.146179	-0.184265
-5.26	-0.0827637	0.024231	-0.203857	0.337341	-0.0323486	-0.170044	0.136658	0.143799	0.0462036
-5.16	0.0172729	0.0289307	0.0531616	-0.0392456	0.152039	0.0666504	-0.130554	-0.11554	-0.170227
-5.06	-0.142883	0.154724	0.0367432	-0.182983	-0.217468	-0.0137939	-0.0360107	0.0946045	-0.0717773
-4.96	0.159424	0.241394	0.170349	0.245911	0.221558	-0.0974121	0.174927	-0.186646	0.086853
-4.86	0.242249	-0.0187378	0.0703735	0.119385	0.125488	-0.0466309	0.0178833	-0.109314	0.0743408
-4.76	-0.0186768	-0.273438	0.108643	0.102966	-0.135437	-0.188782	-0.421143	-0.0523071	0.0790405
-4.66	0.0922852	-0.114807	-0.0952759	0.139648	0.0645142	-0.0388184	-0.16571	-0.200745	-0.10614
-4.56	0.135986	0.22113	-0.0444946	0.150635	-0.0432739	-0.2099	-0.0633545	-0.0803833	-0.291321
-4.46	-0.00696	0.193787	-0.0303955	0.0107422	-0.397949	-0.172363	-0.015686	-0.147583	-0.299866
-4.36	0.135986	0.180481	0.321899	0.0912476	-0.206543	-0.182556	-0.024292	-0.0186768	-0.0530396
-4.26	0.180542	0.00702	0.264099	0.092041	0.148132	-0.11145	-0.0578613	-0.249939	-0.156921
-4.16	0.121155	-0.00543	-0.142151	0.283447	0.0973511	-0.381775	-0.219604	-0.190552	-0.0654907
-4.06	0.144592	-0.15387	-0.190552	-0.118896	-0.172974	-0.29425	0.0171509	0.046936	-0.145996
-3.96	-0.0217896	0.103149	0.265686	0.0560913	-0.072937	-0.157532	0.0921021	-0.0241699	-0.11554
-3.86	-0.441345	0.324219	-0.143677	-0.175964	-0.112793	-0.190369	-0.200073	-0.129639	-0.324097
-3.76	-0.145996	0.299255	-0.0179443	-0.095459	-0.289368	-0.186462	-0.207092	-0.0280762	-0.174866
-3.66	-0.0881958	0.180481	0.000854	0.148254	0.192688	-0.0153809	-0.383667	-0.24762	-0.121765
-3.56	0.0125732	-0.0374756	0.237549	0.0615234	-0.14093	0.0487061	-0.424255	0.000854	0.00793
-3.46	0.0187988	-0.0405884	-0.0718384	0.0256348	-0.121399	-0.263794	-0.306335	-0.120239	-0.170227
-3.36	-0.122559	-0.00702	0.0125732	-0.0158081	-0.0722046	-0.367676	0.105408	-0.0374146	-0.259277
-3.26	-0.221802	0.132813	0.309448	-0.404846	-0.213562	-0.209106	0.199951	-0.0335083	-0.19519
-3.16	0.00708	0.0875244	0.0500488	0.0927734	-0.322937	-0.098938	0.253845	0.0734863	0.142273
-3.06	-0.213196	-0.0804443	-0.114014	0.142822	-0.0722046	-0.126282	-0.121948	-0.194458	0.144653
-2.96	-0.0585327	-0.0601196	-0.031189	0.178711	0.0848389	-0.188782	-0.123474	-0.00616	-0.00299
-2.86	-0.0913086	-0.212463	-0.241333	-0.112671	-0.107361	-0.197388	-0.0101929	0.0805054	0.108704
-2.76	-0.449158	-0.0171509	-0.275757	-0.557983	-0.236267	-0.195068	-0.0875854	-0.118713	-0.266296
-2.66	0.0812988	0.28363	0.260986	0.15918	0.218445	0.0963745	0.135864	0.277405	0.204773
-2.56	0.173523	-0.086731	0.00708	0.145142	-0.155762	0.0760498	0.161682	-0.328857	0.0844727
-2.46	-0.498352	-0.700745	-0.45697	-0.53064	-0.365173	-0.600525	-0.50946	-1.31635	-0.647522
-2.36	-1.01947	-0.528137	-0.908569	-0.422058	-0.687805	-0.755188	-0.903198	-0.881165	-0.707703
-2.26	-0.74054	-0.662476	-0.634338	-0.518127	-0.481567	-0.79425	-0.704773	-0.909302	-0.471008
-2.16	-0.758545	-0.764038	-0.501526	-0.431396	-0.555786	-0.542725	-0.639099	-0.568665	-0.692871
-2.06	-0.669434	-0.571106	-0.55072	-0.398621	-0.472168	-0.580994	-0.835999	-0.499939	-0.878784
-1.96	-0.447571	-0.332825	-0.546814	-0.506409	-0.632324	-0.695068	-0.630554	-0.510864	-0.431946
-1.86	-0.495239	-0.224182	-0.537476	-0.681396	-0.762024	-0.79425	-0.893005	-0.757751	-0.603821
-1.76	-0.48822	-0.634338	-0.596069	-0.59314	-0.695618	-0.969238	-0.592224	-0.908508	-0.685059
-1.66	-0.840576	-0.794495	-0.760132	-0.857178	-1.26123	-1.11768	-0.996155	-1.04523	-0.970215
-1.56	-1.01556	-0.861694	-1.15228	-0.813477	-0.949524	-1.17944	-1.15082	-1.25226	-1.22101
-1.46	-1.2085	-1.14685	-0.907776	-1.13611	-1.0589	-1.27081	-1.00165	-1.23511	-0.987366
-1.36	-1.40698	-1.13904	-1.4234	-1.30017	-1.63861	-1.31848	-1.16803	-1.44757	-1.1405
-1.26	-1.5249	-1.5047	-1.41168	-1.48297	-1.6745	-1.57861	-1.40863	-1.8421	-1.56317
-1.16	-1.81006	-1.66559	-1.51245	-1.66656	-1.66516	-1.71533	-1.53522	-1.90778	-1.68347
-1.06	-1.91553	-1.58282	-1.55231	-1.66187	-1.77606	-1.98413	-1.85553	-1.97101	-1.91705
-0.959999	-2.04681	-2.03827	-1.90149	-1.74237	-1.88232	-2.01068	-1.78754	-1.88434	-1.66785
-0.860001	-1.82495	-1.78748	-2.07416	-1.67828	-1.78235	-1.93097	-1.66254	-1.84528	-2.11475
-0.759998	-2.01318	-1.90466	-2.02728	-1.95801	-1.9964	-2.17395	-1.85785	-2.14758	-2.20068
-0.66	-2.37805	-2.20074	-2.02576	-2.27515	-2.41516	-2.42474	-2.33911	-2.36713	-2.20459
-0.560001	-1.96478	-1.48126	-2.01477	-1.98145	-1.87921	-2.27161	-2.02509	-2.00543	-1.85303
-0.459999	-1.60852	-1.11169	-1.57104	-1.40405	-1.64716	-1.99506	-1.79303	-1.81085	-1.7038
-0.360001	1.79541	3.83752	1.12427	1.02637	4.23718	2.23151	0.888245	9.5274	8.47278
-0.259998	3.82819	1.52423	5.98755	7.47485	8.85516	13.787	18.7187	44.4047	92.1056
-0.16	-3.95459	-1.57733	-1.79993	0.29126	0.663757	5.81744	16.257	18.5141	69.9853
-0.0600014	-0.563965	-0.418762	-0.835083	-1.27203	-2.67841	-3.24896	-3.87665	-15.3749	-16.0522
0.0400009	0.0508423	-0.819519	-1.43042	-2.62048	-5.72137	-9.15363	-14.8665	-27.6968	-42.7202
0.139999	0.0234985	-1.22266	-2.21167	-3.88922	-6.96356	-11.2817	-18.7626	-29.6741	-44.3616
0.240002	0.0789795	-1.58356	-2.36243	-4.53223	-7.56049	-12.1435	-18.9196	-27.2859	-39.2249
0.34	0.154785	-1.72498	-3.07184	-5.06189	-7.86749	-12.0177	-18.0219	-24.5507	-33.7569
0.439999	0.389893	-1.67969	-3.32263	-5.38922	-7.89642	-11.8263	-17.2595	-22.6953	-29.9866
0.540001	0.582092	-1.79608	-3.2851	-5.22675	-8.27765	-11.9435	-16.3665	-21.0406	-27.496
0.639999	0.375061	-2.16718	-3.73352	-5.24707	-8.34406	-11.7771	-15.7907	-19.796	-25.778
0.740002	0.498535	-2.38043	-3.69214	-5.633	-8.5722	-11.8779	-15.268	-19.0984	-24.3007
0.84	0.364136	-2.32111	-3.7312	-6.09784	-8.48779	-11.8841	-14.9563	-18.2679	-23.6296
0.939999	0.351624	-2.59766	-3.83197	-5.94312	-8.53546	-11.3552	-14.1376	-17.5507	-22.578
1.04	0.29541	-2.38123	-4.01636	-6.26813	-8.80579	-11.3583	-14.0063	-16.907	-22.2515
1.14	0.202393	-2.78125	-4.50623	-6.28845	-8.96356	-11.0482	-13.8766	-16.5569	-21.6436
1.24	0.347717	-3.05469	-4.3562	-6.54315	-8.95032	-10.7997	-13.3141	-16.1281	-21.0062
1.34	-0.0546265	-3.37891	-4.42261	-6.46344	-8.44482	-10.8208	-13.0071	-16.0062	-20.7952
1.44	0.505554	-3.24841	-4.39838	-6.51422	-8.81982	-10.6606	-12.8055	-15.4827	-20.3288
1.54	0.393799	-3.33673	-4.52649	-6.51501	-8.64484	-10.7521	-12.5563	-15.0421	-20.0007
1.64	0.315674	-3.45856	-4.87341	-6.508	-8.94403	-10.4412	-12.3696	-14.6523	-19.8851
1.74	0.374268	-3.375	-4.63275	-6.76422	-8.56281	-10.2146	-12.0594	-14.6422	-19.5397
1.84	0.306335	-3.47809	-4.71558	-6.86578	-8.40033	-10.4106	-11.8188	-14.4187	-19.3632
1.94	0.472717	-3.41876	-4.81946	-6.63922	-8.40656	-10.031	-11.6141	-14.2734	-19.1843
2.04	0.376648	-3.39606	-4.76404	-6.58844	-8.13232	-9.97705	-11.3735	-13.9015	-18.9288
2.14	0.292236	-3.92731	-4.83276	-6.72986	-8.26904	-9.71533	-11.3923	-13.6835	-18.5663
2.24	0.41571	-3.64996	-4.97888	-6.63531	-8.23236	-9.69971	-11.0649	-13.5632	-18.6351
2.34	0.292236	-3.80701	-4.87415	-6.6814	-8.3808	-9.68878	-10.786	-13.2742	-18.4702
2.44	0.285217	-3.70935	-4.74762	-6.67987	-8.1792	-9.43799	-10.8227	-13.1007	-18.3514
2.54	0.334473	-3.69922	-4.90698	-6.45953	-8.2995	-9.41302	-10.9172	-13.1476	-18.1585
2.64	0.431335	-3.84296	-5.12732	-6.40332	-8.25891	-9.31689	-10.4196	-12.8734	-17.8952
2.74	0.438354	-3.94611	-4.99524	-6.48218	-7.83704	-9.23956	-10.3602	-12.4882	-17.8843
2.84	0.146973	-3.86871	-5.12262	-6.75098	-7.78156	-9.08881	-10.243	-12.1757	-18.1194
2.94	0.442261	-3.99609	-5.08746	-6.565	-7.70264	-8.65521	-9.76337	-12.4031	-18.0264
3.04	0.53833	-3.88123	-4.9679	-6.47125	-7.76202	-8.59814	-9.91333	-12.5148	-17.7444
3.14	0.408691	-3.81641	-4.90619	-6.41425	-7.5636	-8.28802	-9.80084	-12.1257	-17.5858
3.24	0.296936	-4.07501	-5.0437	-6.59625	-7.47455	-8.60675	-9.86176	-12.0562	-17.4984
3.34	0.31958	-4.1734	-5.15619	-6.43921	-7.42609	-8.49036	-9.39301	-11.9359	-17.296
3.44	0.260254	-3.92188	-5.25305	-6.71191	-7.48468	-8.12317	-9.2204	-11.4547	-17.4897
3.54	0.385254	-4.15936	-5.04919	-6.84155	-7.19171	-8.11304	-9.05945	-11.4226	-17.4421
3.64	0.29541	-4.27344	-5.08826	-6.56738	-7.26434	-8.23175	-8.99774	-11.5179	-17.5405
3.74	0.314941	-4.08594	-5.04059	-6.26813	-7.35266	-7.85364	-8.81567	-11.4562	-17.6561
3.84	0.263367	-4.10858	-5.00305	-6.3822	-7.08936	-7.87708	-9.05634	-11.5609	-17.3514
3.94	0.251648	-4.36481	-5.0304	-6.34473	-7.08936	-7.67474	-8.94379	-11.3914	-17.1991
4.04	0.264893	-4.13751	-5.19684	-6.25409	-7.09485	-7.7005	-8.81256	-11.0914	-17.203
4.14	0.279785	-4.13434	-5.00623	-6.26501	-7.09485	-7.55908	-8.55243	-11.1343	-17.3007
4.24	0.557129	-4.21094	-5.03748	-6.16895	-7.04327	-7.57629	-8.61493	-11.0132	-17.2944
4.34	0.416504	-4.23438	-4.92493	-6.02283	-7.04486	-7.24115	-8.4649	-10.8694	-17.3093
4.44	0.522705	-4.33514	-5.02026	-6.17206	-6.83075	-7.31616	-8.47821	-10.7835	-17.0765
4.54	0.373535	-4.17419	-4.94135	-6.0658	-6.93158	-7.57318	-8.50555	-10.9773	-17.0726
4.64	0.41803	-4.35699	-5.11633	-6.16187	-6.79248	-7.32629	-8.17664	-10.7711	-16.9296
4.74	0.363342	-4.34137	-4.88123	-6.43848	-6.84406	-6.99896	-7.93365	-10.5898	-17.046
4.84	0.433655	-4.37262	-5.19836	-6.29004	-6.84955	-6.83252	-8.01727	-10.5343	-17.3475
4.94	0.460999	-4.27264	-5.34137	-6.22827	-6.71747	-6.99036	-8.01019	-10.3328	-17.1514
5.04	0.416504	-4.21637	-5.3429	-6.13062	-6.36438	-7.04736	-7.75085	-10.6718	-17.128
5.14	0.533691	-4.51093	-5.21399	-6.10406	-6.5542	-6.74585	-7.6524	-10.6312	-16.8655
5.24	0.466492	-4.17188	-5.18591	-5.91266	-6.3761	-6.6521	-7.81256	-10.4609	-17.1187
5.34	0.239136	-4.47498	-5.19446	-5.96033	-6.15887	-6.76538	-7.56335	-10.4913	-17.1968
5.44	0.242249	-4.33746	-5.14447	-6.10175	-6.25653	-6.64502	-7.36493	-10.2288	-17.121
5.54	0.071167	-4.27185	-4.97107	-6.03455	-6.32373	-6.67395	-7.40399	-10.382	-17.146
5.64	0.232117	-4.46014	-5.05933	-6.17126	-6.36908	-6.46533	-7.42035	-10.4359	-17.0046
5.74	0.281311	-4.49762	-4.9281	-5.80878	-6.23627	-6.39581	-7.42975	-10.0812	-17.0116
5.84	0.271973	-4.08356	-5.41089	-5.67285	-6.06439	-6.39111	-7.16254	-10.1265	-17.0225
5.94	0.358643	-4.21564	-4.92419	-5.815	-6.15735	-6.25049	-7.23755	-9.98901	-16.9022
6.04	0.435242	-4.36951	-5.10779	-5.97437	-5.97845	-6.23175	-7.22821	-9.95386	-17.0241
6.14	0.13678	-4.32343	-4.99915	-5.91736	-6.07611	-6.38409	-7.33679	-9.81946	-16.8327
6.24	0.35321	-4.34454	-5.04919	-5.66656	-5.75891	-6.12085	-6.85474	-9.93665	-16.8444
6.34	0.562561	-4.62262	-5.04529	-5.46893	-5.81201	-6.14893	-6.91492	-9.72729	-16.8694
6.44	0.408691	-4.57184	-5.11011	-5.69159	-5.8136	-5.92627	-7.21649	-9.72809	-16.8218
6.54	0.311768	-4.48126	-5.07336	-5.60016	-5.71045	-5.98413	-7.05164	-9.90851	-16.7811
6.64	0.23291	-4.47656	-5.04059	-5.54785	-6.00342	-5.9599	-6.85394	-9.71558	-17.0921
6.74	0.516479	-4.76172	-4.86633	-5.67438	-5.83002	-5.71301	-6.93365	-9.91168	-16.8241
6.84	0.425842	-4.52655	-5.17883	-5.21344	-5.47296	-5.84814	-6.88367	-9.99683	-16.7515
6.94	0.175049	-4.4953	-4.91479	-5.48999	-5.47607	-5.81067	-6.81805	-9.79059	-16.9155
7.04	0.22583	-4.51324	-5.04919	-5.4314	-5.62372	-5.55365	-6.87347	-9.51324	-16.8506
7.14	0.373535	-4.56641	-5.18903	-5.17676	-5.56512	-5.51849	-6.9696	-9.4054	-16.8647
7.24	0.180542	-4.46014	-4.94373	-5.36737	-5.09015	-5.50049	-6.69379	-9.75616	-17.0609
7.34	0.10553	-4.54297	-5.04919	-5.45721	-5.35266	-5.6958	-6.62036	-9.49133	-16.6608
7.44	0.116455	-4.59766	-5.12805	-5.21033	-5.52374	-5.5224	-6.35474	-9.60931	-16.8632
7.54	0.339905	-4.36328	-4.82806	-5.133	-5.3183	-5.50439	-6.62976	-9.55695	-16.9038
7.64	0.314941	-4.6109	-4.93121	-5.34155	-5.28705	-5.48486	-6.72974	-9.54523	-16.8093
7.74	0.414124	-4.90704	-5.03821	-5.28296	-5.15967	-5.02002	-6.31415	-9.39917	-16.8827
7.84	-0.0632324	-4.73358	-5.07806	-5.20251	-5.04559	-5.25909	-6.31879	-9.28119	-16.8749
7.94	0.195374	-4.70465	-4.98981	-5.30487	-5.38232	-5.28101	-6.30786	-9.41089	-16.5936
8.04	0.196167	-4.56012	-4.80542	-5.27515	-5.07843	-5.1521	-5.89539	-9.25226	-16.7178
8.14	0.225098	-4.79919	-4.98199	-4.92358	-5.04016	-5.1958	-6.2688	-9.37335	-16.814
8.24	0.224304	-4.85468	-5.08276	-5.13062	-4.76202	-5.12628	-6.54224	-9.13434	-16.7999
8.34	0.311035	-4.65387	-5.07727	-5.133	-4.8714	-5.06146	-6.24066	-9.32257	-16.6163
8.44	0.062561	-4.60156	-4.73199	-4.87128	-5.18701	-5.10986	-6.12897	-9.07806	-16.7928
8.54	-0.0335083	-4.78595	-4.73431	-5.34546	-4.62921	-5.15674	-5.85864	-9.10852	-16.8851
8.64	0.377441	-4.53204	-4.92419	-4.96191	-4.98157	-5.15051	-5.95551	-9.3476	-16.9741
8.74	0.161011	-4.36639	-4.93201	-4.98456	-4.8175	-5.01221	-5.64618	-9.32416	-16.903
8.84	0.192261	-4.66168	-4.70618	-5.10175	-4.68469	-4.8927	-5.75317	-9.35541	-16.7061
8.94	0.373535	-4.72028	-4.85699	-5.05487	-4.86517	-4.85522	-5.70789	-9.28589	-16.8257
9.04	0.367249	-4.56641	-4.86713	-4.82593	-4.71674	-4.79425	-5.9071	-9.20618	-16.9069
9.14	0.296936	-4.28046	-4.90076	-4.76733	-4.79016	-4.47003	-5.93756	-9.13898	-16.8397
9.24	0.221191	-4.54138	-4.86169	-4.58923	-4.70654	-4.72083	-5.64069	-9.14136	-16.6499
9.34	0.183655	-4.64453	-4.60229	-4.8064	-4.43231	-4.5802	-5.63599	-9.33429	-16.6577
9.44	0.13446	-4.86871	-4.57336	-4.74469	-4.5495	-4.63879	-5.94458	-9.17963	-16.7069
9.54	0.206299	-4.81641	-4.86401	-4.5072	-4.62451	-4.56458	-5.72504	-9.16321	-16.7663
9.64	-0.0296021	-4.68903	-4.79138	-4.68066	-4.45184	-4.57861	-5.5274	-8.95776	-16.7725
9.74	0.365723	-4.79449	-4.81091	-4.64783	-4.45654	-4.62866	-5.51801	-8.89758	-16.6733
9.84	0.312561	-4.68048	-4.74915	-4.48926	-4.53314	-4.32318	-5.5141	-9.30383	-16.6749
9.94	0.286011	-4.73047	-4.57184	-4.44312	-4.2995	-4.16223	-5.65472	-9.39368	-16.878
10.04	0.111023	-4.91876	-4.68121	-4.45251	-4.31671	-4.31146	-5.92896	-9.39606	-16.8999
10.14	0.147705	-4.80939	-4.79761	-4.36108	-4.26361	-4.44659	-5.5766	-9.14368	-16.8882
10.24	-0.038208	-4.54999	-4.57025	-4.20953	-4.18781	-4.01691	-5.42035	-8.9718	-16.9772
10.34	0.10553	-4.55621	-4.58746	-4.5072	-4.08313	-4.29663	-5.44617	-9.11945	-16.9593
10.44	0.397705	-4.82343	-4.50385	-4.63062	-4.26904	-4.05676	-5.58521	-8.95306	-16.8397
10.54	0.128174	-4.66638	-4.34528	-4.28296	-4.07141	-4.01379	-5.57587	-9.27106	-17.0819
10.64	0.38916	-4.61328	-4.61169	-4.52905	-4.12842	-4.18018	-5.36176	-9.12262	-17.3038
10.74	0.179749	-4.88434	-4.78979	-4.27594	-3.94092	-4.13568	-5.24536	-8.93665	-16.9608
10.84	0.310242	-4.6922	-4.46326	-4.1275	-3.88153	-4.0271	-5.12036	-8.93744	-16.8413
10.94	0.177429	-4.61169	-4.52026	-4.22906	-4.08234	-3.90912	-5.27899	-8.95929	-16.9585
11.04	0.431335	-4.78046	-4.39294	-4.30878	-4.01825	-3.8927	-5.36957	-8.97961	-16.9108
11.14	0.258667	-4.65546	-4.42419	-4.20801	-4.01672	-4.15833	-5.48212	-9.09839	-17.1296
11.24	0.462585	-4.85236	-4.39917	-4.35095	-3.83313	-4.05756	-5.41254	-9.0976	-17.0905
11.34	0.289917	-5.08356	-4.53589	-4.10175	-3.90887	-3.74115	-5.26337	-8.81714	-16.9999
11.44	0.394592	-4.85077	-4.57965	-4.48456	-3.80731	-3.78174	-5.43677	-8.83746	-16.8819
11.54	0.316467	-4.90234	-4.28668	-4.21265	-3.91437	-3.61536	-5.3985	-8.85699	-17.0155
11.64	0.197754	-4.81171	-4.30151	-4.42828	-3.83075	-3.74036	-5.10004	-8.99054	-17.2085
11.74	0.0914917	-4.89063	-4.45227	-4.17126	-3.51904	-3.71143	-5.13055	-8.96948	-17.0311
11.84	0.26416	-4.81641	-4.51245	-4.09314	-3.69873	-3.86377	-5.27899	-9.03589	-16.8265
11.94	0.289124	-4.66168	-4.56946	-4.10175	-3.72528	-3.8255	-5.31805	-8.93585	-16.9843
12.04	0.0922852	-4.95233	-4.48511	-4.00098	-3.50732	-3.94269	-4.94458	-8.94293	-16.9249
12.14	-0.0858765	-4.8125	-4.0437	-4.2439	-3.5542	-4.07397	-5.16022	-8.87415	-17.3155
12.24	-0.17804	-4.61017	-4.45154	-3.98767	-3.88153	-3.63098	-5.06256	-8.73041	-17.1155
12.34	0.0227051	-4.6109	-4.43665	-3.92749	-3.59174	-3.77942	-5.01099	-8.68512	-16.9499
12.44	0.131348	-4.79688	-4.31714	-3.92358	-3.54718	-3.72784	-5.03833	-8.92493	-16.9499
12.54	0.0602417	-4.80389	-4.40619	-3.88141	-3.65424	-3.51147	-5.36023	-8.91479	-17.0624
12.64	-0.00464	-4.87262	-4.37262	-3.90643	-3.862	-3.77863	-5.05316	-8.91479	-17.153
12.74	-0.106934	-4.59845	-4.32104	-3.73376	-3.45111	-3.77631	-5.00165	-8.93665	-17.103
12.84	-0.235107	-4.57501	-4.17651	-4.01422	-3.62061	-3.55054	-4.87036	-8.97028	-17.1843
12.94	-0.0585327	-4.61798	-4.23041	-4.10254	-3.40887	-3.61768	-5.06647	-8.92883	-17.0663
13.04	0.0281982	-4.72968	-4.19836	-3.78687	-3.51434	-3.51849	-4.99066	-9.08667	-17.1952
13.14	0.236023	-4.74609	-4.30463	-3.85876	-3.65656	-3.66925	-5.04614	-8.90308	-17.2264
13.24	0.161011	-4.82965	-4.27258	-4.02124	-3.39874	-3.32007	-4.98444	-8.77106	-17.246
13.34	-0.031189	-4.89215	-4.08978	-3.87671	-3.35577	-3.48254	-5.00708	-8.94055	-17.2577
13.44	0.152405	-4.53668	-4.32184	-3.90015	-3.34485	-3.25519	-5.12738	-8.93121	-16.8022
13.54	-0.0788574	-4.89685	-4.41791	-3.8103	-3.3175	-3.41455	-5.19537	-8.80853	-16.9241
13.64	0.0852051	-4.57813	-4.37024	-3.58374	-3.51361	-3.56616	-4.99847	-8.87494	-16.9444
13.74	0.251648	-4.52423	-4.14917	-3.49939	-3.255	-3.49658	-4.96881	-8.7984	-17.1273
13.84	-0.0491333	-4.52966	-4.24292	-3.6322	-3.21045	-3.39661	-5.04773	-8.80151	-17.0046
13.94	-0.0671387	-4.57892	-4.25305	-3.69702	-3.0011	-3.20288	-5.01959	-8.72418	-17.1577
14.04	0.217285	-4.44141	-4.27649	-3.61658	-3.08002	-3.44818	-4.94696	-9.01636	-17.5069
14.14	0.159424	-4.48981	-4.01086	-3.4939	-3.35809	-3.23254	-4.98444	-8.90387	-17.1436
14.24	0.0375977	-4.45544	-3.9718	-3.68219	-3.24951	-3.25989	-4.85785	-8.96948	-17.0249
14.34	0.0797729	-4.70392	-4.07886	-3.4361	-3.09406	-3.3302	-4.91101	-9.21558	-17.3467
14.44	0.0594482	-4.9281	-4.07654	-3.54315	-3.1972	-2.99585	-5.00708	-8.88196	-17.3194
14.54	-0.0874023	-4.57343	-3.99915	-3.64783	-3.03156	-3.41614	-4.91571	-8.77728	-17.2374
14.64	0.120361	-4.56091	-4.01477	-3.66968	-3.12219	-3.21143	-4.63367	-9.06555	-17.1937
14.74	0.219604	-4.47736	-3.86322	-3.5127	-3.09094	-3.27319	-4.58911	-8.80933	-17.1483
14.84	0.0383301	-4.73358	-3.93665	-3.23456	-2.93939	-3.20441	-4.6438	-8.88977	-17.4046
14.94	-0.0530396	-4.52966	-3.79681	-3.43219	-3.17059	-3.15674	-4.73755	-8.79913	-17.239
15.04	0.0985107	-4.76715	-4.06403	-3.12671	-2.7464	-3.11926	-4.92352	-8.82336	-17.3827
15.14	-0.106201	-4.64142	-3.96008	-3.30719	-2.86908	-3.26929	-4.61102	-8.84528	-17.4178
15.24	-0.0437012	-4.75702	-3.95776	-3.42749	-3.00732	-2.92706	-4.60632	-8.80695	-17.4335
15.34	0.0430298	-4.79767	-3.75775	-3.11658	-2.99872	-3.03174	-4.69769	-9.10309	-17.3499
15.44	0.00787	-4.56012	-3.84528	-3.34937	-3.10968	-3.01691	-4.68207	-9.07886	-17.4678
15.54	-0.132751	-4.65625	-3.95776	-3.33221	-2.91516	-3.25519	-4.78833	-9.06012	-17.1124
15.64	-0.0593262	-4.72736	-3.98199	-3.21814	-2.86749	-2.82471	-4.66412	-9.10931	-17.6069
15.74	-0.192871	-4.6875	-3.85541	-3.39471	-2.76672	-2.95752	-4.56879	-8.92181	-17.5726
15.84	-0.0858765	-4.47186	-4.08197	-3.52753	-2.70422	-2.87628	-4.48993	-8.7984	-17.5116
15.94	-0.138977	-4.17499	-3.91321	-3.42596	-2.82764	-3.00287	-4.68915	-8.56403	-17.4858
16.04	-0.11554	-4.67267	-4.0437	-3.19159	-2.862	-2.98334	-4.62427	-8.66632	-17.2601
16.14	-0.0632324	-4.81561	-3.61169	-3.40643	-2.90887	-3.06458	-4.45398	-8.87262	-17.5944
16.24	0.0766602	-4.63281	-3.95697	-3.17438	-2.47607	-2.50598	-4.71259	-9.10229	-17.403
16.34	-0.138977	-4.49689	-3.87573	-2.93921	-2.45575	-2.75208	-4.58368	-8.96558	-17.546
16.44	-0.142883	-4.48279	-3.7984	-3.15332	-2.77216	-2.80286	-4.53754	-8.92731	-17.7889
16.54	-0.0515137	-4.47028	-3.86243	-3.35718	-2.62372	-2.83179	-4.72113	-9.00854	-17.4538
16.64	0.0875854	-4.67419	-3.7226	-3.05798	-2.42297	-2.87787	-4.68988	-8.87415	-17.3788
16.74	0.10083	-4.59454	-3.69293	-3.0705	-2.40033	-2.94348	-4.79694	-8.67023	-17.4296
16.84	-0.0561523	-4.42731	-3.70697	-3.10095	-2.6261	-2.80444	-4.6485	-8.87494	-17.6788
16.94	0.0797729	-4.40314	-3.78821	-2.78143	-2.60577	-2.8208	-4.94537	-8.90778	-17.8062
17.04	0.00317	-4.41949	-3.67963	-2.97675	-2.53314	-2.70752	-4.58368	-8.93121	-17.7741
17.14	-0.171814	-4.22186	-3.79993	-3.03064	-2.56982	-2.68018	-4.60242	-8.92181	-17.6859
17.24	0.0578613	-4.57422	-3.47498	-3.01031	-2.48627	-2.52081	-4.56805	-8.75464	-17.5858
17.34	-0.109314	-4.66406	-3.51636	-3.11969	-2.52765	-2.92163	-4.44067	-8.60309	-17.6718
17.44	0.311035	-4.56793	-3.69446	-2.70331	-2.44794	-2.8255	-4.64227	-9.0257	-17.621
17.54	0.140686	-4.65936	-3.63434	-2.87598	-2.4964	-2.78564	-4.44305	-8.7171	-17.8968
17.64	-0.0866699	-4.42419	-3.62415	-3.0697	-2.39642	-2.68799	-4.66882	-8.93976	-17.7593
17.74	-0.147583	-4.50079	-3.68201	-3.14313	-2.58624	-2.56616	-4.45007	-9.0968	-17.7663
17.84	-0.0710449	-4.45465	-3.83899	-2.96582	-2.32764	-2.20831	-4.63129	-8.77026	-17.8311
17.94	-0.171021	-4.65314	-3.83826	-2.91113	-2.22845	-2.7146	-4.5946	-8.99133	-17.7788
18.04	-0.0749512	-4.41638	-3.89056	-2.79706	-2.36047	-2.62238	-4.54614	-8.94055	-17.91
18.14	-0.093689	-4.66486	-3.52808	-2.70953	-2.45184	-2.68256	-4.52191	-8.80383	-17.7593
18.24	0.110229	-4.50311	-3.37103	-2.3869	-2.41516	-2.67395	-4.49847	-8.67493	-17.6898
18.34	-0.0897827	-4.38361	-3.7406	-3.008	-2.41669	-2.57861	-4.41022	-8.99994	-17.9304
18.44	-0.165527	-4.36871	-3.36871	-2.97754	-2.12219	-2.71533	-4.41022	-8.90387	-17.7343
18.54	-0.022583	-4.55701	-3.39526	-2.71265	-2.07532	-3.01379	-4.45789	-8.85461	-17.8327
18.64	0.0485229	-4.50232	-3.6554	-2.81891	-1.98779	-2.71851	-4.37585	-9.08746	-17.7233
18.74	0.0172729	-4.60156	-3.40466	-2.65253	-2.27686	-2.3974	-4.5274	-8.7796	-17.7889
18.84	-0.127258	-4.51642	-3.54059	-2.68768	-2.20654	-2.83569	-4.23053	-8.5257	-17.9053
18.94	0.0859985	-4.18512	-3.62415	-2.91968	-2.18622	-2.35364	-4.38837	-9.02258	-17.8233
19.04	-0.0944824	-4.38281	-3.37653	-2.5752	-2.02606	-2.41302	-4.38599	-8.81165	-17.9561
19.14	-0.0991211	-4.43201	-3.33356	-2.49469	-1.98389	-2.39819	-4.62665	-8.73511	-17.9749
19.24	0.0250854	-4.63904	-3.30072	-2.67987	-2.0675	-2.78491	-4.73993	-8.73901	-17.6725
19.34	-0.0249023	-4.59216	-3.62103	-2.64783	-1.99091	-2.34662	-4.43207	-8.90149	-17.7147
19.44	-0.33197	-4.31482	-3.17261	-2.47284	-2.11908	-2.30908	-4.28052	-8.70929	-17.9999
19.54	0.0680542	-4.33356	-3.34528	-2.63379	-2.10107	-2.40601	-4.35944	-8.5921	-17.9108
19.64	0.0773926	-4.3703	-3.28748	-2.45093	-2.11981	-2.35986	-4.40631	-8.69366	-17.9343
19.74	-0.188232	-4.25623	-3.38275	-2.45331	-2.09564	-2.15991	-4.30945	-8.85852	-18.0249
19.84	-0.0866699	-4.50391	-3.30542	-2.23218	-2.02997	-2.50677	-4.32269	-8.78979	-17.8467
19.94	0.268066	-4.34766	-3.39447	-2.20563	-1.65735	-2.23254	-4.38678	-8.78979	-17.7975
20.04	0.0360107	-4.37341	-3.27649	-2.1908	-1.76984	-2.20831	-4.3454	-8.86871	-17.8804
20.14	-0.0421143	-4.15936	-3.21088	-2.34863	-2.10345	-2.36224	-4.36176	-8.6062	-18.0101
20.24	-0.0476074	-4.21405	-3.42181	-2.53845	-2.10809	-2.17706	-4.43365	-8.77728	-17.9819
20.34	-0.160095	-4.24609	-3.30542	-2.14941	-1.71283	-2.31848	-4.52429	-8.64368	-18.1163
20.44	-0.0374146	-4.26715	-3.44214	-2.41895	-1.90344	-2.53101	-4.49146	-8.79602	-18.0249
20.54	-0.131165	-4.34845	-3.43903	-2.49939	-1.95813	-2.23096	-4.35785	-9.00696	-18.0483
20.64	-0.133545	-4.56793	-2.96637	-2.19702	-2.10187	-2.25677	-4.5141	-8.64526	-17.9702
20.74	-0.301514	-4.32263	-3.17261	-2.34155	-2.13	-2.10834	-4.16254	-8.85309	-18.0483
20.84	-0.0881958	-4.23126	-3.36871	-2.565	-1.93781	-2.19971	-4.17352	-8.70074	-18.0921
20.94	-0.0139771	-4.25079	-3.25232	-2.45721	-1.55969	-2.20679	-4.24927	-8.81866	-18.0179
21.04	-0.340576	-4.16876	-3.37262	-2.23376	-1.71356	-2.28564	-4.3446	-9.01868	-18.2835
21.14	-0.120239	-4.33282	-3.25464	-2.23456	-1.77374	-2.22162	-4.25555	-8.97418	-18.0663
21.24	-0.320251	-4.51794	-3.18512	-2.01892	-1.60889	-2.18335	-4.24847	-8.87335	-18.0593
21.34	-0.206177	-4.19531	-3.16949	-2.258	-1.88391	-2.2583	-4.5321	-8.75854	-18.1929
21.44	-0.0819702	-4.30389	-3.1554	-2.1814	-1.80811	-2.36145	-4.37817	-8.8609	-18.3054
21.54	0.0352173	-4.21094	-3.24524	-2.10876	-1.67999	-2.27942	-4.23523	-8.93585	-18.1733
21.64	-0.0764771	-4.36719	-3.20465	-1.91968	-1.84406	-2.21533	-4.36646	-8.92731	-18.2921
21.74	-0.131958	-4.17969	-3.15466	-2.03375	-1.6925	-2.25128	-4.28131	-9.01398	-18.2718
21.84	-0.118652	-4.25	-3.21246	-2.19781	-1.69641	-2.09503	-4.2868	-8.95148	-18.2069
21.94	-0.149902	-4.23828	-2.98901	-2.21033	-1.755	-2.10205	-4.15472	-8.89056	-18.2007
22.04	-0.0678711	-4.31482	-3.01636	-2.1275	-1.73389	-2.25757	-4.13287	-8.80933	-18.2171
22.14	-0.290527	-4.31561	-3.03668	-2.15332	-1.75189	-2.05286	-4.05786	-9.12964	-18.2374
22.24	-0.0217896	-4.29919	-2.86011	-1.96344	-1.70032	-2.28021	-4.34851	-8.95306	-18.278
22.34	-0.0717773	-4.26093	-3.12964	-1.96503	-1.30811	-1.82007	-3.97894	-9.06635	-18.1937
22.44	-0.372559	-4.15857	-3.2312	-2.01892	-1.42841	-1.93018	-4.27191	-8.93195	-18.1835
22.54	-0.372559	-4.22968	-3.05231	-2.18921	-1.90344	-2.25287	-4.39069	-8.86871	-18.4491
22.64	-0.284302	-4.44763	-2.94604	-2.0705	-1.67609	-1.95361	-4.46722	-8.81714	-17.9858
22.74	-0.23584	-4.19141	-2.94055	-2.08923	-1.47687	-2.15912	-4.45477	-9.00385	-17.8702
22.84	-0.0217896	-4.12891	-3.04529	-2.065	-1.40656	-2.36847	-4.42035	-8.82648	-18.2311
22.94	-0.224915	-4.26324	-3.19373	-1.8916	-1.20575	-2.22632	-4.22894	-8.88354	-18.3124
23.04	-0.17804	-4.25232	-2.91711	-1.96033	-1.41125	-2.00208	-4.28833	-8.97491	-18.3913
23.14	-0.374146	-3.92657	-2.83826	-2.02753	-1.66827	-2.17236	-4.23914	-9.03119	-18.4616
23.24	-0.196777	-4.21564	-2.7265	-2.07831	-1.58624	-2.24268	-4.05634	-9.04449	-18.3694
23.34	-0.105408	-4.27655	-3.12024	-2.05017	-1.6214	-2.14502	-4.13129	-9.00775	-18.1749
23.44	-0.107727	-4.08514	-3.1601	-1.92358	-1.38	-2.0083	-4.29535	-8.96478	-18.36
23.54	0.107117	-3.89685	-3.10461	-1.7627	-1.40576	-2.15131	-4.36804	-8.89606	-18.3327
23.64	0.055542	-4.20935	-2.91559	-1.52905	-1.41516	-1.87476	-4.17273	-9.0929	-18.4874
23.74	-0.346802	-4.30231	-2.60931	-2.03064	-1.54877	-2.14038	-4.18445	-9.21008	-18.4749
23.84	-0.36792	-4.06641	-2.76556	-1.91577	-1.30579	-2.37317	-4.17816	-8.95697	-18.2772
23.94	-0.330383	-4.08984	-2.91321	-1.6947	-1.54095	-2.09662	-4.15863	-8.92572	-18.3936
24.04	-0.0554199	-3.97107	-2.90228	-1.76031	-1.4472	-1.97162	-4.30634	-9.17181	-18.3788
24.14	-0.310059	-3.99762	-2.97961	-1.86346	-1.30969	-2.14038	-4.26959	-8.9632	-18.3647
24.24	-0.306152	-4.28278	-2.87262	-2.12671	-1.23779	-1.87628	-4.25555	-9.13745	-18.4249
24.34	-0.216309	-4.15778	-2.88275	-1.95563	-1.42297	-2.04504	-4.10553	-9.16559	-18.6006
24.44	-0.236633	-4.03046	-2.68433	-1.92126	-1.49481	-1.90363	-3.90942	-8.9187	-18.535
24.54	-0.125732	-3.93829	-2.76324	-1.79395	-1.28625	-1.85522	-4.30243	-8.9765	-18.3968
24.64	-0.110107	-3.82654	-3.03589	-1.90015	-1.00891	-1.69507	-4.24146	-8.79523	-18.3522
24.74	-0.0944824	-4.1109	-3.03119	-1.74469	-1.1745	-1.92554	-4.30707	-8.9726	-18.3796
24.84	-0.0827637	-3.78436	-2.90149	-1.7572	-1.38	-1.86768	-4.09222	-9.06012	-18.5522
24.94	-0.324951	-3.94763	-2.71558	-1.48145	-1.21906	-1.66144	-4.4032	-8.99213	-18.5632
25.04	-0.444458	-3.9281	-2.94446	-1.75098	-1.13232	-1.77161	-4.41254	-9.01947	-18.471
25.14	-0.414001	-3.96094	-2.75775	-1.56189	-1.47687	-1.89581	-4.33289	-8.96478	-18.6046
25.24	-0.263977	-4.03278	-2.56482	-1.83221	-1.20966	-1.96381	-4.27972	-8.96478	-18.3179
25.34	-0.190552	-4.11871	-2.77649	-1.72437	-1.22375	-2.09113	-4.46179	-8.89758	-18.4022
25.44	-0.685059	-3.93671	-2.914	-1.80328	-1.56592	-1.81537	-4.00238	-9.03589	-18.6757
25.54	-0.52417	-4.13123	-2.51794	-1.71735	-1.31281	-1.70599	-4.17664	-8.94525	-18.5741
25.64	-0.345215	-4.16406	-2.68274	-1.74939	-1.40033	-1.72632	-4.38989	-9.05463	-18.4569
25.74	-0.392883	-4.04059	-2.70776	-1.44781	-1.08234	-1.77551	-4.32977	-8.88434	-18.4811
25.84	-0.185852	-3.92889	-2.57184	-1.46735	-1.21674	-1.72943	-4.30634	-8.97418	-18.535
25.94	-0.174133	-4.03204	-2.70306	-1.73218	-1.00421	-1.81226	-4.38519	-8.89838	-18.6678
26.04	-0.154602	-3.98199	-2.64294	-1.55957	-1.20264	-1.80127	-4.10321	-9.05695	-18.3741
26.14	-0.440552	-3.98828	-2.63977	-1.52985	-1.05499	-1.80518	-4.2157	-9.09137	-18.5233
26.24	-0.384277	-4.14374	-2.64294	-1.7041	-0.928406	-1.72705	-4.34149	-9.06244	-18.4585
26.34	-0.164001	-3.93512	-2.56555	-1.70331	-1.04797	-1.77551	-4.36725	-9.01636	-18.5882
26.44	-0.420227	-3.85699	-2.71637	-1.49939	-1.41205	-1.7005	-4.39539	-9.13354	-18.6843
26.54	-0.246033	-3.8609	-2.69293	-1.54236	-1.13153	-1.64038	-4.20477	-9.01245	-18.4976
26.64	-0.123352	-3.76715	-2.79919	-1.40173	-1.25189	-1.62396	-4.06177	-9.36481	-18.5577
26.74	-0.33429	-4.25	-2.50696	-1.41345	-1.29095	-1.68878	-4.16412	-9.21558	-18.7733
26.84	-0.410095	-4.31403	-2.60779	-1.7002	-1.11438	-1.47552	-4.21332	-9.08508	-18.7491
26.94	-0.022583	-4.04767	-2.52026	-1.58301	-0.887817	-1.51379	-4.28522	-9.17102	-18.5522
27.04	-0.217102	-4.06012	-2.39996	-1.22363	-1.0675	-1.65051	-4.41333	-9.41479	-18.4632
27.14	-0.145996	-3.86719	-2.54138	-1.29547	-1.05188	-1.84424	-4.27661	-9.20227	-18.6194
27.24	-0.399902	-3.93048	-2.5484	-1.31812	-1.20343	-1.56848	-4.32117	-9.02649	-18.7593
27.34	-0.67804	-4.06641	-2.40619	-1.53534	-1.13153	-1.4599	-4.28601	-9.36792	-18.6733
27.44	-0.349915	-4.26794	-2.58508	-1.8244	-0.992493	-1.47003	-4.08832	-9.17181	-18.5186
27.54	-0.469482	-3.8031	-2.69995	-1.53143	-0.83313	-1.53882	-4.06879	-9.17181	-18.6436
27.64	-0.513977	-3.82654	-2.20697	-1.54156	-1.03235	-1.81927	-4.30316	-9.07648	-18.8077
27.74	-0.420227	-3.95154	-2.33276	-1.28064	-0.970642	-1.54663	-4.3313	-8.94604	-18.7319
27.84	-0.265564	-3.99451	-2.62885	-1.5119	-1.08856	-1.53253	-4.60083	-9.09601	-18.9937
27.94	-0.273376	-3.79449	-2.57574	-1.21344	-1.09564	-1.51221	-4.35394	-9.27106	-18.771
28.04	-0.369446	-4.1922	-2.41168	-1.30328	-0.83783	-1.60675	-4.16412	-9.12024	-18.7881
28.14	-0.319458	-4.08203	-2.32965	-1.46112	-1.05188	-1.68018	-4.22583	-8.99994	-19.0108
28.24	-0.152283	-3.88824	-2.38123	-1.008	-0.972961	-1.66846	-4.05786	-9.03589	-18.614
28.34	-0.278809	-3.85388	-2.27258	-1.17908	-0.879211	-1.77783	-4.4071	-8.99292	-18.7327
28.44	-0.32959	-3.88123	-2.35931	-1.35645	-0.933105	-1.58801	-4.16333	-8.93744	-18.7671
28.54	-0.504639	-3.80231	-2.34607	-1.28766	-0.968262	-1.49658	-4.22583	-9.2132	-18.6851
28.64	-0.382751	-4.13043	-2.36951	-1.55328	-0.887817	-1.63019	-4.2063	-8.86243	-18.8311
28.74	-0.453857	-4.11639	-2.3656	-1.49628	-0.910461	-1.57941	-3.9024	-8.94525	-18.7928
28.84	-0.292114	-3.74689	-2.17493	-1.31421	-0.856567	-1.40753	-4.09851	-9.07727	-18.9468
28.94	-0.43042	-3.80157	-2.08667	-1.21265	-0.827637	-1.65283	-4.19696	-9.01477	-18.8397
29.04	-0.520996	-3.60699	-2.25232	-0.995483	-1.0097	-1.73804	-4.2735	-8.99292	-18.8249
29.14	-0.376465	-3.66327	-2.36951	-0.858765	-0.815125	-1.66846	-4.05084	-9.21558	-18.6999
29.24	-0.391357	-4.04059	-2.30231	-0.940796	-0.966736	-1.71851	-3.94696	-9.57336	-18.8327
29.34	-0.11554	-3.89294	-2.28748	-1.31812	-0.988586	-1.86456	-4.20319	-9.03979	-18.8202
29.44	-0.228821	-3.88281	-2.25073	-1.11499	-0.699524	-1.4646	-4.2688	-8.92493	-18.9944
29.54	-0.325684	-3.6828	-2.10388	-1.15564	-0.830017	-1.75366	-4.25006	-9.25305	-19.046
29.64	-0.125732	-3.65625	-2.27966	-1.15015	-1.12061	-1.5708	-4.03601	-9.26007	-18.8218
29.74	-0.390564	-3.70465	-2.08667	-1.04626	-0.726074	-1.46613	-4.12665	-8.92493	-18.853
29.84	-0.528076	-3.63434	-1.91168	-1.16736	-0.690125	-1.6333	-4.38055	-9.14526	-19.1631
29.94	-0.43042	-4.00623	-2.03119	-1.14233	-0.972168	-1.63568	-4.09851	-9.12726	-19.1312
30.04	-0.311646	-3.73199	-1.97961	-1.26733	-0.52063	-1.41846	-4.01727	-9.43433	-19.0609
30.14	-0.312439	-3.84607	-2.1734	-1.12598	-0.767517	-1.47083	-4.38757	-9.42261	-19.0475
30.24	-0.401489	-3.80701	-2.13275	-1.02594	-0.833923	-1.32397	-4.42273	-9.48981	-18.8804
30.34	-0.435059	-3.78125	-2.30542	-1.19781	-0.657349	-1.56067	-4.11884	-9.66321	-18.8671
30.44	-0.600708	-3.89374	-2.11322	-1.06738	-0.447937	-1.72473	-4.07977	-9.25464	-18.9077
30.54	-0.504639	-3.67108	-2.18591	-1.05017	-0.711243	-1.76221	-4.02972	-9.04761	-18.9788
30.64	-0.388977	-3.61249	-1.87024	-0.879089	-0.566711	-1.43878	-3.86725	-9.24133	-18.7608
30.74	-0.388977	-3.6203	-2.04291	-1.00488	-0.722961	-1.59583	-4.01648	-9.20697	-18.9561
30.84	-0.338196	-3.61951	-2.15308	-0.84314	-0.499512	-1.75677	-4.23676	-9.29291	-18.878
30.94	-0.45459	-3.85699	-2.20856	-1.01892	-0.382324	-1.72784	-4.26648	-9.45306	-18.7999
31.04	-0.560059	-3.95233	-1.96326	-0.967346	-0.751892	-1.43646	-4.21411	-9.44995	-19.0601
31.14	-0.556152	-3.89532	-2.20227	-0.960327	-0.690918	-1.45361	-4.01099	-8.93121	-19.0257
31.24	-0.433533	-3.71716	-2.06403	-0.915771	-0.812805	-1.38959	-4.11255	-9.08038	-19.0421
31.34	-0.643677	-3.77734	-2.27338	-0.763428	-0.69873	-1.59033	-4.00085	-9.06793	-19.3569
31.44	-0.462402	-3.70074	-2.20306	-0.793945	-0.383911	-1.62866	-4.22894	-9.21399	-19.1006
31.54	-0.399902	-3.76953	-2.12573	-0.808777	-0.437012	-1.65912	-4.20941	-9.36633	-18.9131
31.64	-0.569458	-3.58673	-2.11713	-0.917358	-0.523743	-1.47314	-4.04926	-9.14368	-19.11
31.74	-0.538208	-3.63434	-2.02966	-0.856445	-0.726074	-1.42554	-4.08289	-9.32495	-19.0038
31.84	-0.328064	-3.57654	-2.12415	-0.887695	-0.344055	-1.41455	-4.20551	-9.09528	-18.9546
31.94	-0.399902	-3.48358	-1.98981	-1.0166	-0.318298	-1.34113	-4.02582	-9.11011	-18.7507
32.04	-0.375732	-3.73517	-1.93903	-0.681396	-0.717468	-1.47784	-4.31726	-9.25226	-18.9741
32.14	-0.478027	-3.54218	-1.8562	-0.872803	-0.620605	-1.40912	-4.24384	-9.11713	-19.1187
32.24	-0.549133	-3.77106	-2.17102	-0.800171	-0.597961	-1.35052	-3.88678	-9.36401	-19.2858
32.34	-0.419434	-3.71246	-2.15387	-0.852539	-0.717468	-1.05908	-4.01178	-9.24133	-19.3546
32.44	-0.346008	-3.67267	-1.96167	-0.912659	-0.426086	-1.58722	-3.90631	-9.21167	-19.2507
32.54	-0.253845	-3.70465	-1.69604	-0.857178	-0.517517	-1.56067	-4.11255	-9.41791	-19.0765
32.64	-0.369446	-3.57654	-1.74133	-0.890808	-0.695618	-1.83801	-4.08051	-9.15387	-19.2538
32.74	-0.604614	-3.58124	-1.70154	-0.750183	-0.696411	-1.55835	-4.14227	-9.17413	-19.4835
32.84	-0.340576	-3.74451	-1.77496	-0.818115	-0.553406	-1.44659	-4.16412	-9.17102	-19.5171
32.94	-0.552246	-3.46014	-1.70074	-1.04938	-0.690918	-1.34503	-4.17743	-9.2132	-19.2429
33.04	-0.565552	-3.51404	-1.82416	-0.880615	-0.747192	-1.43878	-4.24774	-9.14917	-19.0491
33.14	-0.343689	-3.55231	-1.68744	-0.670471	-0.469849	-1.3396	-4.27582	-9.13586	-19.1749
33.24	-0.353821	-3.72498	-1.75854	-0.639221	-0.559692	-1.66144	-4.05786	-9.57806	-19.4374
33.34	-0.406189	-3.60699	-1.74915	-0.67749	-0.663574	-1.29346	-4.04614	-9.30933	-19.4225
33.44	-0.421814	-3.81793	-1.86401	-0.842346	-0.469055	-1.43567	-4.25238	-9.44446	-19.353
33.54	-0.505371	-3.56171	-1.6734	-0.606445	-0.629211	-1.38568	-3.87347	-9.49445	-19.4319
33.64	-0.660889	-3.56873	-1.8656	-0.632996	-0.255798	-1.263	-4.06097	-9.29132	-19.3679
33.74	-0.539001	-3.56403	-1.96948	-0.513428	-0.515137	-1.39581	-4.43054	-9.03589	-19.239
33.84	-0.39917	-3.53436	-1.87885	-0.71814	-0.502625	-1.81299	-4.20941	-9.50616	-19.3647
33.94	-0.483521	-3.5	-1.66638	-0.680664	-0.55188	-1.48486	-4.30005	-9.38898	-19.0577
34.04	-0.358521	-3.27576	-1.80463	-0.481445	-0.535461	-1.388	-4.18207	-9.31866	-19.2663
34.14	-0.494446	-3.80621	-2.00934	-0.888428	-0.397949	-1.54816	-4.04773	-9.16479	-19.3022
34.24	-0.265564	-3.58984	-1.84216	-0.71582	-0.376892	-1.08722	-4.16724	-9.3382	-19.3265
34.34	-0.406189	-3.63361	-1.60779	-0.448608	-0.297974	-1.34741	-4.18207	-9.48743	-19.2968
34.44	-0.603821	-3.33282	-1.55151	-0.406433	-0.602661	-1.3349	-4.28912	-9.14758	-19.271
34.54	-0.458496	-3.24689	-1.48041	-0.46344	-0.179199	-1.34973	-4.13055	-9.56403	-19.2155
34.64	-0.502258	-3.56561	-1.78357	-0.705627	-0.240906	-1.29114	-4.10083	-9.44836	-19.3358
34.74	-0.657715	-3.63434	-1.65308	-0.773621	-0.530762	-1.14429	-3.99847	-9.13977	-19.389
34.84	-0.617126	-3.27106	-1.72498	-0.61969	-0.330017	-1.51068	-4.05396	-9.29681	-19.6061
34.94	-0.55304	-3.45392	-1.73822	-0.372803	-0.20343	-1.26929	-4.06958	-9.0484	-19.1874
35.04	-0.473389	-3.2453	-1.43201	-0.634521	-0.255005	-1.24347	-4.05707	-9.27179	-19.035
35.14	-0.346008	-3.40936	-1.47888	-0.228271	-0.222168	-1.39819	-4.13055	-9.36243	-19.21
35.24	-0.263977	-3.49371	-1.66791	-0.418945	-0.375305	-1.06927	-4.01337	-9.3468	-19.4437
35.34	-0.606201	-3.72028	-1.55151	-0.354858	-0.216736	-1.37787	-3.95319	-9.18665	-19.3897
35.44	-0.61084	-3.25391	-1.30701	-0.569702	-0.223755	-1.28491	-4.20868	-9.25854	-19.6452
35.54	-0.436646	-3.1781	-1.40149	-0.40094	-0.0784302	-1.49976	-4.12738	-9.37726	-19.3952
35.64	-0.494446	-3.29767	-1.58667	-0.183777	-0.065918	-1.39349	-3.84613	-9.50616	-19.1741
35.74	-0.531189	-3.50543	-1.61481	-0.502502	-0.440125	-1.46533	-4.16254	-9.19916	-19.4671
35.84	-0.624939	-3.38593	-1.53278	-0.611084	-0.187805	-1.18726	-4.31879	-9.43744	-19.421
35.94	-0.539001	-3.36719	-1.49841	-0.277527	-0.378418	-1.41846	-4.16803	-9.57336	-19.1937
36.04	-0.667114	-3.27423	-1.44684	-0.373596	-0.446411	-1.40833	-4.02661	-9.39447	-19.3726
36.14	-0.477295	-3.36639	-1.51947	-0.283752	-0.340149	-1.21222	-3.96021	-9.54449	-19.6124
36.24	-0.560059	-3.31329	-1.51324	-0.383789	-0.312012	-1.45441	-4.0235	-9.31946	-19.6171
36.34	-0.465576	-3.26794	-1.65698	-0.330627	-0.255798	-1.44116	-4.14929	-9.24371	-19.4265
36.44	-0.237427	-3.3078	-1.51868	-0.209534	-0.333923	-1.14349	-4.56024	-9.33667	-19.5093
36.54	-0.557739	-3.51794	-1.52026	-0.15564	-0.204224	-1.24036	-4.24615	-9.70227	-19.4257
36.64	-0.438965	-3.37579	-1.3031	-0.384521	-0.193298	-1.25049	-4.02899	-9.5351	-19.4108
36.74	-0.515564	-3.2453	-1.43433	-0.342346	-0.565125	-1.26611	-4.12897	-9.28198	-19.4077
36.84	-0.432739	-3.36871	-1.55774	-0.435303	-0.346375	-1.27942	-4.41492	-9.02026	-19.485
36.94	-0.476501	-3.41168	-1.53979	-0.0524902	-0.173767	-1.31616	-4.51019	-9.56085	-19.678
37.04	-0.640564	-3.25934	-1.42963	-0.0384521	-0.0706177	-1.14038	-4.18365	-9.67883	-19.7413
37.14	-0.702271	-3.52734	-1.70776	-0.205627	0.0512695	-1.29193	-3.99225	-9.58038	-19.4108
37.24	-0.638184	-3.49139	-1.39294	-0.229065	-0.513611	-1.27393	-4.22504	-9.2851	-19.4764
37.34	-0.530396	-3.23828	-1.58044	-0.355652	-0.415161	-1.32159	-4.24304	-9.47339	-19.4507
37.44	-0.627258	-3.40234	-1.62024	-0.219727	-0.144836	-1.57318	-4.24225	-9.37653	-19.5108
37.54	-0.696777	-3.37732	-1.75464	-0.282227	-0.108887	-1.57397	-4.18365	-9.26324	-19.4186
37.64	-0.593689	-3.19061	-1.69763	-0.224365	-0.123718	-1.39893	-4.41724	-9.38666	-19.5257
37.74	-0.889771	-3.41797	-1.50775	-0.277527	-0.472168	-1.54193	-4.41333	-9.65149	-19.3241
37.84	-0.639771	-3.33984	-1.65857	-0.435303	-0.509705	-1.51068	-4.07977	-9.12335	-19.814
37.94	-0.596008	-3.28827	-1.30463	-0.440002	-0.524536	-1.27783	-3.8938	-9.34528	-19.5475
38.04	-0.693665	-3.14374	-1.22809	-0.386902	-0.216736	-1.29816	-3.98602	-9.36554	-19.571
38.14	-0.902283	-3.31329	-1.28278	-0.315002	-0.0299683	-1.25128	-4.11646	-9.09058	-19.696
38.24	-0.560059	-3.10938	-1.49524	-0.263428	-0.24408	-1.24896	-4.32898	-9.45697	-19.6304
38.34	-0.380371	-3.19684	-1.28748	0.120911	-0.26593	-1.15283	-4.10553	-9.35852	-19.7046
38.44	-0.58429	-3.15546	-1.1015	-0.108765	-0.363586	-1.18726	-3.99774	-9.41949	-19.8077
38.54	-0.477295	-3.08282	-1.23669	-0.131409	-0.248718	-1.36768	-4.02118	-9.65698	-19.5921
38.64	-0.51947	-3.02734	-1.28748	-0.0501709	-0.0385742	-1.52393	-3.88757	-9.62573	-19.6132
38.74	-0.539795	-3.00543	-1.25153	-0.101746	-0.10968	-1.41693	-4.13989	-9.3382	-19.4678
38.84	-0.732727	-3.14532	-1.19763	-0.0126953	-0.0448608	-1.29974	-4.15472	-9.61945	-19.446
38.94	-0.851501	-3.24921	-1.27808	-0.311096	-0.0323486	-1.50049	-4.27271	-9.65698	-19.71
39.04	-0.874939	-3.11719	-1.29761	-0.432983	-0.088562	-1.40521	-4.14539	-9.55231	-19.8561
39.14	-0.629639	-3.07501	-1.25696	-0.300964	-0.144836	-0.941895	-4.05084	-9.4765	-19.8272
39.24	-0.479614	-3.26013	-1.25464	-0.0900269	-0.197205	-1.47162	-3.9079	-9.38043	-19.7233
39.34	-0.588989	-3.16406	-0.982788	0.0123291	-0.0393677	-1.30127	-4.23676	-9.57574	-19.7311
39.44	-0.473389	-3.33514	-1.33118	-0.215027	0.074707	-1.2099	-4.12585	-9.65308	-19.6499
39.54	-0.378052	-3.30157	-1.4234	-0.148621	-0.0870361	-1.23566	-4.15472	-9.56635	-19.7233
39.64	-0.575684	-3.31793	-1.37964	-0.157227	-0.279236	-1.3208	-4.23523	-9.72961	-19.7858
39.74	-0.620239	-3.02655	-1.28589	-0.194702	0.212219	-0.977844	-3.93915	-9.29211	-20.0765
39.84	-0.626465	-2.96796	-1.18042	-0.0251465	-0.0276489	-1.43097	-4.01178	-9.62103	-19.7616
39.94	-0.564758	-3.11719	-1.05853	0.226379	-0.232361	-1.23486	-4.22504	-9.6554	-19.621
40.04	-0.547607	-3.33044	-1.0929	-0.0103149	0.0723267	-1.28955	-4.06958	-9.52338	-19.5616
40.14	-0.74054	-3.26874	-1.36481	0.126404	-0.0128174	-1.1958	-4.5321	-9.52026	-19.5936
40.24	-0.773376	-3.32031	-1.19055	-0.0540771	-0.355774	-1.07471	-4.44849	-9.67261	-19.9858
40.34	-0.64447	-3.21014	-1.38434	-0.290039	-0.288574	-1.01379	-3.91644	-9.54993	-19.8085
40.44	-0.768677	-3.12421	-1.2265	-0.225159	0.0973511	-0.95752	-4.22113	-9.74133	-19.9515
40.54	-0.705383	-3.125	-1.33588	-0.169678	-0.0354614	-1.31299	-4.2735	-9.71478	-19.7108
40.64	-0.652283	-3.18982	-1.28198	-0.0314331	-0.065918	-1.34503	-4.05475	-9.67731	-19.8132
40.74	-0.698364	-3.21246	-0.989807	-0.157227	0.0145264	-1.12317	-4.08368	-9.66241	-19.7217
40.84	-0.546814	-3.09607	-0.982788	0.131836	0.00751	-0.876282	-4.21881	-9.47882	-19.8467
40.94	-0.701477	-3.11719	-1.25232	-0.140015	0.0231323	-0.966919	-4.15161	-9.38586	-19.9413
41.04	-0.727295	-2.88751	-1.19995	-0.0134277	-0.0463867	-1.12939	-4.02972	-9.55542	-19.9694
41.14	-0.649902	-3.09296	-1.02185	0.0552979	0.230164	-1.38489	-4.0282	-9.68195	-19.8741
41.24	-0.414795	-2.94684	-1.23743	0.199036	0.0332642	-1.34814	-4.18988	-9.58429	-19.7343
41.34	-0.682739	-2.94061	-1.01086	0.325623	0.201233	-1.26849	-4.26569	-9.56714	-19.9155
41.44	-0.950684	-2.99139	-1.09058	0.156067	-0.0893555	-1.31378	-4.0235	-9.51007	-19.9835
41.54	-0.736633	-3.14142	-1.3031	-0.0751953	0.148926	-1.29346	-4.0329	-9.61011	-20.0389
41.64	-0.549133	-3.09998	-1.1156	-0.104065	0.184875	-1.1427	-3.98132	-9.62183	-20.1069
41.74	-0.511658	-2.93048	-1.18744	-0.00879	0.208313	-1.35205	-4.30634	-9.48352	-20.1655
41.84	-0.513977	-3.15778	-1.08435	-0.0072	0.151245	-0.954407	-4.04071	-9.42023	-19.953
41.94	-0.61554	-2.95935	-0.991333	0.186523	0.241882	-1.12708	-4.23132	-9.73273	-19.7788
42.04	-0.760864	-3.04767	-1.1015	0.182617	0.0817261	-1.44971	-4.30786	-9.71008	-19.9312
42.14	-0.778809	-2.91406	-1.10699	0.101379	-0.0831299	-1.20599	-4.2016	-9.75073	-20.0054
42.24	-0.714783	-3.02032	-1.14294	-0.190002	0.012207	-1.14581	-4.39618	-9.53668	-20.1452
42.34	-0.674927	-2.93439	-0.992126	-0.180664	-0.0338745	-1.18335	-4.25787	-9.58356	-20.1718
42.44	-0.837402	-3.04919	-1.12103	-0.276733	-0.0917358	-1.23022	-4.36804	-9.61243	-20.16
42.54	-0.578064	-3.12341	-1.04993	-0.0103149	-0.0682983	-1.36768	-4.43445	-10.0023	-20.1686
42.64	-0.815552	-3.14923	-1.03748	0.287354	-0.0385742	-1.138	-4.31488	-9.79059	-19.9905
42.74	-0.806152	-3.21014	-1.16479	0.134216	0.0215454	-1.22552	-4.15161	-9.74915	-20.0303
42.84	-0.693665	-2.73517	-1.01324	-0.100159	0.180176	-1.23254	-4.18915	-9.80304	-20.0241
42.94	-0.759277	-2.91486	-0.995239	-0.0400391	0.0442505	-1.07629	-4.41254	-9.52106	-20.146
43.04	-0.702271	-2.93512	-1.18121	-0.157959	0.17627	-1.20911	-4.44617	-9.73663	-20.2147
43.14	-0.393677	-3.02814	-0.928833	-0.214233	0.108276	-1.26459	-4.32898	-9.81012	-20.1187
43.24	-0.838196	-3.2406	-0.871826	-0.0244141	0.0598755	-1.15991	-4.18677	-9.69135	-20.1812
43.34	-0.702271	-3.10699	-0.780396	0.135742	0.151245	-1.00909	-4.39227	-9.58899	-20.0507
43.44	-0.692871	-3.07733	-1.0304	0.0857544	0.142639	-1.26611	-4.65552	-9.87964	-20.2491
43.54	-0.672607	-2.9422	-1.12103	0.261536	0.13092	-1.05206	-4.22504	-9.97491	-20.3827
43.64	-0.792114	-3.01715	-1.01947	0.222473	0.266113	-1.26459	-4.14691	-9.94995	-20.1913
43.74	-0.93042	-3.10309	-0.978882	0.283447	0.175476	-1.28333	-4.05554	-9.82184	-20.3444
43.84	-0.847595	-3.00311	-0.656189	0.135742	0.313782	-1.09503	-4.54224	-9.73041	-20.2132
43.94	-0.861633	-2.97345	-0.994507	-0.116577	0.090332	-1.22003	-4.45789	-9.76007	-20.2241
44.04	-0.76709	-3.03204	-1.08899	0.0224609	0.043457	-1.2005	-4.27118	-9.68976	-20.2523
44.14	-0.935059	-3.02032	-0.944458	0.149841	0.311401	-1.26929	-4.22974	-9.64996	-20.3796
44.24	-0.681152	-2.92188	-1.10699	0.245911	0.323914	-1.51691	-4.37665	-9.87653	-20.371
44.34	-0.489746	-2.82574	-0.907776	0.362305	-0.0455933	-1.39191	-4.45789	-9.89447	-20.4999
44.44	-1.00146	-2.84454	-0.92572	0.181091	-0.057312	-1.40442	-4.44849	-9.9007	-20.5897
44.54	-0.82959	-3.36871	-1.17963	0.00684	0.0395508	-1.24347	-4.24304	-10.0335	-20.4061
44.64	-0.839783	-2.95001	-0.686646	0.0966797	0.143433	-1.10284	-4.2149	-9.95929	-20.3897
44.74	-0.903076	-2.91016	-0.742126	-0.0571899	0.0192261	-1.11304	-4.2774	-9.86945	-20.4476
44.84	-0.881165	-2.79608	-0.68042	0.274048	0.074707	-1.17627	-4.44617	-9.81403	-20.3444
44.94	-1.04443	-2.7984	-0.864014	0.0709229	0.26532	-1.23022	-4.42273	-9.94214	-20.553
45.04	-0.99054	-2.82184	-0.892151	0.223267	0.45752	-1.05597	-4.49066	-9.79132	-20.5405
45.14	-0.846008	-3.03906	-0.639771	0.462341	0.0293579	-1.2146	-4.63599	-9.78278	-20.3624
45.24	-0.962402	-3.08594	-1.13434	0.0678101	-0.0940552	-1.21771	-4.37427	-9.75775	-20.3397
45.34	-0.679626	-2.8703	-0.736694	-0.0673828	0.227051	-1.28491	-4.52271	-9.89606	-20.5843
45.44	-0.817139	-2.97107	-0.684326	0.0717163	0.0465698	-1.3396	-4.56567	-9.914	-20.5733
45.54	-0.751465	-2.77264	-1.02649	0.0881348	0.00519	-1.22943	-4.47272	-10.0851	-20.5874
45.64	-0.849915	-2.90155	-0.90387	0.0896606	0.215332	-1.24817	-4.24457	-9.72571	-20.2858
45.74	-1.00616	-2.93829	-0.812439	0.25293	0.0614014	-1.32159	-4.63989	-9.90308	-20.4147
45.84	-1.02881	-2.70782	-0.933533	0.0904541	0.280945	-1.12238	-4.60321	-9.96948	-20.4929
45.94	-0.835083	-2.75861	-1.02887	0.0725098	0.257507	-1.14893	-4.36255	-10.0757	-20.7007
46.04	-0.975708	-3.02106	-1.15076	0.135742	0.122375	-1.36694	-4.18054	-9.77496	-20.6913
46.14	-0.856201	-2.8656	-0.947632	0.214661	0.14032	-1.50366	-4.5188	-9.89917	-20.46
46.24	-0.778076	-2.76563	-0.702271	0.458435	0.144226	-1.26929	-4.2782	-10.221	-20.7007
46.34	-1.19287	-3.03668	-0.717896	0.419373	0.254395	-1.23956	-4.50787	-9.87964	-20.6335
46.44	-0.782715	-2.82654	-0.682007	0.459961	0.250488	-1.1521	-4.09692	-9.81476	-20.7476
46.54	-0.821777	-2.67029	-0.709351	0.443604	0.169983	-1.0802	-4.16724	-9.97101	-20.7671
46.64	-0.903809	-2.66327	-1.0976	0.362305	0.180969	-1.31848	-4.39227	-9.88745	-20.571
46.74	-0.813965	-2.58356	-0.603088	0.444336	0.127014	-1.2099	-4.39618	-10.0031	-20.6413
46.84	-0.811646	-3.03204	-0.781189	0.383423	0.391907	-0.905212	-4.211	-10.0491	-20.4312
46.94	-0.978821	-2.71954	-0.572632	0.355286	0.198914	-1.02631	-4.68988	-10.1288	-20.6882
47.04	-0.785889	-2.63281	-0.605408	0.354492	0.266113	-0.974731	-4.50397	-9.97339	-20.6241
47.14	-0.70697	-2.67419	-0.589783	0.287354	0.286438	-1.16534	-4.2868	-9.96008	-20.7702
47.24	-0.915527	-2.6922	-0.510864	0.395142	0.00983	-1.19116	-4.28131	-10.007	-20.4225
47.34	-0.831177	-2.59454	-0.910095	0.242004	0.195007	-1.40363	-4.46881	-10.0984	-20.5757
47.44	-0.792908	-2.52734	-0.751526	0.484985	0.240295	-1.06616	-4.33368	-10.2257	-20.4819
47.54	-0.935852	-2.67969	-0.656982	0.472473	0.0973511	-0.9599	-4.62427	-9.77496	-20.471
47.64	-1.04053	-2.73749	-0.61322	0.677185	0.230957	-1.23022	-4.31879	-9.67804	-20.3585
47.74	-0.89679	-2.65546	-0.611694	0.555298	0.132507	-0.918457	-4.30396	-9.92181	-20.5874
47.84	-1.15698	-2.63983	-0.687439	0.354492	0.212952	-1.23566	-4.4079	-9.88586	-20.8304
47.94	-0.656982	-2.57733	-0.588989	0.400635	0.386414	-1.15833	-4.55554	-10.0968	-20.9343
48.04	-0.847595	-2.66016	-0.699951	0.684204	0.180176	-1.08099	-4.21802	-10.1375	-20.8757
48.14	-0.974121	-2.70782	-0.786682	0.474854	0.228577	-1.15833	-4.69305	-9.88666	-21.021
48.24	-0.967896	-2.69843	-0.660889	0.704529	0.314514	-1.16534	-4.43988	-9.8609	-20.7811
48.34	-0.884277	-2.54218	-0.663208	0.667786	0.263733	-1.04584	-4.24066	-9.89447	-20.8812
48.44	-0.657715	-2.61871	-0.548401	0.31543	0.214539	-1.15051	-4.28601	-9.75153	-20.7288
48.54	-0.645996	-2.60388	-0.499146	0.545166	0.333313	-1.17084	-4.32428	-9.83508	-20.7999
48.64	-0.924927	-2.61249	-0.864807	0.455322	0.0848389	-1.34424	-4.39539	-9.9859	-20.8226
48.74	-1.04132	-2.31403	-0.405396	0.422485	0.197327	-1.25519	-4.71259	-10.0296	-20.8226
48.84	-1.04761	-2.61017	-0.452271	0.44043	0.0950317	-1.41382	-4.76959	-9.95929	-20.8319
48.94	-0.861633	-2.40466	-0.460876	0.569336	0.541077	-1.12939	-4.45239	-9.95856	-21.0303
49.04	-0.70459	-2.37262	-0.424194	0.302185	0.504395	-1.16846	-4.45398	-9.98901	-20.8741
49.14	-0.624939	-2.40625	-0.768677	0.208435	0.0723267	-1.23486	-4.46021	-9.75616	-20.6077
49.24	-0.856201	-2.46875	-0.469482	0.431091	0.334045	-1.05676	-4.39227	-10.2156	-20.7655
49.34	-0.874146	-2.71094	-0.771057	0.367798	0.437195	-1.21222	-4.59149	-10.1116	-20.6788
49.44	-0.828857	-2.625	-0.646851	0.720154	0.137207	-0.941162	-4.48914	-9.84528	-20.5679
49.54	-0.659302	-2.61719	-0.418701	0.710754	0.293457	-0.988037	-4.25867	-9.88977	-20.571
49.64	-0.914795	-2.61639	-0.24292	0.601379	0.23175	-1.03644	-4.24225	-9.95306	-20.8327
49.74	-0.842102	-2.63672	-0.278076	0.334229	0.294983	-1.07941	-4.41571	-9.88507	-20.8608
49.84	-0.808533	-2.72186	-0.609314	0.43811	0.422363	-1.23022	-4.51337	-9.92261	-20.8866
49.94	-0.642883	-2.48907	-0.495239	0.724854	0.331726	-0.925537	-4.55316	-9.97101	-20.6273
50.04	-0.817871	-2.68982	-0.33667	0.779541	0.393433	-1.09271	-4.50238	-10.0992	-20.8663
50.14	-0.946777	-2.73438	-0.452271	0.51001	0.38562	-1.02319	-4.21179	-9.82648	-20.764
50.24	-0.775696	-2.37262	-0.185913	0.44281	0.34967	-1.21851	-4.16492	-9.9632	-20.9515
50.34	-0.696045	-2.5047	-0.222595	0.449036	0.444214	-1.35205	-4.31415	-10.0656	-20.6468
50.44	-0.884277	-2.5	-0.636658	0.717041	0.255188	-1.24115	-4.2063	-10.0242	-20.6257
50.54	-0.924133	-2.47809	-0.543701	0.637329	0.336426	-1.13098	-4.32977	-10.3289	-20.7546
50.64	-1.17493	-2.53204	-0.248413	0.585754	0.275452	-1.21851	-4.42035	-10.096	-20.6804
50.74	-0.953857	-2.51794	-0.478088	0.577148	0.323914	-1.15674	-4.47351	-9.88196	-20.578
50.84	-0.82959	-2.76404	-0.462463	0.541992	0.253601	-1.25909	-4.10321	-10.0859	-20.6843
50.94	-0.895264	-2.47186	-0.460083	0.449829	0.26062	-1.28101	-4.44928	-9.91791	-20.7616
51.04	-0.95929	-2.61481	-0.227295	0.53418	0.464539	-1.15753	-4.48834	-10.0577	-20.8796
51.14	-0.974121	-2.35938	-0.374146	0.638916	0.152039	-0.868469	-4.37585	-9.9054	-20.8265
51.24	-0.909302	-2.58514	-0.588257	0.72876	0.245789	-1.05206	-4.38837	-9.99524	-20.8233
51.34	-0.846008	-2.57733	-0.471069	0.501404	0.156738	-1.13879	-4.32428	-9.93353	-20.7225
51.44	-1.00696	-2.56012	-0.571838	0.56781	0.273926	-1.08569	-4.56958	-9.99133	-20.9398
51.54	-0.808533	-2.42029	-0.384338	0.350586	0.30127	-1.18176	-4.45087	-9.89526	-20.9382
51.64	-1.0968	-2.65857	-0.310913	0.714661	0.50592	-1.02002	-4.27271	-9.8468	-20.8187
51.74	-1.07727	-2.72028	-0.225708	0.730286	0.419983	-1.19189	-4.38989	-9.87262	-21.0694
51.84	-0.876465	-2.45154	-0.384338	0.864685	0.225464	-1.00439	-4.35785	-10.1976	-20.8968
51.94	-0.895264	-2.60388	-0.291382	0.890442	0.400452	-1.00519	-4.21179	-10.2804	-20.5663
52.04	-0.781189	-2.45392	-0.385132	0.85376	0.184875	-1.08722	-4.30634	-10.2789	-21.0374
52.14	-0.80304	-2.23126	-0.359314	0.427979	0.362183	-1.04114	-4.53442	-9.98273	-20.8647
52.24	-0.964783	-2.31403	-0.413208	0.595154	0.388	-0.89502	-4.38055	-10.0992	-20.9335
52.34	-0.921021	-2.60236	-0.376526	0.902954	0.394226	-1.10986	-4.12817	-9.98901	-20.9265
52.44	-0.936646	-2.28906	-0.546021	0.672485	0.466858	-1.18097	-4.66333	-10.2171	-20.846
52.54	-0.955383	-2.625	-0.449951	0.695129	0.330139	-1.18097	-4.61176	-9.90619	-21.0249
52.64	-0.967102	-2.56329	-0.506226	0.620117	0.45282	-1.25049	-4.45551	-10.1382	-21.0046
52.74	-0.872559	-2.56403	-0.392151	0.609192	0.309082	-0.985657	-4.35004	-10.0445	-21.0147
52.84	-0.878845	-2.33282	-0.236694	0.749023	0.286438	-1.01068	-4.46722	-10.0804	-21.0944
52.94	-1.04053	-2.30939	-0.569458	0.655273	0.541077	-0.934082	-4.36957	-10.1406	-21.1592
53.04	-1.14758	-2.24219	-0.395264	0.820129	0.440308	-1.12549	-4.50317	-10.0914	-21.0327
53.14	-0.67334	-2.41718	-0.279663	0.558411	0.213745	-1.013	-4.76727	-10.0265	-20.9671
53.24	-0.789001	-2.64606	-0.294495	0.788086	0.467651	-1.01379	-4.24225	-10.0211	-20.978
53.34	-0.92334	-2.50702	-0.201538	0.695129	0.745789	-1.31458	-4.44537	-10.1398	-20.9803
53.44	-1.02881	-2.31171	-0.21637	0.968567	0.441895	-0.781006	-4.32269	-9.91559	-20.9749
53.54	-0.903076	-2.24139	-0.378845	0.781067	0.461426	-0.909912	-4.35162	-9.91632	-20.8952
53.64	-0.816345	-2.50543	-0.289795	0.650635	0.641113	-0.9599	-4.1532	-10.2398	-20.7936
53.74	-0.884277	-2.4906	0.0187988	0.72168	0.416077	-0.773193	-4.26099	-10.1523	-20.5499
53.84	-1.01788	-2.37579	-0.166382	0.806091	0.505188	-1.20831	-4.28601	-10.1382	-20.7085
53.94	-0.795227	-2.21405	-0.151489	0.677185	0.861389	-1.11145	-4.36023	-10.2023	-21.0241
54.04	-0.921021	-2.16248	-0.150757	0.720154	0.32782	-1.14038	-4.37738	-9.95776	-20.9499
54.14	-0.909302	-2.31403	-0.00934	0.838867	0.289551	-1.09741	-4.47272	-10.2429	-21.196
54.24	-1.07886	-2.06091	-0.0108643	0.773254	0.466125	-0.86377	-4.23285	-10.0836	-20.9194
54.34	-0.799927	-2.46637	-0.174927	0.856079	0.227844	-1.03021	-4.54773	-10.0437	-20.7999
54.44	-0.824951	-2.46484	-0.189026	1.06934	0.500488	-1.13409	-4.42114	-10.0569	-20.8788
54.54	-0.838989	-2.10309	-0.078064	0.894348	0.530945	-0.977051	-4.48993	-10.0507	-21.1553
54.64	-0.728821	-1.99841	-0.022583	0.76001	0.496582	-1.03174	-4.33679	-10.3351	-20.8936
54.74	-0.98584	-2.16797	-0.182007	0.746704	0.79425	-1.17316	-4.4563	-9.93976	-20.8757
54.84	-0.978821	-2.15857	-0.284302	0.873291	0.761414	-0.963013	-4.25787	-10.1953	-21.0069
54.94	-0.992126	-2.26563	-0.243713	0.950623	0.498901	-1.00598	-4.48755	-10.1257	-20.7335
55.04	-0.946777	-2.38123	-0.0405884	0.924072	0.643433	-1.00989	-4.33209	-10.082	-20.9186
55.14	-0.773376	-2.13824	0.101624	0.870911	0.552795	-1.0708	-4.26178	-10.0906	-20.8897
55.24	-0.997559	-2.26483	-0.311646	0.592773	0.52002	-1.06537	-4.43365	-10.1617	-21.0554
55.34	-0.939758	-2.23126	0.0117798	0.895935	0.535645	-0.93335	-4.37427	-10.1093	-21.2905
55.44	-0.983521	-2.23438	-0.0616455	1.09045	0.570007	-0.823975	-4.33441	-10.3038	-20.9999
55.54	-1.04053	-2.05469	-0.116333	0.977966	0.409851	-0.973938	-4.55164	-10.0906	-20.8968
55.64	-1.06396	-2.25702	-0.0272827	0.722473	0.607483	-0.851318	-4.39301	-10.0648	-20.8671
55.74	-0.842896	-2.34607	0.0453491	0.97876	0.581726	-1.05444	-4.3407	-10.1593	-21.16
55.84	-1.11475	-1.99451	-0.0437012	0.948242	0.437988	-0.8974	-4.3407	-10.3187	-21.1561
55.94	-1.11163	-2.14374	-0.204651	0.883423	0.657532	-0.938782	-4.56647	-10.1921	-21.0108
56.04	-0.830383	-2.16638	-0.0358887	1.04358	0.73407	-0.905212	-4.52191	-10.2444	-20.9608
56.14	-1.05072	-1.99921	0.234436	1.16937	0.649719	-1.00366	-4.41254	-10.2468	-20.9913
56.24	-0.817871	-2.32813	-0.392944	1.03656	0.661438	-0.911438	-4.44379	-10.3562	-21.1241
56.34	-0.757751	-2.13593	0.153931	1.2334	0.763733	-1.20911	-4.50006	-10.0562	-21.1929
56.44	-0.874146	-2.29297	0.0445557	1.20844	0.92157	-0.947388	-4.39929	-10.2249	-21.1741
56.54	-1.06946	-2.08594	0.0594482	0.996704	0.625488	-1.013	-4.43988	-10.0554	-20.8593
56.64	-0.938965	-2.13434	0.144592	1.32483	0.637207	-0.913025	-4.34772	-10.0507	-20.9476
56.74	-0.933533	-2.04919	0.121155	1.16937	0.39502	-0.962219	-4.62506	-9.84369	-21.3046
56.84	-0.967896	-2.08124	0.289124	1.15454	0.591125	-1.33331	-4.5321	-10.1194	-20.9858
56.94	-1.2085	-1.94611	0.0211182	1.40686	0.620789	-1.12006	-4.01257	-10.096	-21.085
57.04	-0.920227	-1.92731	-0.101501	1.22638	0.637207	-0.936462	-4.53833	-10.2405	-21.1108
57.14	-1.00928	-2.15936	0.285217	1.23029	0.79425	-0.871582	-4.56024	-10.2343	-20.9077
57.24	-0.817139	-2.10388	-0.0444946	1.20374	0.792664	-0.909119	-4.25165	-9.85461	-20.8952
57.34	-0.963196	-2.12891	0.168823	1.0639	0.529358	-1.00519	-4.56726	-10.0398	-21.0342
57.44	-0.983521	-2.27032	0.157104	1.1225	0.642639	-1.12866	-4.36957	-9.98352	-20.8991
57.54	-0.996033	-2.06952	0.396912	1.14124	0.923157	-1.10986	-4.43207	-10.0413	-21.0905
57.64	-0.901489	-1.82965	0.338318	1.10297	0.798889	-0.937256	-4.24695	-10.164	-21.2093
57.74	-1.15619	-1.97345	0.071167	1.08734	0.822327	-1.04034	-4.60321	-10.2171	-21.2272
57.84	-0.953857	-1.93201	0.142212	1.03577	0.837952	-0.73645	-4.49457	-10.2281	-20.9756
57.94	-0.788208	-1.85388	0.28833	1.12482	0.527832	-1.0083	-4.79303	-10.1671	-21.0811
58.04	-0.910889	-2.08594	0.23053	1.16699	0.540344	-0.846619	-4.35944	-10.2117	-21.3272
58.14	-0.985107	-2.0484	0.196167	1.15765	0.593445	-0.77002	-4.24146	-10.1617	-21.1663
58.24	-0.732727	-1.75391	0.0250244	1.01935	0.419983	-1.01459	-4.26489	-10.207	-21.1991
58.34	-0.832764	-1.85388	0.233643	0.943604	0.730164	-0.916138	-4.35083	-10.0687	-21.2374
58.44	-1.07025	-1.64923	0.167236	1.03107	0.459045	-0.908325	-4.29462	-10.2499	-21.1663
58.54	-1.1601	-2.06561	0.0094	1.25763	0.583313	-1.02161	-4.37195	-10.207	-21.2171
58.64	-0.910095	-2.12341	0.212524	1.32404	0.598938	-0.87085	-4.56647	-10.4866	-21.4186
58.74	-0.942139	-2.06329	6.1e-05	1.03186	0.626282	-1.02631	-4.34692	-10.1351	-21.603
58.84	-0.953064	-1.84766	6.1e-05	1.1084	0.482483	-1.05908	-4.25238	-10.121	-21.3319
58.94	-0.842102	-1.94373	-0.214783	0.913879	0.483276	-0.915344	-4.30634	-10.246	-21.2343
59.04	-1.03351	-2.05231	-0.118713	1.08813	0.452026	-0.779419	-4.43365	-10.3093	-21.2303
59.14	-0.940552	-1.67657	-0.0882568	1.34436	0.51062	-1.00128	-4.48364	-10.2234	-21.1812
59.24	-1.20068	-2.19922	0.182861	1.36938	0.709045	-0.875488	-4.55786	-10.4132	-21.1296
59.34	-1.12646	-2.0484	0.364868	1.25531	0.633301	-1.09351	-4.38208	-10.3109	-21.4116
59.44	-1.12335	-1.89453	0.0812988	1.25452	0.454407	-1.15912	-4.51727	-10.3609	-21.2054
59.54	-0.831177	-1.95154	0.13208	1.07953	0.598145	-0.92395	-4.60242	-10.2976	-21.0897
59.64	-1.06555	-1.71564	0.208618	1.21545	0.562988	-0.956787	-4.43756	-10.3163	-21.2897
59.74	-0.86792	-1.77264	0.23053	1.20996	0.632507	-0.875488	-4.30865	-10.421	-21.5296
59.84	-0.895996	-2.00079	0.0594482	1.15295	0.742676	-1.24347	-4.56256	-10.2593	-21.403
59.94	-0.603027	-1.98749	0.219604	1.1748	0.547363	-0.930969	-4.35712	-10.1765	-21.6913
60.04	-0.748352	-2.09998	0.139893	1.1897	0.769226	-1.0708	-4.26959	-10.3406	-21.5593
60.14	-0.958496	-2.18903	0.385986	0.931091	0.851257	-0.9599	-4.34772	-10.4625	-21.4671
60.24	-1.13428	-2.17188	0.0516357	1.19122	0.747375	-0.770813	-4.56415	-10.3445	-21.5975
60.34	-1.17181	-2.01715	-0.0531006	1.33887	0.73175	-0.910645	-4.17194	-10.4944	-21.4663
60.44	-1.18353	-2.21875	0.00629	1.2373	0.501282	-0.838806	-4.33209	-10.2757	-21.3491
60.54	-0.888184	-1.96564	-0.0343018	0.977966	0.602844	-1.09662	-4.49847	-10.4968	-21.3936
60.64	-0.844482	-2.0047	0.0922241	1.07172	0.545776	-1.03802	-4.35944	-10.4609	-21.528
60.74	-0.770996	-1.97186	0.191467	1.08655	0.561401	-0.802856	-4.61414	-10.4366	-21.5882
60.84	-0.839783	-1.86481	0.00629	1.03577	0.766907	-1.05518	-4.56177	-10.3609	-21.6804
60.94	-0.936646	-1.9281	0.116455	1.33423	0.750488	-1.07861	-4.45789	-10.3655	-21.6132
61.04	-1.07886	-2.04919	0.0773926	1.23889	0.66217	-0.945068	-4.4516	-10.4351	-21.6202
61.14	-0.814758	-2.13361	0.167236	1.3772	0.766907	-1.17236	-4.75397	-10.4366	-21.7272
61.24	-0.886658	-2.11017	0.323486	1.16779	0.692688	-1.06537	-4.85944	-10.1539	-21.7655
61.34	-1.10071	-1.82111	0.166443	0.976379	0.84967	-1.13489	-4.64148	-10.414	-21.6569
61.44	-1.06866	-1.96014	0.219604	1.09125	0.64032	-0.830994	-4.56335	-10.3788	-21.6983
61.54	-1.04443	-1.99921	0.0570679	1.31	0.506714	-1.18799	-4.49304	-10.3062	-21.8428
61.64	-0.949158	-2.05389	0.093811	1.1225	0.597351	-1.10596	-4.52509	-10.5031	-21.446
61.74	-0.848389	-2.19763	-0.022583	1.07642	0.648132	-1.18726	-4.55475	-10.3929	-21.5819
61.84	-0.86084	-2.16327	0.117249	1.1178	0.69812	-1.12396	-4.63989	-10.3179	-21.6874
61.94	-1.18433	-1.90704	0.353149	1.27094	0.655945	-0.914551	-4.72351	-10.4952	-21.6436
62.04	-1.10541	-2.03436	0.614136	1.32172	0.655151	-0.980225	-4.79144	-10.4437	-21.6429
62.14	-1.30774	-1.93903	0.203186	1.2381	0.588745	-0.99115	-4.4649	-10.3414	-21.6382
62.24	-0.89447	-2.05548	0.0508423	1.43732	0.528625	-1.0849	-4.66333	-10.6593	-21.7811
62.34	-0.95929	-2.09454	0.329712	1.39203	0.570801	-1.42865	-4.69769	-10.6468	-21.8936
62.44	-1.13666	-2.10077	0.290649	1.20844	0.787964	-0.967712	-4.53912	-10.4117	-21.6187
62.54	-1.11792	-1.97577	0.268005	0.966248	0.622375	-0.909912	-4.57269	-10.4952	-21.7772
62.64	-1.2124	-1.84998	0.31488	1.14203	0.545776	-0.949707	-4.32977	-10.5687	-21.7983
62.74	-1.38977	-1.90704	0.286011	1.48578	0.594238	-0.927856	-4.79462	-10.421	-21.6226
62.84	-1.11633	-1.79529	0.0718994	1.26074	0.687195	-1.05127	-4.58441	-10.4757	-21.9312
62.94	-1.06787	-1.98828	0.291443	1.16626	0.509827	-1.09113	-4.67352	-10.4991	-21.8952
63.04	-1.01868	-1.89453	0.0930176	1.08344	0.406738	-0.904419	-4.6485	-10.4484	-21.8514
63.14	-1.08899	-1.70935	0.317261	1.1748	0.523926	-1.15051	-4.55865	-10.4617	-21.9351
63.24	-1.19135	-2.06641	0.401611	1.3006	0.92157	-1.10052	-4.5907	-10.3171	-21.6772
63.34	-1.32806	-1.73981	0.222717	1.15295	0.603577	-1.17163	-4.67584	-10.1906	-21.8968
63.44	-1.37415	-1.75153	0.321899	1.01392	0.420776	-0.943481	-4.3313	-10.4656	-21.8718
63.54	-0.969482	-2.0047	0.34613	1.31934	0.590332	-0.98645	-4.61566	-10.7007	-21.871
63.64	-0.99054	-2.08124	0.259399	1.35919	0.498901	-1.05756	-4.586	-10.428	-21.7835
63.74	-1.1601	-1.89996	0.357849	1.44592	0.723938	-1.00287	-4.48834	-10.4562	-21.8843
63.84	-1.00696	-1.85309	0.428955	1.16077	0.605164	-0.961426	-4.60394	-10.4617	-21.7139
63.94	-1.07336	-1.91095	0.237549	1.41467	0.477844	-0.927856	-4.5235	-10.5265	-21.8444
64.04	-1.32727	-1.95624	0.310974	1.36157	0.48877	-1.0708	-4.56024	-10.2578	-21.8257
64.14	-1.23663	-1.89923	0.608643	1.20605	0.491882	-1.22241	-4.55865	-10.6812	-21.7601
64.24	-1.20776	-1.94373	0.639893	1.22485	0.643433	-1.18958	-4.75006	-10.4734	-21.9312
64.34	-1.09058	-1.7547	0.379761	1.19672	0.873901	-1.22552	-4.57428	-10.3749	-21.9929
64.44	-0.995239	-1.79138	0.496155	1.29669	0.747375	-0.747375	-4.40009	-10.3632	-21.8577
64.54	-1.18353	-1.78906	0.647705	1.31781	0.706726	-1.04346	-4.37738	-10.6422	-21.9569
64.64	-1.2171	-1.60156	0.214905	1.5647	0.544983	-1.0755	-4.50006	-10.6218	-21.8101
64.74	-1.0249	-2.05859	0.471924	1.28418	0.451233	-0.831787	-4.50006	-10.5828	-22.0928
64.84	-1.01166	-1.78046	0.369568	1.52954	0.75592	-1.07318	-4.43445	-10.7437	-21.9382
64.94	-0.981201	-1.86328	0.224243	1.38965	0.802795	-1.17163	-4.47192	-10.6531	-21.9131
65.04	-1.16632	-1.80469	0.485962	1.4303	0.808289	-0.870056	-4.40399	-10.7249	-21.7905
65.14	-1.06866	-1.65704	0.593018	1.26935	0.58252	-1.00366	-4.41962	-10.8281	-21.9147
65.24	-1.26007	-1.71094	0.181274	1.33423	0.894226	-0.992676	-4.30475	-10.6898	-21.8632
65.34	-1.24683	-1.71796	0.217224	1.29437	0.41217	-1.24426	-4.4079	-10.7296	-21.878
65.44	-1.00537	-1.66327	0.223511	1.39435	0.644226	-1.14502	-4.55554	-10.3367	-22.0952
65.54	-1.24683	-1.83905	0.371155	1.26392	0.928589	-1.21533	-4.36255	-10.3671	-22.1218
65.64	-1.25696	-1.63593	0.423462	1.39435	0.742676	-1.19427	-4.41803	-10.507	-21.9921
65.74	-0.99054	-1.67188	0.32428	1.38422	0.688782	-1.42084	-4.50238	-10.5164	-21.7303
65.84	-1.00305	-1.67731	0.299255	1.37402	0.670776	-1.05054	-4.47192	-10.5398	-22.1592
65.94	-1.23511	-1.76715	0.177368	1.27094	0.41687	-0.85675	-4.64227	-10.5226	-22.0648
66.04	-1.0835	-1.75781	0.743042	1.26624	0.540344	-1.07471	-4.62274	-10.7789	-21.8882
66.14	-1.30383	-1.78278	0.719604	1.56232	0.759094	-1.08179	-4.38446	-10.5046	-22.1296
66.24	-1.17334	-1.75543	0.648499	1.65918	0.684875	-1.00677	-4.20551	-10.5007	-22.1592
66.34	-1.20929	-1.65625	0.425842	1.44983	0.847351	-0.875488	-4.48834	-10.6187	-21.9663
66.44	-1.18115	-1.53748	0.280518	1.60999	0.766907	-1.013	-4.40552	-10.6578	-21.8109
66.54	-1.23352	-1.46014	0.560974	1.25842	0.539551	-0.941162	-4.48285	-10.7148	-21.9866
66.64	-1.10382	-1.60388	0.515686	1.42798	0.637207	-1.28723	-4.5993	-10.8203	-21.7523
66.74	-1.04913	-1.84375	0.412537	1.4928	0.80127	-1.16925	-4.51959	-10.5507	-22.0694
66.84	-0.980408	-1.70313	0.560974	1.47015	0.76062	-1.04736	-4.29224	-10.5085	-22.2225
66.94	-1.00226	-1.72809	0.264893	1.48419	0.753601	-0.939575	-4.41803	-10.4453	-22.1702
67.04	-1.22101	-1.79297	0.504761	1.42407	0.76532	-0.762207	-4.35785	-10.4101	-21.9929
67.14	-1.16321	-1.71484	0.501587	1.46857	0.588745	-0.982544	-4.55634	-10.8922	-21.7874
67.24	-1.08899	-1.68048	0.438354	1.44751	0.598938	-1.14893	-4.77509	-10.6249	-22.1694
67.34	-0.964783	-1.31329	0.503174	1.30371	0.977844	-0.800537	-4.65552	-10.4788	-22.0366
67.44	-0.884277	-1.52032	0.628967	1.19122	1.02545	-0.946594	-4.50946	-10.382	-22.1265
67.54	-0.924927	-1.58826	0.577393	1.44592	0.91217	-1.09033	-4.56567	-10.7898	-22.1046
67.64	-1.10303	-1.67267	0.612549	1.54907	0.72937	-0.930969	-4.52429	-10.6851	-21.9577
67.74	-1.14368	-1.42499	0.468018	1.60608	0.63092	-1.2146	-4.48285	-10.589	-22.1991
67.84	-0.907715	-1.75153	0.739868	1.30371	0.534851	-1.20129	-4.8493	-10.6367	-22.1843
67.94	-0.907715	-1.65387	0.599243	1.55219	0.804382	-1.25909	-4.48053	-10.6124	-22.1733
68.04	-1.16791	-1.34766	0.706299	1.58344	0.761414	-1.14972	-4.4032	-10.7203	-22.0436
68.14	-1.12183	-1.43512	0.656311	1.53027	0.779358	-1.08252	-4.52429	-10.6546	-22.0632
68.24	-1.24994	-1.47656	0.668823	1.44904	0.743469	-1.08099	-4.38055	-10.6593	-22.1218
68.34	-1.25854	-1.66949	0.549255	1.46857	0.692688	-0.930176	-4.44458	-10.6085	-21.9304
68.44	-1.17102	-1.77344	0.612549	1.47406	0.698914	-0.802063	-4.88989	-10.4781	-21.8624
68.54	-1.18195	-1.62189	0.644592	1.54358	0.858276	-1.09973	-4.82587	-10.6843	-22.296
68.64	-1.03821	-1.55231	0.725037	1.45374	0.923889	-0.962219	-4.59692	-10.3875	-22.3452
68.74	-1.08508	-1.64142	0.607849	1.48578	0.826233	-1.14893	-4.62036	-10.5898	-22.5233
68.84	-1.05774	-1.59137	0.618774	1.42719	0.770813	-1.03802	-4.72504	-10.7672	-22.3046
68.94	-0.946045	-1.52734	0.579712	1.56934	0.837952	-0.952087	-4.76099	-10.6882	-22.4022
69.04	-1.20068	-1.67267	0.69928	1.35138	0.601257	-1.20679	-4.7196	-10.7179	-22.5202
69.14	-0.96167	-1.76251	0.655518	1.67798	0.716858	-1.22394	-4.67273	-10.7874	-22.1132
69.24	-0.878845	-1.57574	0.72113	1.57251	0.857483	-1.13489	-4.40552	-10.6562	-22.2046
69.34	-1.16632	-1.59216	0.705505	1.31152	0.91217	-1.23645	-4.62585	-10.6734	-22.0827
69.44	-1.22101	-1.4953	0.604736	1.6272	0.686401	-1.13489	-4.63599	-10.6398	-21.8726
69.54	-1.37885	-1.41406	0.578979	1.49829	0.719238	-0.783325	-4.61102	-10.664	-22.1765
69.64	-1.15381	-1.6734	0.425842	1.40454	0.563782	-1.0896	-4.63757	-10.6531	-22.1194
69.74	-1.22571	-1.31403	0.534424	1.4303	0.763	-1.16064	-4.336	-10.6749	-22.2671
69.84	-0.92572	-1.37653	0.528931	1.4209	0.958313	-1.08252	-4.36566	-10.5265	-22.1812
69.94	-1.00464	-1.59998	0.696899	1.19672	0.76532	-0.983337	-4.62036	-10.7327	-22.1718
70.04	-1.02417	-1.52576	0.674255	1.60999	0.55127	-0.976318	-4.6485	-10.9866	-22.0585
70.14	-1.39758	-1.44922	0.402405	1.60529	1.00519	-0.971619	-4.56177	-10.8577	-22.1804
70.24	-1.41162	-1.67188	0.41333	1.84747	0.726257	-1.00208	-4.53992	-11.0484	-22.2491
70.34	-1.26709	-1.52655	0.664917	1.34204	0.514526	-1.31848	-4.62665	-10.6702	-22.2358
70.44	-1.3515	-1.35626	0.831299	1.76312	0.720764	-0.952087	-4.61102	-10.7382	-22.3858
70.54	-1.14288	-1.43439	0.878967	1.43341	0.574707	-0.823975	-4.71411	-10.7937	-22.3319
70.64	-1.25146	-1.43121	0.614868	1.60919	1.03796	-1.02081	-4.60162	-10.8906	-22.2835
70.74	-1.37256	-1.32892	0.537537	1.48419	0.930969	-0.845032	-4.63367	-10.4656	-22.3569
70.84	-1.34912	-1.63434	0.850037	1.59045	0.55127	-1.06537	-4.85394	-10.9085	-22.5601
70.94	-1.1546	-1.64923	0.778931	1.48187	0.923157	-1.10834	-4.74615	-10.7898	-22.3812
71.04	-1.32336	-1.46326	0.628174	1.367	0.845764	-1.17395	-4.57269	-10.8929	-22.4827
71.14	-1.15851	-1.30548	0.662537	1.24591	0.92627	-0.93335	-4.85242	-10.6422	-22.3851
71.24	-1.11475	-1.3031	0.771912	1.44824	0.972351	-0.968506	-4.66724	-10.6679	-22.4351
71.34	-1.61945	-1.60309	0.84613	1.59827	0.862183	-0.977051	-4.79535	-10.8538	-22.5554
71.44	-1.01788	-1.55078	0.666443	1.46234	0.70752	-1.14349	-4.89691	-11.0562	-22.2491
71.54	-0.928833	-1.61169	0.851624	1.49048	0.647339	-1.18646	-4.69067	-10.7734	-22.2515
71.64	-1.15228	-1.7406	0.787537	1.40295	0.963745	-1.0849	-4.5321	-10.8132	-22.4359
71.74	-1.08899	-1.43903	0.760193	1.51782	1.01691	-0.932556	-4.50238	-10.9257	-22.7881
71.84	-1.28821	-1.44684	0.830505	1.61078	0.85675	-1.0708	-4.42975	-10.6351	-22.5452
71.94	-1.34839	-1.30621	0.610962	1.77563	1.02472	-1.08179	-4.51257	-10.6077	-22.4139
72.04	-1.12024	-1.50311	0.568787	1.85138	0.77002	-1.13409	-4.6618	-10.6843	-22.4756
72.14	-1.00854	-1.57892	0.500061	1.83344	0.736389	-1.16144	-4.74384	-10.971	-22.4249
72.24	-0.92804	-1.26324	0.807068	1.56934	0.983276	-0.962219	-4.75708	-10.7484	-22.5905
72.34	-1.13586	-1.33594	1.14069	1.35138	0.940308	-0.788818	-4.6532	-10.7585	-22.4444
72.44	-1.11243	-1.375	0.860962	1.5639	0.820007	-1.04504	-4.5329	-10.957	-22.3843
72.54	-1.38275	-1.53278	0.737549	1.44672	0.872375	-1.15991	-4.74457	-10.7882	-22.2968
72.64	-1.22101	-1.5531	0.707886	1.64673	1.07782	-1.25439	-4.80475	-10.8694	-22.3358
72.74	-1.33899	-1.45703	0.702393	1.64825	1.04108	-1.013	-4.82196	-10.7843	-22.3905
72.84	-1.17883	-1.31641	1.25238	1.62793	0.998901	-0.878662	-4.73914	-10.8593	-22.403
72.94	-1.11945	-1.28986	0.800049	1.34125	1.01221	-0.929443	-4.8407	-10.6796	-22.478
73.04	-1.03271	-1.33124	0.931274	1.76703	1.07703	-1.12085	-4.62976	-10.814	-22.5155
73.14	-1.32416	-1.51874	0.669556	1.71075	0.88562	-1.11304	-4.67743	-10.9359	-22.5194
73.24	-1.36945	-1.50391	0.792236	1.64435	0.897339	-1.14502	-4.66254	-10.7578	-22.5468
73.34	-1.10229	-1.35077	0.894592	1.5014	0.766907	-1.18799	-4.54382	-10.9187	-22.6163
73.44	-1.0874	-1.33282	0.943787	1.39435	0.826233	-1.02472	-4.7821	-10.8804	-22.6592
73.54	-1.14838	-1.2453	0.671936	1.40607	0.841125	-0.922363	-4.59381	-10.9601	-22.7085
73.64	-1.18042	-1.34766	0.717224	1.492	0.962952	-1.15521	-4.47113	-11.0257	-22.7546
73.74	-1.11011	-1.46173	0.403931	1.76624	1.04425	-0.982544	-4.61414	-10.9062	-22.621
73.84	-1.3515	-1.39215	0.496948	1.6897	0.851257	-1.21613	-4.7204	-11.0538	-22.7366
73.94	-1.25226	-1.32031	0.770386	1.61859	0.584839	-1.15131	-5.00397	-11.0132	-22.7093
74.04	-1.20068	-1.51715	0.963318	1.74591	0.781738	-0.901306	-4.8446	-10.9648	-22.6749
74.14	-1.22412	-1.11871	0.893005	1.64825	0.66925	-0.956787	-4.87195	-10.6866	-22.7046
74.24	-1.37103	-1.27344	0.764099	1.58032	0.750488	-1.21069	-4.75708	-10.8663	-22.5327
74.34	-1.41162	-1.22968	0.795349	1.63342	0.853577	-0.983337	-4.58051	-10.8601	-22.4538
74.44	-1.16553	-1.25861	0.794556	1.39435	0.595764	-1.12396	-4.74457	-11.0851	-22.5835
74.54	-1.49292	-1.53986	0.707886	1.66699	0.610657	-1.29663	-4.83051	-11.2789	-22.746
74.64	-1.30304	-1.29297	0.903931	1.77246	0.995789	-0.650513	-4.62665	-10.8515	-22.4538
74.74	-1.2171	-1.31012	0.815674	1.49121	0.932495	-0.85675	-4.49615	-10.9093	-22.7413
74.84	-1.2796	-1.23981	0.914124	1.66779	0.891907	-1.11224	-4.64069	-11.1757	-22.7538
74.94	-1.3382	-1.23438	0.758667	1.47168	0.941895	-1.05988	-4.73523	-10.9804	-22.8647
75.04	-1.2851	-1.36951	0.577393	1.54126	0.899719	-0.845032	-4.87738	-10.8867	-22.8522
75.14	-1.32648	-1.33514	0.81488	1.79047	0.775452	-0.881775	-5.06805	-11.0085	-22.6335
75.24	-1.36011	-1.59686	0.889893	1.70844	0.809875	-0.985657	-4.88055	-11.0476	-22.7476
75.34	-1.13428	-1.23358	0.660217	1.55609	1.05597	-0.873169	-4.84302	-10.9547	-22.7608
75.44	-1.19366	-0.853088	0.771912	1.28265	0.843445	-1.13647	-4.73053	-10.9054	-22.639
75.54	-1.12646	-1.17108	0.723511	1.59515	0.934082	-1.04816	-4.80164	-10.8843	-22.6991
75.64	-1.07806	-1.33044	0.81488	1.82324	1.18951	-1.25989	-4.61176	-11.0656	-22.7694
75.74	-1.18976	-1.27887	0.791443	1.8139	0.752014	-1.17786	-4.81567	-11.0984	-22.853
75.84	-1.23273	-1.28748	0.874268	1.83887	0.998901	-1.14819	-4.87738	-11.0836	-22.7499
75.94	-1.18896	-1.27344	1.07507	1.77795	0.941101	-0.898926	-4.72662	-10.7304	-22.7413
76.04	-1.07886	-1.50391	1.0094	1.78497	0.975464	-1.15753	-4.67664	-10.9601	-22.7788
76.14	-1.08276	-1.25232	0.887573	1.36078	0.931702	-0.872375	-4.8266	-10.957	-22.8804
76.24	-1.0296	-1.45703	0.892212	1.70142	0.98175	-1.12628	-4.93988	-11.1718	-22.5499
76.34	-1.18042	-1.32654	0.755493	1.84204	0.70752	-1.04584	-4.94928	-11.1132	-22.6265
76.44	-1.27881	-1.16949	0.684448	1.77875	1.14581	-1.04736	-4.93445	-10.9648	-22.9905
76.54	-1.2749	-1.16486	0.710205	1.51935	1.15674	-1.14972	-4.71649	-11.1804	-23.1085
76.64	-1.32568	-1.06873	0.700073	1.72797	1.02704	-1.18176	-4.79773	-11.0593	-22.8421
76.74	-1.34448	-0.892151	0.927368	1.76154	0.908264	-0.954407	-4.78131	-10.8749	-22.7132
76.84	-1.41321	-1.25543	0.808655	1.65454	1.04736	-1.02631	-4.69305	-10.9484	-22.7264
76.94	-1.25464	-1.20544	0.703186	1.95453	0.820801	-1.10052	-5.09149	-11.0117	-22.6475
77.04	-1.19678	-1.17657	0.849243	1.73419	0.937195	-1.29425	-5.06335	-11.3038	-22.7116
77.14	-1.20306	-1.16168	0.862549	1.59204	0.902832	-1.00366	-4.71881	-11.2086	-22.9092
77.24	-1.14838	-1.15466	0.991455	1.59515	0.944214	-1.00519	-4.71332	-10.9429	-22.8085
77.34	-1.2843	-1.13824	0.97583	1.53265	0.95282	-1.10052	-4.7196	-10.9944	-22.4991
77.44	-1.46631	-1.23749	1.00085	1.69983	0.873901	-1.15442	-4.56647	-11.0117	-22.8249
77.54	-1.55695	-1.16168	0.910217	1.5498	0.794983	-1.2583	-4.6618	-11.2562	-22.9624
77.64	-1.4632	-0.782776	0.591431	1.48187	0.829407	-1.22705	-4.64929	-11.0781	-22.8671
77.74	-1.73041	-1.14844	1.04614	1.74359	0.807495	-1.03021	-4.70789	-11.0179	-22.9678
77.84	-1.37183	-1.18359	1.08679	1.70764	0.829407	-0.993469	-4.75238	-10.8976	-22.7194
77.94	-1.54443	-1.18439	1.03522	1.61157	0.850464	-0.973145	-4.67975	-11.1414	-23.0765
78.04	-1.57257	-1.03357	0.950806	1.74902	0.79657	-1.28174	-4.65082	-11.3468	-22.9304
78.14	-1.47339	-1.33594	0.905518	1.63892	1.11377	-1.21924	-4.73914	-11.3984	-22.8522
78.24	-1.5304	-1.47809	0.837524	1.76544	1.0083	-1.12708	-4.89227	-11.2859	-23.0522
78.34	-1.09448	-1.21796	0.958618	1.78265	0.776245	-1.11847	-4.87585	-11.257	-23.0444
78.44	-1.3429	-1.29529	1.21179	1.55298	0.844238	-1.06067	-4.68286	-11.2538	-23.0171
78.54	-1.52026	-1.10626	0.960999	1.7373	1.1192	-0.911438	-4.73834	-11.2086	-22.9194
78.64	-1.53198	-1.22186	0.876587	1.78418	1.02081	-1.00366	-4.98132	-11.1546	-23.0241
78.74	-1.23822	-1.17188	0.805542	1.52246	0.89032	-0.971619	-4.55945	-11.1882	-22.9929
78.84	-1.32806	-1.46796	1.10632	1.70764	0.850464	-1.25208	-4.84851	-11.0687	-23.0483
78.94	-1.34991	-1.03827	0.841431	1.84668	0.643433	-1.08569	-4.50165	-11.0218	-22.9756
79.04	-1.43823	-1.07813	0.885193	1.5639	0.990295	-1.07007	-4.66571	-11.132	-22.9147
79.14	-1.6507	-0.978088	1.04065	1.5459	0.931702	-0.93335	-4.70398	-11.2281	-22.8874
79.24	-1.5296	-1.27344	1.06409	1.81152	0.85437	-1.16064	-4.58441	-11.0468	-23.0569
79.34	-1.28271	-1.17188	0.75708	1.79047	0.831726	-1.03564	-4.70789	-10.9913	-23.064
79.44	-1.26636	-1.10547	1.05237	1.95685	0.734863	-1.28253	-4.98993	-11.121	-23.0257
79.54	-1.12415	-1.16718	1.07581	1.83264	0.852051	-0.948181	-4.9516	-11.2226	-23.2702
79.64	-1.06244	-1.07733	0.953979	1.72406	0.777832	-0.909912	-4.72742	-11.0452	-23.0655
79.74	-1.36475	-0.978882	1.22113	1.6795	0.720764	-1.17627	-4.9079	-11.1382	-23.0796
79.84	-1.57257	-0.852356	1.09851	1.85687	0.895813	-1.21381	-4.95941	-11.1468	-22.9639
79.94	-1.42334	-0.873413	0.954712	1.57642	0.88562	-1.06769	-4.83521	-11.0538	-22.9976
80.04	-1.49445	-1.08746	0.91333	1.77405	0.654358	-1.04346	-4.89148	-10.9078	-23.0687
80.14	-1.3374	-1.27264	0.982056	1.62402	0.944214	-1.21533	-5.08832	-11.1445	-23.314
80.24	-1.3374	-0.946106	0.97583	1.73419	0.922363	-0.99115	-5.0188	-11.0117	-23.4327
80.34	-1.60382	-0.693726	1.2149	1.82324	1.013	-0.952087	-4.74225	-11.1476	-23.2796
80.44	-1.30304	-1.13202	1.17346	1.74902	0.886414	-1.20911	-4.93677	-11.1453	-23.239
80.54	-1.35773	-1.02966	1.03992	2.00922	0.783264	-1.07159	-4.77509	-11.1757	-23.2272
80.64	-1.24994	-1.15387	1.14612	2.03186	0.634827	-1.30756	-4.8493	-10.9859	-22.9874
80.74	-1.26947	-1.03827	1.11414	1.8725	0.813782	-1.5271	-4.80084	-11.2952	-22.9405
80.84	-1.39368	-0.892151	1.17505	1.55139	0.94342	-1.38177	-4.84222	-11.1882	-23.1976
80.94	-1.37335	-0.943726	1.11487	1.65997	1.13562	-1.1958	-4.67584	-11.0616	-23.0632
81.04	-1.34839	-0.969543	0.981323	1.77094	1.09265	-1.27081	-4.86884	-11.1273	-23.0155
81.14	-1.27728	-1.11249	0.972717	2.03186	1.07391	-1.09583	-4.93207	-11.1062	-23.0389
81.24	-1.29993	-1.10779	0.854736	1.8045	1.09033	-1.12085	-4.90399	-11.3749	-23.1514
81.34	-1.24835	-1.1156	1.00787	1.97949	0.668457	-1.1333	-4.75946	-11.0703	-23.0788
81.44	-1.31165	-1.06329	1.01099	1.72797	0.94342	-1.15991	-4.83441	-11.1804	-23.3804
81.54	-1.39288	-0.939819	1.11487	1.95453	1.17078	-0.99585	-4.67035	-11.0976	-23.1006
81.64	-1.47021	-0.961731	1.04614	1.76935	1.0708	-1.4021	-4.63367	-11.3085	-23.296
81.74	-1.5351	-0.957825	1.03912	1.73578	1.05518	-1.12939	-4.78754	-11.1695	-23.535
81.84	-1.3515	-1.08435	1.06177	1.69281	0.680176	-1.11694	-4.82898	-11.2695	-23.4202
81.94	-1.27258	-1.05231	1.07507	1.82404	0.821594	-1.25128	-5.00006	-11.2047	-23.1085
82.04	-1.4187	-1.20233	1.16803	1.7522	0.657532	-0.977051	-4.79071	-11.3585	-23.3272
82.14	-1.28198	-1.08203	1.10474	1.93811	0.699707	-1.02393	-4.7782	-11.1796	-23.1859
82.24	-1.59448	-0.849182	1.04065	1.76782	0.967651	-1.0224	-4.82269	-11.2812	-23.3343
82.34	-1.35773	-1.11639	1.07428	1.97876	1.1958	-1.15912	-4.81647	-11.4382	-23.1413
82.44	-1.41791	-1.20935	1.01331	2.01465	0.955139	-1.07861	-4.81726	-11.3297	-23.103
82.54	-1.29993	-1.02734	1.14771	2.02875	0.653625	-1.09033	-4.96259	-11.3671	-23.2241
82.64	-1.57886	-1.03436	1.17273	1.68811	0.92157	-1.34814	-4.95941	-11.2867	-23.4233
82.74	-1.80463	-0.849976	1.28131	1.69513	1.15283	-1.42786	-4.75946	-11.3367	-23.1132
82.84	-1.68195	-0.947632	1.10944	1.77563	0.739563	-0.937256	-4.8985	-11.4531	-23.2429
82.94	-1.31323	-1.05939	0.921143	1.83423	0.937195	-1.1521	-5.0235	-11.553	-23.514
83.04	-1.16089	-1.21014	1.05396	2.06	0.912964	-1.34271	-5.0368	-11.2554	-23.1655
83.14	-1.46008	-1.03204	1.11414	2.06079	0.937988	-1.1474	-5.19226	-11.2062	-23.178
83.24	-1.27808	-0.800781	1.10864	1.81232	0.842651	-0.968506	-4.87115	-11.1288	-23.6006
83.34	-1.55853	-0.910156	1.5141	1.75763	1.10358	-1.34503	-4.89301	-11.1492	-23.4843
83.44	-1.56085	-0.821106	1.24695	1.79828	1.10907	-1.36456	-4.79694	-11.3593	-23.1194
83.54	-1.57886	-0.880432	0.982056	1.91937	1.02472	-1.12628	-4.85004	-11.3694	-23.0983
83.64	-1.22491	-1.04376	1.13599	1.95996	1.05438	-1.07159	-4.7829	-11.4492	-23.4038
83.74	-1.25854	-0.862488	1.00317	1.59595	0.748901	-1.18176	-4.9704	-11.3937	-23.296
83.84	-1.26788	-0.853088	0.964111	1.91235	0.927063	-1.36926	-4.8891	-11.2304	-23.4092
83.94	-1.2312	-0.996094	1.17896	1.65918	1.26923	-1.36066	-4.80554	-11.2515	-23.3819
84.04	-1.35382	-0.828125	1.29303	1.89124	1.10596	-0.873169	-4.9704	-11.257	-23.2936
84.14	-1.51788	-1.2453	1.20941	1.99121	1.07623	-1.29272	-4.94928	-11.0726	-23.3069
84.24	-1.54523	-0.93512	0.98053	1.82404	0.955139	-1.33722	-5.11176	-11.3906	-23.4671
84.34	-1.24603	-1.11951	1.43835	1.96466	1.07782	-1.11304	-5.02899	-11.321	-23.2975
84.44	-1.34448	-1.06403	1.51648	2.11621	0.870789	-0.898193	-4.94379	-11.2921	-23.5069
84.54	-1.49756	-0.808594	1.30396	1.88031	0.973145	-1.19971	-4.85785	-11.4273	-23.3827
84.64	-1.40698	-0.7453	1.16101	1.81543	1.13641	-1.05286	-4.95087	-11.1609	-23.2413
84.74	-1.53198	-0.852356	1.35706	1.84277	1.14972	-1.04974	-4.83759	-11.2023	-23.264
84.84	-1.46399	-0.892151	1.44299	2.15686	1.01923	-1.16614	-4.56879	-11.5999	-23.1913
84.94	-1.57495	-0.913269	1.4563	1.81079	0.794983	-1.17084	-4.98212	-11.4171	-23.3936
85.04	-1.25696	-0.760132	1.3219	1.83264	1.10828	-1.06378	-4.92194	-11.3007	-23.5124
85.14	-1.35382	-0.766418	1.21332	1.8147	1.07782	-1.05206	-4.77118	-11.4874	-23.4694
85.24	-1.33197	-1.02032	1.37347	1.9928	1.1825	-1.21301	-4.87036	-11.2047	-23.0944
85.34	-1.4632	-0.87262	1.19067	1.88965	1.138	-1.12006	-4.96179	-11.332	-23.2054
85.44	-1.48431	-0.931213	1.14539	1.87793	1.01453	-1.30365	-5.08368	-11.4531	-23.3687
85.54	-1.3476	-0.836731	1.26801	1.77094	1.00519	-1.27551	-4.80707	-11.5023	-23.4053
85.64	-1.414	-0.83905	1.36255	1.94513	1.20673	-1.07941	-5.01727	-11.4085	-23.2819
85.74	-1.69287	-0.62262	1.25317	1.76624	1.29266	-1.14349	-4.81256	-11.4132	-23.6366
85.84	-1.4585	-0.78595	1.35083	1.84125	1.06842	-1.0224	-4.88367	-11.2554	-23.5733
85.94	-1.41321	-0.719543	1.0813	1.89746	0.897339	-0.840332	-4.89069	-11.2952	-23.5116
86.04	-1.19757	-0.846069	1.18054	1.67249	1.19733	-0.943481	-4.99847	-11.5452	-23.3397
86.14	-1.55072	-0.963257	1.15863	1.82642	1.08405	-1.05835	-5.1438	-11.7476	-23.239
86.24	-1.55695	-0.816406	1.2641	1.84204	1.04108	-0.747375	-5.05554	-11.2617	-23.3866
86.34	-1.42963	-0.691406	1.15472	2.03027	1.02081	-0.906738	-4.8985	-11.4351	-23.5054
86.44	-1.35303	-0.688293	1.22815	1.91626	1.12079	-1.00989	-4.8454	-11.1484	-23.6514
86.54	-1.43896	-0.782043	1.55084	2.13892	1.13171	-1.17316	-4.89227	-11.5914	-23.5936
86.64	-1.40308	-0.599182	1.0094	1.80762	0.956726	-1.24738	-4.93677	-11.7546	-23.4577
86.74	-1.24365	-0.596863	1.36487	1.99512	0.733276	-1.23956	-4.96411	-11.4	-23.328
86.84	-1.08667	-0.6875	1.50867	1.90527	1.09424	-1.1474	-5.13989	-11.4202	-23.4991
86.94	-1.25385	-0.728882	1.34381	1.87952	1.08722	-1.09351	-4.92426	-11.4054	-23.6749
87.04	-1.52258	-0.874207	1.12036	1.7959	1.19421	-0.925537	-4.89459	-11.5859	-23.7772
87.14	-1.10303	-0.481995	0.996155	2.09747	1.0755	-1.03333	-4.94928	-11.4031	-23.6241
87.24	-1.07648	-0.824219	1.14148	1.98419	0.970032	-0.990356	-5.01257	-11.3336	-23.7093
87.34	-1.61792	-0.739075	1.17505	2.08655	0.810608	-1.16223	-4.81726	-11.6898	-23.6718
87.44	-1.38354	-0.902344	1.19849	2.16779	1.03253	-1.07239	-5.04224	-11.5015	-23.5632
87.54	-1.3562	-0.555481	1.2782	2.20605	1.03094	-1.36768	-4.81958	-11.3953	-23.7178
87.64	-1.63745	-0.608582	1.24695	1.89355	1.25592	-1.14111	-4.67035	-11.3554	-23.6592
87.74	-1.50537	-0.530457	1.36334	2.22327	1.22394	-1.04114	-5.14929	-11.7109	-23.4561
87.84	-1.31866	-0.672668	1.22974	1.95215	0.919983	-1.16925	-5.05865	-11.7679	-23.7515
87.94	-1.50073	-0.760132	1.42194	1.8631	1.21222	-1.23022	-4.8446	-11.8804	-23.4507
88.04	-1.46478	-0.865601	1.32037	2.05371	1.10284	-1.16302	-5.28131	-11.4757	-23.6397
88.14	-1.54211	-0.639038	1.34692	2.09747	1.12079	-1.013	-4.96179	-11.7444	-23.5991
88.24	-1.60303	-0.795288	1.56018	1.91547	1.25281	-1.20361	-4.94849	-11.4398	-23.4546
88.34	-1.58508	-0.755432	1.23364	2.00452	1.16998	-0.853638	-5.21259	-11.5226	-23.6569
88.44	-1.41321	-0.946106	1.2149	2.13501	1.33484	-1.23877	-5.03912	-11.6796	-23.8749
88.54	-1.76245	-0.856995	1.18988	2.06152	0.92627	-1.24585	-5.0954	-11.8046	-23.6147
88.64	-1.22882	-0.903137	1.30707	1.90765	1.04968	-1.12158	-5.11804	-11.5445	-23.8163
88.74	-1.3515	-0.762512	1.28992	2.01074	1.20514	-1.13879	-4.8266	-11.2913	-23.8999
88.84	-1.63977	-0.799194	1.32037	2.04907	1.10358	-1.31927	-5.0274	-11.3976	-23.6796
88.94	-1.51086	-0.784363	1.51178	1.98187	0.887207	-1.31458	-5.20398	-11.3828	-23.5765
89.04	-1.45459	-0.559387	1.02893	1.95764	1.06219	-1.18878	-4.86102	-11.7437	-23.5366
89.14	-1.37646	-0.789063	1.42114	2.117	1.19031	-1.16846	-5.02582	-11.8359	-23.6522
89.24	-1.51245	-0.814026	1.36487	2.00922	1.22394	-1.31769	-5.06958	-11.5656	-23.6116
89.34	-1.35773	-0.771851	1.33752	1.87091	1.34503	-0.910645	-4.9032	-11.5148	-23.739
89.44	-1.60773	-0.665588	1.39459	1.8772	1.263	-0.98645	-5.23993	-11.6734	-23.889
89.54	-1.73511	-0.644531	1.18365	1.92169	1.02002	-1.14972	-4.96332	-11.3632	-23.6592
89.64	-1.74994	-0.981995	1.13208	1.84985	0.914551	-1.13177	-5.0141	-12.0234	-23.8577
89.74	-1.6015	-0.662476	1.09381	1.77405	0.940308	-1.30127	-5.26959	-11.6085	-23.8843
89.84	-1.32959	-0.506226	1.62585	2.14514	1.32703	-0.730225	-4.91724	-11.3937	-23.8522
89.94	-1.32178	-0.726563	1.78833	2.18109	1.48248	-0.916138	-4.5368	-11.8453	-23.7741
90.04	-1.60461	-1.18048	1.75629	1.66156	-0.405762	-1.92706	-8.36566	-27.1992	-31.6108
90.14	-1.7312	-1.06403	0.289917	-0.399414	-1.01984	-5.87006	-18.2914	-28.3749	-65.1265
90.24	-0.931946	0.0406494	1.52112	2.62561	3.21613	0.647949	-2.56024	-0.546814	-16.4999
90.34	-0.77179	0.228149	2.24536	4.00293	4.12158	3.78778	4.67572	7.48834	10.6798
90.44	-1.02808	0.157043	2.44928	3.91388	4.04889	3.99402	5.01477	6.62585	14.0134
90.54	-0.99054	0.144531	2.43445	3.40686	3.56451	3.36432	3.16241	2.61334	6.83685
90.64	-1.38428	-0.0413818	2.13519	3.10999	3.32861	2.41278	1.79211	-0.717896	-0.20929
90.74	-1.32104	-0.0703125	1.93988	2.92249	2.90436	1.91901	0.463989	-2.54059	-5.0116
90.84	-1.1546	-0.0601196	2.17737	2.84827	2.57941	1.50574	0.0515137	-3.51556	-7.65143
90.94	-1.31006	-0.266418	1.97583	2.90997	2.61609	1.487	-0.499268	-4.19684	-8.7608
91.04	-1.32495	-0.430481	2.09692	2.72015	2.27783	1.36823	-0.910217	-4.1546	-9.36316
91.14	-1.3382	-0.149963	2.01178	2.92249	2.40826	1.27448	-0.575073	-3.89447	-9.36627
91.24	-1.12964	-0.178101	2.23132	2.74438	2.61609	1.1604	-0.495361	-3.84369	-9.15771
91.34	-1.34058	-0.320313	2.06177	2.67407	2.5661	1.28931	-0.714111	-3.87494	-9.28973
91.44	-1.05383	-0.249207	2.00238	2.81	2.37549	1.60889	-0.708679	-3.89838	-8.96552
91.54	-1.1554	-0.1828	2.00629	2.98889	2.25439	1.39325	-0.492249	-3.93121	-8.70691
91.64	-1.2851	-0.349182	1.86487	2.90845	2.56219	1.18152	-0.871155	-3.82727	-8.31238
91.74	-1.43274	-0.114807	1.94299	2.81702	2.37	1.12604	-0.536804	-3.18976	-8.36865
91.84	-1.24915	-0.193726	2.03992	2.73969	2.46063	1.32526	-0.479736	-3.33746	-8.10693
91.94	-1.34448	-0.202332	1.95789	2.7381	2.32782	1.26746	-0.539917	-3.25153	-7.75616
92.04	-1.20459	-0.110901	2.07037	2.63031	2.28796	1.27216	-0.394592	-3.15778	-7.75146
92.14	-1.14056	-0.015625	1.79303	2.66858	2.26062	1.25732	-0.314148	-3.16479	-7.54285
92.24	-1.24603	-0.137512	1.97583	2.79279	2.17157	1.32916	-0.432068	-3.03198	-7.29755
92.34	-1.18042	-0.0499878	2.19769	2.95764	2.24268	1.28931	-0.000854	-3.11481	-7.29834
92.44	-1.4054	-0.18512	1.83051	2.935	2.41217	1.45416	-0.154724	-2.91791	-7.26709
92.54	-1.44055	0.0101929	1.82739	2.50372	2.27002	1.51587	-0.315674	-3.03589	-7.00378
92.64	-1.16943	-0.132019	1.84613	2.69751	2.69189	1.43311	-0.0101929	-2.94214	-6.90613
92.74	-1.31555	-0.243713	1.84613	2.70142	2.45905	1.42371	-0.148499	-2.7359	-6.86627
92.84	-1.33978	-0.542175	1.62897	2.72015	2.33563	1.40497	-0.232849	-2.8429	-6.89209
92.94	-1.5249	-0.357788	2.09924	2.71857	2.40674	1.51196	-0.175049	-2.77887	-6.66785
93.04	-1.46558	-0.284363	2.18286	2.82013	2.73016	1.45575	0.124939	-2.42493	-6.41241
93.14	-1.44055	-0.117188	1.84692	2.48187	2.53796	1.68854	0.132751	-2.7218	-6.29675
93.24	-1.44916	-0.352356	2.02191	2.77246	2.23877	1.47369	-0.0328979	-2.5343	-6.35382
93.34	-1.25146	-0.538269	1.80396	2.6131	2.38873	1.48389	-0.0859985	-2.63043	-6.38428
93.44	-1.37646	-0.412476	1.60864	2.95142	2.40985	1.37292	-0.215698	-2.62262	-6.25067
93.54	-1.36713	-0.282776	1.64221	2.935	2.29498	1.65808	-0.218018	-2.66559	-5.99127
93.64	-1.21167	-0.273438	1.87738	2.64514	2.37	1.50885	-0.120361	-2.24762	-6.00226
93.74	-1.37885	-0.539063	1.7063	2.70062	2.36298	1.45105	0.0858765	-2.24994	-6.06006
93.84	-1.53821	-0.351563	1.79694	2.63184	2.36139	1.43231	0.138977	-2.2843	-5.97565
93.94	-1.40228	-0.159363	1.93445	2.8678	2.42078	1.36902	0.0842896	-2.41321	-5.62097
94.04	-1.0874	-0.339844	1.80396	2.72797	2.14734	1.3667	-0.111755	-2.38116	-5.78113
94.14	-1.36322	-0.387512	1.99457	2.54907	2.15125	1.45337	0.162415	-2.23199	-5.81238
94.24	-1.29913	-0.203125	1.75476	2.4881	2.2583	1.76587	0.164795	-2.20856	-5.98346
94.34	-1.76318	-0.389832	1.75629	2.70453	2.388	1.4104	0.00153	-2.13824	-5.72412
94.44	-1.69366	-0.213257	1.90082	2.75531	2.19421	1.77838	0.0397949	-2.24371	-5.65692
94.54	-1.69836	-0.384338	2.14612	2.69592	2.09894	1.66357	-0.0414429	-2.36481	-5.47723
94.64	-1.14056	-0.196838	1.98444	2.72168	2.22858	1.18701	0.0975952	-2.43744	-5.30768
94.74	-1.38196	-0.532776	1.94299	2.79749	1.96143	1.37451	0.0702515	-1.94366	-5.65143
94.84	-1.3562	-0.0921631	1.93365	2.7334	2.22394	1.50574	0.062439	-2.05933	-5.49677
94.94	-1.54681	-0.439819	1.75006	2.72485	2.38409	1.51434	0.218689	-2.26007	-5.47644
95.04	-1.58118	-0.40155	1.86646	2.44983	2.10986	1.4729	0.106995	-2.2843	-5.25378
95.14	-1.53271	-0.28125	1.73364	2.51935	2.29425	1.54169	0.23822	-2.04761	-5.25226
95.24	-1.3374	-0.539856	1.52039	2.43341	2.28015	1.29559	0.355408	-2.26245	-5.17877
95.34	-1.50537	-0.634338	1.60394	2.12482	2.08643	1.34399	0.128845	-2.04211	-5.10455
95.44	-1.29602	-0.174988	1.66565	2.28967	2.21686	1.34399	0.203064	-1.93903	-5.37177
95.54	-1.37885	-0.264832	1.84851	2.5014	2.42706	1.27295	0.201477	-2.03278	-5.20691
95.64	-1.62415	-0.289063	1.78284	2.68579	1.99188	1.38385	0.14679	-2.03589	-5.35455
95.74	-1.39136	-0.338257	1.73834	2.44281	2.41998	1.52527	0.085083	-1.88354	-5.1319
95.84	-1.40771	-0.470276	1.67584	2.43188	1.97003	1.30811	-0.015686	-2.164	-5.16473
95.94	-1.45776	-0.291382	1.586	2.42328	2.18488	1.33307	-0.124268	-2.32965	-5.2038
96.04	-1.17102	-0.457825	1.66803	2.42249	2.26532	1.73621	-0.0289917	-2.22961	-5.32648
96.14	-1.34058	-0.389832	1.73596	2.07874	2.02002	1.68622	0.022583	-2.14447	-5.13507
96.24	-1.50616	-0.457031	1.86414	2.31152	2.28876	1.45105	0.193665	-2.12726	-5.09912
96.34	-1.41479	-0.213257	1.62347	2.55688	2.28644	1.45654	0.0272827	-2.01788	-5.15381
96.44	-1.22339	-0.474182	1.70398	2.58496	2.09424	1.12683	0.0296021	-2.01007	-4.87488
96.54	-1.5921	-0.332825	1.34772	2.46075	2.01141	1.24091	-0.0789795	-2.04602	-4.8194
96.64	-1.54834	-0.291382	1.53601	2.29437	2.10126	1.34558	-0.208679	-1.9671	-5.08972
96.74	-1.27026	-0.475769	1.79926	2.3139	2.11847	1.46747	0.0358887	-2.04449	-5.13428
96.84	-1.29913	-0.363281	1.63049	2.40216	2.31299	1.41669	0.0679321	-1.95856	-5.07648
96.94	-1.39368	-0.414856	1.38287	2.36548	1.90283	1.35028	-0.369568	-1.9054	-5.06085
97.04	-1.47729	-0.571106	1.4563	2.4256	2.11768	1.32684	-0.102417	-1.99994	-5.03503
97.14	-1.34448	-0.650757	1.55475	2.32715	2.08875	1.33466	0.0335083	-2.39288	-4.99127
97.24	-1.50775	-0.510925	1.71021	2.27246	2.00128	1.35809	-0.303162	-2.26007	-5.16632
97.34	-1.62646	-0.498413	1.6485	2.33344	2.22156	1.16199	0.197571	-2.1062	-4.82489
97.44	-1.84058	0.00311	1.65002	2.42639	2.12311	1.31824	-0.103943	-2.01715	-5.01862
97.54	-1.55615	-0.0999756	1.69769	2.31	1.96613	1.26434	0.0569458	-2.15228	-4.75616
97.64	-1.36633	-0.229675	1.53601	2.20764	2.09424	1.42682	0.158508	-1.914	-4.93585
97.74	-1.50854	-0.662476	1.67505	2.54047	2.0567	1.23389	-0.122742	-2.2132	-4.94598
97.84	-1.52338	-0.396851	1.59692	2.30371	2.10205	1.44012	-0.110229	-1.94525	-4.81085
97.94	-1.51477	-0.439026	1.71643	2.27484	2.04736	1.41821	-0.218018	-1.9054	-4.8905
98.04	-1.50616	-0.333557	1.80084	2.17719	1.87781	1.26825	-0.118042	-2.05072	-5.11163
98.14	-1.47961	-0.455444	1.62268	2.29437	1.82391	1.29639	-0.0524292	-2.08508	-5.14362
98.24	-1.39526	-0.613281	1.43597	2.3772	2.20593	1.21588	-0.00317	-1.97961	-4.9538
98.34	-1.5437	-0.552307	1.28601	2.18341	1.97546	0.937012	0.131958	-2.08038	-4.74756
98.44	-1.56476	-0.49762	1.3399	2.28186	1.87079	0.944031	-0.227417	-2.24054	-4.96002
98.54	-1.36322	-0.367981	1.5141	2.36859	2.03564	1.31274	-0.381287	-2.15387	-4.99518
98.64	-1.54053	-0.568726	1.48596	2.08575	2.03326	1.07526	-0.343811	-2.0968	-4.94366
98.74	-1.30695	-0.313293	1.41803	2.25922	1.98486	1.10107	0.0523071	-1.90308	-4.8327
98.84	-1.24365	-0.342957	1.58209	2.08423	1.98877	1.12842	0.0233765	-2.14447	-4.88116
98.94	-1.2843	-0.382813	1.3446	2.01392	1.77704	1.11511	-0.128967	-2.33667	-4.83972
99.04	-1.27338	-0.296082	1.49457	2.02875	1.82703	0.899475	0.0163574	-2.24371	-4.79285
99.14	-1.37415	-0.564026	1.44458	2.32172	1.93329	1.00574	-0.128174	-2.06244	-4.90771
99.24	-1.28271	-0.758606	1.34381	2.31543	1.98016	1.32446	-0.217224	-1.9859	-4.77411
99.34	-1.48352	-0.399963	1.47974	2.09045	1.77704	1.12451	-0.147705	-2.17413	-4.81476
99.44	-1.42023	-0.300781	1.5274	2.16467	1.83405	1.08856	0.031189	-2.00305	-4.74597
99.54	-1.26166	-0.647644	1.27191	2.14746	1.90363	1.19165	-0.0461426	-2.11481	-4.85455
99.64	-1.38354	-0.463257	1.56177	2.19434	1.78485	0.790894	-0.0758667	-2.18353	-4.89362
99.74	-1.63666	-0.28125	1.36804	2.01001	1.90753	1.06274	-0.22113	-1.99994	-4.79987
99.84	-1.37646	-0.235901	1.67273	1.86938	1.82782	1.09637	-0.147705	-2.0304	-4.67096
99.94	-1.36401	-0.34375	1.63367	1.91156	1.95361	1.34637	0.0124512	-2.08508	-4.76941
100.04	-1.15619	-0.439026	1.50006	2.0686	1.69031	1.24634	-0.149292	-2.19757	-4.74835
100.14	-1.32336	-0.565613	1.53601	2.13342	1.71143	1.10889	-0.197693	-2.20074	-4.75928
100.24	-1.24365	-0.292175	1.35553	2.1311	1.73248	1.18231	-0.117249	-2.39758	-5.04364
100.34	-1.19214	-0.166382	1.53992	2.24359	1.78253	0.868225	-0.512573	-2.07886	-4.98193
100.44	-1.44366	-0.282776	1.91803	2.29199	1.78253	1.01514	-0.142273	-2.2171	-4.91315
100.54	-1.24835	-0.439026	1.55164	1.93579	1.48328	0.985413	-0.156311	-2.11322	-4.86945
100.64	-1.2218	-0.296082	1.45081	2.10999	1.77313	1.22839	-0.0266113	-2.08118	-4.74756
100.74	-1.19055	-0.502319	1.54065	2.26392	1.85516	1.18152	-0.133667	-2.10541	-4.8913
100.84	-1.51007	-0.388245	1.22894	2.27405	1.76141	0.978394	-0.111755	-2.37964	-4.92023
100.94	-1.16943	-0.193726	1.3938	1.99829	1.86847	1.20728	-0.407104	-2.12415	-4.6366
101.04	-1.25616	-0.475769	1.18677	1.9248	1.89893	1.10419	-0.426636	-2.10071	-4.78815
101.14	-1.38745	-0.481262	1.39539	1.83575	1.74811	1.27368	-0.147705	-2.25934	-4.87567
101.24	-1.34991	-0.492188	1.39929	2.04907	1.64655	1.29401	-0.240662	-2.31165	-4.85925
101.34	-1.23663	-0.428894	1.37897	2.1084	1.51062	0.960449	-0.160217	-2.43274	-5.00928
101.44	-1.48584	-0.164063	1.37427	2.0022	1.34033	1.03778	-0.31488	-2.45227	-4.78583
101.54	-1.36865	-0.169495	1.28601	2.06152	1.62311	0.9776	-0.443054	-2.35773	-5.20459
101.64	-1.47803	-0.411682	1.39612	2.14203	1.58875	0.890137	-0.299255	-2.32574	-4.92645
101.74	-1.3382	-0.503906	1.45007	2.06702	1.84894	1.11981	-0.146179	-2.24133	-4.77881
101.84	-1.40698	-0.2547	1.58289	1.91858	1.90674	1.25342	0.0897827	-2.08356	-5.00616
101.94	-1.49445	-0.523438	1.35162	1.88342	1.75751	1.22528	-0.0726929	-2.1062	-4.75378
102.04	-1.24365	-0.584351	1.20471	1.9295	1.34656	0.88855	-0.161804	-2.37103	-4.88507
102.14	-1.29761	-0.452332	1.38678	2.10767	1.44421	0.851074	-0.156311	-2.27417	-5.08972
102.24	-1.5968	-0.330444	1.04926	2.16937	1.90436	0.964355	-0.434448	-2.27026	-4.80145
102.34	-1.67334	-0.371094	1.39459	1.91077	1.95905	0.825256	-0.504761	-2.0351	-4.85925
102.44	-1.57416	-0.414063	1.31097	1.97949	1.45123	0.845581	-0.363342	-2.24683	-4.83972
102.54	-1.39136	-0.40387	1.40082	1.86078	1.48096	0.909668	-0.0407104	-2.34839	-5.07568
102.64	-1.39209	-0.196838	1.19067	2.15137	1.41144	0.944031	-0.211792	-2.18903	-4.8858
102.74	-1.28589	-0.4422	1.24927	2.34125	1.65363	0.979187	-0.457886	-2.30933	-4.91473
102.84	-1.28979	-0.114075	1.49457	2.21387	1.66296	0.95575	-0.493835	-2.33667	-4.92566
102.94	-1.17023	-0.241394	1.51648	1.92871	1.62701	0.997131	-0.364929	-2.23431	-4.90771
103.04	-1.27881	-0.314819	1.48987	1.92017	1.66534	1.10028	-0.25946	-2.38116	-4.88037
103.14	-1.29523	-0.564026	1.74377	1.98187	1.55597	1.06274	-0.291443	-2.37653	-4.91553
103.24	-1.14526	-0.393738	1.38989	1.95374	1.50909	0.9151	-0.301636	-2.64368	-4.84991
103.34	-1.32959	-0.412476	1.4516	2.1217	1.59113	0.754944	-0.295349	-2.12653	-4.93817
103.44	-1.15771	-0.351563	1.37036	1.87402	1.61218	0.774475	-0.523499	-2.14758	-5.1358
103.54	-1.146	-0.380432	1.3938	1.88733	1.67706	1.14716	-0.612549	-2.37024	-4.85455
103.64	-1.26318	-0.0257568	1.40472	2.12091	1.67627	0.931519	-0.192261	-2.41321	-4.9632
103.74	-1.23193	-0.528137	1.31097	1.96777	1.67316	0.794006	-0.38446	-2.27258	-4.82019
103.84	-1.39526	-0.375	1.22742	2.08264	1.39191	0.647949	-0.576599	-2.55774	-4.99054
103.94	-1.04211	-0.378906	1.50476	1.9295	1.60437	0.876038	-0.753174	-2.38507	-4.9671
104.04	-1.30774	-0.16095	1.31409	1.75684	1.74579	0.900269	-0.442261	-2.40698	-4.79987
104.14	-1.27728	-0.395325	1.08911	1.84668	1.745	0.895569	-0.512573	-2.43433	-4.81708
104.24	-1.50928	-0.396057	1.28674	2.20374	1.56921	0.666687	-0.528992	-2.30383	-4.94049
104.34	-1.32336	-0.608582	1.45471	2.16388	1.68488	0.755737	-0.114929	-2.3476	-4.86395
104.44	-1.42102	-0.548401	1.48285	2.08813	1.58722	0.714355	-0.60553	-2.33746	-4.84674
104.54	-1.44995	-0.331238	1.34222	1.79437	1.54425	0.678406	-0.614929	-2.56866	-5.0257
104.64	-1.35773	-0.311707	1.31335	1.97638	1.72546	0.764343	-0.529724	-2.42102	-5.13037
104.74	-1.396	-0.378113	1.22113	1.94043	1.64893	0.94873	-0.364929	-2.11163	-4.91473
104.84	-1.23822	-0.752319	1.40863	2.03809	1.54968	0.890137	-0.217224	-2.19293	-4.89679
104.94	-1.45306	-0.496887	1.54694	1.90137	1.65283	0.774475	-0.416443	-2.1593	-5.06238
105.04	-1.2851	-0.400757	1.19226	2.14435	1.4903	0.815918	-0.54071	-2.38434	-5.05225
105.14	-1.35931	-0.467163	1.20862	2.18732	1.55988	0.734619	-0.200867	-2.33588	-4.953
105.24	-1.46008	-0.479675	1.18756	1.93262	1.72394	0.774475	-0.406311	-2.21399	-4.8421
105.34	-1.06635	-0.43512	1.23523	1.81543	1.83014	0.655762	-0.541443	-2.13898	-4.87018
105.44	-1.3515	-0.375	1.44617	1.83813	1.52783	0.699463	-0.308655	-2.44135	-4.98193
105.54	-1.23975	-0.263245	1.29144	1.95294	1.24811	0.651062	-0.588318	-2.37726	-5.02179
105.64	-1.19214	-0.655457	1.31879	1.83264	1.47076	0.588562	-0.44928	-2.47571	-4.86395
105.74	-1.4726	-0.528137	1.38831	1.88574	1.5528	0.497131	-0.548523	-2.53119	-5.13348
105.84	-1.34839	-0.53125	1.31958	1.80219	1.58093	0.689331	-0.566467	-2.3609	-4.97723
105.94	-1.63354	-0.396057	1.4032	1.70453	1.52393	0.755737	-0.336792	-2.49915	-5.00299
106.04	-1.36713	-0.224182	1.28522	1.90765	1.59576	0.770569	-0.389099	-2.63824	-5.14288
106.14	-1.46399	-0.749207	1.2157	2.26154	1.54498	0.733093	-0.599304	-2.45074	-5.12726
106.24	-1.32806	-0.752319	1.41492	1.94592	1.54816	0.819824	-0.464111	-2.52649	-4.84912
106.34	-1.30383	-0.352356	1.37585	2.08344	1.17236	0.675293	-0.38208	-2.37262	-4.78424
106.44	-1.39136	-0.351563	1.73596	2.10059	1.37781	0.819031	-0.454773	-2.55542	-5.17023
106.54	-1.29681	-0.442932	1.79773	1.72876	1.42859	0.702637	-0.550049	-2.3562	-5.32721
106.64	-1.64447	-0.560913	1.24615	2.0014	1.56769	0.726807	-0.688354	-2.25385	-4.82019
106.74	-1.57025	-0.27887	1.71802	1.94592	1.52545	0.676025	-0.489929	-2.4671	-4.84601
106.84	-1.31635	-0.58905	1.4516	1.88812	1.34735	0.695557	-0.266479	-2.289	-4.74677
106.94	-1.18585	-0.514038	1.13287	1.73657	1.1825	0.655762	-0.207092	-2.15619	-5.00616
107.04	-1.10852	-0.228882	1.23755	1.79669	1.20831	0.558838	-0.195374	-2.41479	-5.28503
107.14	-1.414	-0.209351	1.39069	1.74121	1.35675	0.906494	-0.338318	-2.4679	-5.13269
107.24	-1.18195	-0.417969	1.53522	1.98267	1.46222	0.716675	-0.460205	-2.45618	-4.99207
107.34	-1.58978	-0.257019	1.2735	1.88812	1.54736	0.762756	-0.443054	-2.48431	-4.95148
107.44	-1.34991	-0.319519	1.29926	1.9389	1.44971	0.719788	-0.536804	-2.4671	-5.25226
107.54	-1.32886	-0.510132	1.16644	1.77173	1.43018	0.758057	-0.645386	-2.49915	-5.0835
107.64	-1.19525	-0.453918	1.11334	1.79907	1.51764	0.647949	-0.903992	-2.31946	-5.17487
107.74	-1.41791	-0.294495	1.48987	1.88031	1.33875	0.606506	-0.367249	-2.0921	-4.99286
107.84	-1.56555	-0.349976	1.16254	1.867	1.4278	0.736206	-0.451599	-2.24603	-4.9444
107.94	-1.51788	-0.287476	1.42975	2.04437	1.41455	0.771362	-0.681335	-2.26947	-4.8374
108.04	-1.48901	-0.18512	1.65863	1.95294	1.39264	1.08777	-0.300842	-2.48352	-5.05536
108.14	-1.37415	-0.439819	1.23206	1.84668	1.3653	0.990112	-0.410217	-2.62024	-5.06317
108.24	-1.50464	-0.288269	1.58911	1.94513	1.49109	0.661194	-0.618835	-2.43042	-5.10223
108.34	-1.34912	-0.46637	1.1571	1.89435	1.36298	0.6073	-0.676636	-2.41168	-5.021
108.44	-1.40771	-0.514832	1.21411	2.07642	1.39032	0.749512	-0.409424	-2.42102	-4.8905
108.54	-1.49213	-0.243713	1.17816	1.81543	1.64191	0.63385	-0.682861	-2.52496	-5.22565
108.64	-1.44366	-0.501526	1.15161	1.59595	1.513	0.755737	-0.56958	-2.24835	-5.08661
108.74	-1.43823	-0.480469	1.32117	2.02094	1.54108	0.536194	-0.616455	-2.54211	-4.90533
108.84	-1.4765	-0.510132	1.31958	1.8725	1.35516	0.470581	-0.962585	-2.43042	-5.08112
108.94	-1.56476	-0.342163	1.35004	1.867	1.4325	0.911987	-0.763367	-2.24683	-4.91785
109.04	-1.75775	-0.114075	1.33441	1.89514	1.43097	0.9104	-0.675049	-2.19836	-5.06476
109.14	-1.54291	-0.420288	1.50867	1.97717	1.72784	0.843994	-0.523499	-2.32806	-4.87646
109.24	-1.23041	-0.487488	1.32117	1.9873	1.62701	0.7229	-0.414124	-2.38116	-4.96082
109.34	-1.09912	-0.668762	1.25549	1.70142	1.40515	0.79248	-0.50708	-2.38977	-4.89209
109.44	-1.51556	-0.584351	1.39221	1.93732	1.39191	0.483093	-0.562561	-2.46008	-5.18036
109.54	-1.27649	-0.240601	1.43597	1.88501	1.67157	0.922119	-0.407898	-2.26007	-5.18585
109.64	-1.4671	-0.18512	1.25006	1.72327	1.43719	0.937012	-0.526611	-2.36945	-4.87488
109.74	-1.30933	-0.15625	1.43207	2.0022	1.39343	0.70105	-0.667236	-2.43512	-4.86865
109.84	-1.22729	0.024231	1.39221	1.97327	1.43488	0.684631	-0.700867	-2.40308	-4.88037
109.94	-1.17883	-0.335938	1.34302	1.90063	1.28644	0.868225	-0.566467	-2.66559	-4.64679
110.04	-1.19055	-0.34375	1.5094	1.66467	1.33954	0.686218	-0.621155	-2.46088	-5.2171
110.14	-1.36163	-0.289856	1.58832	1.97247	1.49579	0.7276	-0.656311	-2.5257	-5.43585
110.24	-1.35461	-0.114807	1.44299	1.57562	1.51141	0.835449	-0.784424	-2.40698	-5.02643
110.34	-1.31323	-0.243713	1.71643	1.59595	1.44342	0.69873	-0.514099	-2.51324	-4.92804
110.44	-1.0968	-0.306213	1.45398	1.84125	1.34424	0.64325	-0.637573	-2.55304	-5.0835
110.54	-1.4812	-0.358582	1.31256	1.77405	1.33484	0.679932	-0.600037	-2.44055	-4.92175
110.64	-1.45306	-0.316406	1.29456	1.83264	1.44342	0.526062	-0.653198	-2.53979	-4.8327
110.74	-1.50305	-0.4422	1.63519	1.73267	1.24811	0.615906	-0.789124	-2.46558	-4.97644
110.84	-1.1499	-0.3078	1.48987	1.80139	1.3833	0.536194	-0.552429	-2.59528	-4.9632
110.94	-1.76788	-0.356995	1.50317	1.8631	1.50128	0.596375	-0.499268	-2.52026	-5.09131
111.04	-1.29053	-0.574219	1.23755	1.85449	1.41144	0.69873	-0.630554	-2.57965	-4.94208
111.14	-1.18744	-0.502319	1.17975	1.91235	1.3786	0.741699	-0.710205	-2.60541	-4.9483
111.24	-1.32959	-0.33905	1.3938	2.04047	1.28094	0.5448	-0.556335	-2.56165	-4.96552
111.34	-1.39526	-0.133606	1.55554	1.98969	1.53015	0.593262	-0.381287	-2.52106	-5.35382
111.44	-1.664	-0.432007	1.54224	1.65997	1.56531	0.487793	-0.573486	-2.60931	-4.98584
111.54	-1.63196	-0.3703	1.48364	1.69592	1.56299	0.804932	-0.445374	-2.4812	-4.95691
111.64	-1.43274	-0.449219	1.43286	1.83185	1.4278	0.740906	-0.182861	-2.56793	-5.03192
111.74	-1.39838	-0.52887	1.29535	1.83423	1.47937	0.631531	-0.598511	-2.53119	-4.99054
111.84	-1.19995	-0.4328	1.23914	1.93188	1.3028	0.481506	-0.612549	-2.30231	-5.18817
111.94	-1.35693	-0.146851	1.29224	1.66858	1.27313	0.520569	-0.612549	-2.07648	-5.00146
112.04	-1.414	-0.132813	1.60944	1.8186	1.53015	0.749512	-0.846924	-2.33356	-5.13037
112.14	-1.56787	-0.0593872	1.32507	1.52484	1.47858	0.715088	-0.522705	-2.18042	-4.91864
112.24	-1.47339	-0.214844	1.2821	1.80298	1.61768	0.776062	-0.59613	-2.31085	-4.94366
112.34	-1.39526	-0.456238	1.26331	1.82874	1.57471	0.723694	-0.436768	-2.42731	-4.88818
112.44	-1.31085	-0.371094	1.30164	1.75061	1.48248	0.62915	-0.564148	-2.35461	-5.11475
112.54	-1.62183	-0.47345	1.38757	1.90918	1.56299	0.637756	-0.516479	-2.51086	-5.15851
112.64	-1.43042	-0.315613	1.20239	1.88812	1.58252	0.708069	-0.800049	-2.67261	-5.0202
112.74	-1.57495	-0.375	1.26257	1.76233	1.32623	0.539307	-0.590698	-2.63196	-5.01318
112.84	-1.29523	-0.368713	1.48676	1.82562	1.28253	0.548706	-0.593018	-2.6734	-4.98114
112.94	-1.67023	-0.510132	1.43207	2.13184	1.02863	0.76825	-0.542236	-2.45618	-5.05768
113.04	-1.63586	-0.685913	1.32428	1.8053	1.14423	0.651855	-0.621948	-2.55695	-4.90533
113.14	-1.4632	-0.357788	1.4649	2.0022	1.03326	0.533081	-0.571167	-2.4234	-4.99127
113.24	-1.44525	-0.377319	1.34222	1.77246	1.28094	0.615906	-0.624268	-2.4007	-5.23663
113.34	-1.39056	-0.616394	1.29382	1.59595	1.52625	0.541687	-0.661011	-2.24445	-5.03741
113.44	-1.51709	-0.533569	1.33679	1.6795	1.44421	0.704163	-0.519592	-2.47729	-4.81085
113.54	-1.49213	-0.399231	1.17584	2.0061	1.33331	0.687744	-0.753967	-2.60229	-4.771
113.64	-1.57806	-0.345276	1.2688	1.93188	0.927063	0.343994	-0.378967	-2.59369	-4.87408
113.74	-1.52881	-0.367188	1.34613	2.08105	1.3255	0.544006	-0.264099	-2.34991	-4.87567
113.84	-1.59839	-0.304688	1.56958	1.79749	1.1864	0.722168	-0.57196	-2.52417	-4.73975
113.94	-1.35229	-0.16095	1.19617	1.75452	1.25201	0.467468	-0.614136	-2.27026	-4.88116
114.04	-1.4624	-0.142151	1.28992	1.84515	1.7489	0.551819	-0.369568	-2.3562	-4.8241
114.14	-1.39447	-0.237488	1.29614	1.73419	1.43561	0.769043	-0.215698	-2.34137	-4.70612
114.24	-1.46948	-0.450745	1.25476	1.72247	1.16846	0.633057	-0.516479	-2.50153	-4.97955
114.34	-1.31714	-0.272644	1.34851	1.742	1.44891	0.531494	-0.747742	-2.52808	-5.19366
114.44	-1.38507	-0.331238	1.3313	1.63574	1.35986	0.69165	-0.610229	-2.39368	-4.99908
114.54	-1.60693	-0.246887	1.40002	1.80609	1.41925	0.605713	-0.633667	-2.43823	-5.18268
114.64	-1.80072	-0.525757	1.4696	2.04669	1.35205	0.6651	-0.640686	-2.52728	-5.07959
114.74	-1.63818	-0.600769	1.38678	1.88184	1.30127	0.79248	-0.553955	-2.70148	-4.92566
114.84	-1.42651	-0.505432	1.46802	1.60376	1.30127	0.596375	-0.493042	-2.51788	-4.93896
114.94	-1.75537	-0.503113	1.27582	1.89282	1.34735	0.778381	-0.531311	-2.60309	-4.82721
115.04	-1.72101	-0.0656128	1.60162	2.00684	1.49738	0.912781	-0.777405	-2.32416	-4.98193
115.14	-1.50928	-0.414063	1.55945	1.78735	1.61688	0.623718	-0.610229	-2.50226	-4.81787
115.24	-1.42883	-0.1828	1.66412	1.68341	1.58252	0.465088	-0.512573	-2.34448	-4.85925
115.34	-1.39758	-0.267151	1.42114	1.72876	1.41455	0.541687	-0.435974	-2.21088	-4.71783
115.44	-1.36322	-0.197632	1.37506	1.72095	1.38171	0.506531	-0.382874	-2.88275	-5.09753
115.54	-1.50305	-0.4375	1.36414	1.74982	1.05908	0.493225	-0.38678	-2.56323	-5.00928
115.64	-1.32727	-0.407776	1.44379	1.84045	1.70514	0.679932	-0.31958	-2.40778	-4.77411
115.74	-1.44995	-0.395325	1.56018	1.79437	1.62311	0.558105	-0.38678	-2.2937	-4.89911
115.84	-1.58978	-0.465637	1.37897	1.6217	1.30518	0.887756	-0.44458	-2.22101	-4.90143
115.94	-1.56866	-0.174194	1.37738	2.08032	1.45984	0.538574	-0.493042	-2.58038	-4.88037
116.04	-1.42181	-0.367981	1.11566	2.13574	1.15363	0.652588	-0.676636	-2.54059	-4.56085
116.14	-1.57416	-0.297668	1.03601	1.67798	1.21222	0.786987	-0.345398	-2.35931	-4.69757
116.24	-1.61322	-0.28595	1.13208	1.89514	1.35675	0.693237	-0.595398	-2.24762	-4.87488
116.34	-1.49994	-0.317932	1.44379	1.6123	1.40204	0.362	-0.396912	-2.19684	-4.78192
116.44	-1.38275	-0.400757	1.32898	1.9873	1.27155	0.626038	-0.51178	-2.35931	-4.9671
116.54	-1.64838	-0.405457	1.48523	1.71313	1.14813	0.453369	-0.409424	-2.42963	-4.98273
116.64	-1.53979	-0.53125	1.36255	1.8045	1.44971	0.634644	-0.396912	-2.56244	-4.77252
116.74	-1.59369	-0.5672	1.45709	1.8717	1.26532	0.453369	-0.63678	-2.45697	-5.02179
116.84	-1.48975	-0.232788	1.45471	2.04669	0.970032	0.505737	-0.611755	-2.4671	-4.76318
116.94	-1.43195	-0.419495	1.3891	1.95453	1.27002	0.62915	-0.400818	-2.17181	-4.68658
117.04	-1.62494	-0.325745	1.41492	1.76782	1.60907	0.737793	-0.796143	-2.38977	-4.72333
117.14	-1.56946	-0.231995	1.46021	1.69043	1.40045	0.476074	-0.19928	-2.20697	-4.66083
117.24	-1.31555	-0.27655	1.26019	1.84515	1.13092	0.487793	-0.407898	-2.38354	-4.78424
117.34	-1.42102	-0.510925	1.30475	2.0592	0.991089	0.494812	-0.419617	-2.59137	-4.80377
117.44	-1.41162	-0.402344	1.5188	1.86548	1.23486	0.904175	-0.739929	-2.45306	-4.87256
117.54	-1.45386	-0.363281	1.32507	1.8772	1.46533	0.76123	-0.493042	-2.33667	-4.7124
117.64	-1.56006	-0.246887	1.38519	1.86859	1.31451	0.709656	-0.48053	-2.20538	-4.59052
117.74	-1.80072	-0.472656	1.51178	1.63574	1.37238	0.431519	-0.516479	-2.46246	-4.76941
117.84	-1.46558	-0.267944	1.25549	1.59906	1.23798	0.497925	-0.712585	-2.40308	-4.78741
117.94	-1.31866	-0.279663	1.62268	1.71466	1.22937	0.754944	-0.53363	-2.83978	-4.97882
118.04	-1.33588	-0.397644	1.44067	1.66235	1.38092	0.694031	-0.536804	-2.37653	-4.69128
118.14	-1.41089	-0.235901	1.37195	1.73267	1.45984	0.706543	-0.376648	-2.51398	-4.75146
118.24	-1.31244	-0.212463	1.28131	1.59357	1.55988	0.538574	-0.428162	-2.2218	-4.82568
118.34	-1.55304	-0.351563	1.3446	1.7959	1.51373	0.63855	-0.467224	-2.43195	-4.69287
118.44	-1.59839	-0.195313	1.10162	1.85999	1.50909	0.715881	-0.279724	-2.32025	-4.75537
118.54	-1.58429	-0.173401	1.48755	1.94672	1.32159	0.567444	-0.535217	-2.48352	-4.57721
118.64	-1.43896	-0.342957	1.41254	1.82483	1.52155	0.731506	-0.596924	-2.35229	-4.69366
118.74	-1.62964	-0.295288	1.29694	1.99591	1.4458	0.864319	-0.54071	-2.2937	-4.75378
118.84	-1.68665	-0.278137	1.29846	1.80688	1.47784	0.628418	-0.317261	-2.43585	-4.79755
118.94	-1.7937	-0.440613	1.17035	1.98499	1.61768	0.802612	-0.447693	-2.31244	-4.89288
119.04	-1.54053	-0.434387	1.21643	1.82404	1.43488	0.407288	-0.712585	-2.61713	-4.68115
119.14	-1.26868	-0.404663	1.24768	1.95215	1.25201	0.139343	-0.506287	-2.59918	-4.6983
119.24	-1.32727	-0.460144	1.3844	1.79199	1.43799	0.569031	-0.301636	-2.14758	-4.6366
119.34	-1.41791	-0.277344	1.19147	1.63733	1.51453	0.536194	-0.44458	-2.12024	-4.6546
119.44	-1.5874	-0.454651	1.41803	1.65997	1.51373	0.551025	-0.486755	-2.2226	-5.03894
119.54	-1.8562	-0.444519	1.42816	1.56232	1.34033	0.608093	-0.529724	-2.53278	-4.87958
119.64	-1.69135	-0.404663	1.19226	1.84436	1.65906	0.9104	-0.556335	-2.2132	-4.63269
119.74	-1.46008	-0.548401	1.32971	1.67017	1.39191	0.767456	-0.483643	-2.39606	-4.7757
119.84	-1.42102	-0.445313	1.36023	1.68579	1.27234	0.626831	-0.549255	-2.46088	-4.69208
119.94	-1.43896	-0.106995	1.30084	1.95142	1.30438	0.6745	-0.617249	-2.32416	-4.54913
120.04	-1.45306	-0.498413	1.48523	1.76312	1.39972	0.629944	-0.498474	-2.25305	-4.69757
120.14	-1.82025	-0.472656	1.32428	1.76544	1.63092	0.6073	-0.608643	-2.11871	-4.75067
120.24	-1.67493	-0.557007	1.30945	1.89282	1.50592	0.615906	-0.679749	-2.26556	-4.7569
120.34	-1.51868	-0.722656	1.36877	1.97327	1.10986	0.420593	-0.657898	-2.33899	-4.52411
120.44	-1.57806	-0.212463	1.40393	2.02563	1.34735	0.756531	-0.583679	-2.44525	-4.61084
120.54	-1.67572	-0.0804443	1.20551	1.79437	1.40045	0.726074	-0.467224	-2.24603	-4.87726
120.64	-1.56006	-0.318726	1.31335	1.52637	1.48639	0.872925	-0.34613	-2.16168	-4.57098
120.74	-1.56006	-0.508606	1.19147	1.8631	1.4317	0.682312	-0.399292	-2.20618	-4.7796
120.84	-1.49994	-0.592163	1.05865	1.85608	1.4278	0.615906	-0.500061	-2.27106	-4.62018
120.94	-1.72882	-0.654663	1.37738	1.91467	1.21143	0.532288	-0.44696	-2.38043	-4.70691
121.04	-1.28351	-0.346863	1.57971	1.89282	1.35046	0.465881	-0.430542	-2.31635	-4.81787
121.14	-1.42804	-0.271851	1.34302	2.02405	1.61847	0.75415	-0.728943	-2.18274	-4.64209
121.24	-1.49445	-0.543762	1.10474	1.97797	1.20905	0.511963	-0.454773	-2.30231	-4.56396
121.34	-1.83667	-0.52887	1.1438	1.88501	1.22858	0.612	-0.551636	-2.12335	-4.57257
121.44	-1.55225	-0.518738	1.35864	2.06	1.43018	0.733887	-0.458679	-2.36871	-4.76941
121.54	-1.47729	-0.597656	1.28912	1.99982	1.54108	0.783081	-0.403198	-2.25934	-4.77722
121.64	-1.62885	-0.422668	1.45709	1.9834	1.2403	0.560425	-0.617249	-2.37653	-4.81238
121.74	-1.61792	-0.424988	1.49457	1.867	1.28796	0.44165	-0.749268	-2.01086	-4.69049
121.84	-1.46869	-0.273438	1.36646	1.74359	1.4317	0.765869	-0.682861	-2.23352	-4.71002
121.94	-1.59601	-0.475769	1.17816	1.8772	1.29187	0.839355	-0.486755	-2.26245	-4.68115
122.04	-1.38898	-0.46637	1.27582	1.9834	1.3255	0.82135	-0.315674	-2.30304	-4.73663
122.14	-1.271	-0.455444	1.29382	1.85919	1.20361	0.435425	-0.432861	-2.28979	-4.72333
122.24	-1.44995	-0.344543	1.39771	1.84747	1.42389	0.672913	-0.66571	-2.29211	-4.66315
122.34	-1.41241	-0.482788	1.48206	1.88965	1.57941	0.576843	-0.575867	-2.11633	-4.62958
122.44	-1.17883	-0.755432	1.55084	1.77246	1.51843	0.758057	-0.586792	-2.2804	-4.49207
122.54	-1.27258	-0.475769	1.54846	1.84125	1.29187	0.901855	-0.517273	-2.32495	-4.42725
122.64	-1.45459	-0.450745	1.48206	1.78497	1.45984	0.722168	-0.611755	-2.35773	-4.81549
122.74	-1.41943	-0.65155	1.29694	1.97485	1.39972	0.819824	-0.519592	-2.13666	-4.71472
122.84	-1.41791	-0.500793	1.50708	1.77405	1.33643	0.91748	-0.421143	-2.35931	-4.54834
122.94	-1.58276	-0.378906	1.40631	1.76312	1.28253	0.654175	-0.295349	-2.08508	-4.703
123.04	-1.53979	-0.40387	1.39539	1.74048	1.37079	0.772949	-0.468811	-2.29059	-4.53351
123.14	-1.52728	-0.353882	1.63129	1.75763	1.48016	0.576843	-0.456299	-1.97491	-4.51239
123.24	-1.64056	-0.217163	1.23132	1.87793	1.42548	0.892456	-0.22583	-2.1546	-4.38037
123.34	-1.49445	-0.446106	1.26178	1.98889	1.71613	0.748718	-0.653198	-2.42963	-4.5108
123.44	-1.41479	-0.558594	1.55865	1.90765	1.37079	0.646362	-0.506287	-2.24292	-4.83661
123.54	-1.28741	-0.360168	1.40631	1.85608	1.44891	0.69165	-0.335205	-2.12653	-4.60614
123.64	-1.51636	-0.243713	1.43597	1.7428	1.61456	0.76355	-0.024292	-2.19836	-4.68347
123.74	-1.13898	-0.329651	1.40863	1.95142	1.50049	0.953369	-0.555542	-2.01007	-4.42804
123.84	-1.69287	-0.144531	1.34534	2.09436	1.52155	0.844788	-0.367249	-2.0437	-4.4585
123.94	-1.65381	-0.546082	1.18445	1.90997	1.57623	0.629944	-0.271912	-2.26636	-4.24054
124.04	-1.5343	-0.450012	1.28833	1.77875	1.39655	0.569824	-0.374268	-2.34448	-4.82959
124.14	-1.38977	-0.448425	1.26801	1.83887	1.40045	0.619812	-0.328979	-2.04681	-4.65924
124.24	-1.51318	-0.323425	1.12585	2.09125	1.32391	0.987	-0.350037	-2.14679	-4.37256
124.34	-1.41241	-0.375	1.12897	1.94281	1.38409	0.76355	-0.705505	-2.05695	-4.34833
124.44	-1.43823	-0.279663	1.48914	1.82092	1.59344	0.6026	-0.561768	-2.38434	-4.56085
124.54	-1.5296	-0.474976	1.17816	1.69043	1.44189	0.764343	-0.472717	-2.3421	-4.65692
124.64	-1.57025	-0.602356	0.939087	1.78265	1.43329	0.640869	-0.237549	-2.08356	-4.64752
124.74	-1.51868	-0.510925	1.24066	1.8678	1.34576	0.559631	-0.255554	-1.95148	-4.4538
124.84	-1.38507	-0.465637	1.42426	1.89984	1.46533	0.714355	-0.517273	-2.12885	-4.49677
124.94	-1.73743	-0.224976	1.28131	1.75531	1.48566	0.661987	-0.608643	-2.07104	-4.46472
125.04	-1.75464	-0.055481	1.16022	2.02325	1.43951	0.833862	-0.573486	-2.32416	-4.41785
125.14	-1.62885	-0.523438	1.12347	2.04749	1.57312	0.742432	-0.140686	-2.25854	-4.19128
125.24	-1.50616	-0.258606	1.1571	2.19672	1.40283	0.664307	-0.197693	-2.16168	-4.49365
125.34	-1.36865	-0.499207	1.28601	1.83423	1.35205	0.646362	-0.325073	-1.94055	-4.72955
125.44	-1.55774	-0.309387	1.10315	1.77173	1.42078	0.640869	-0.490662	-2.1062	-4.69519
125.54	-1.50073	-0.321106	1.10944	1.82251	1.54425	0.574463	-0.510193	-2.07806	-4.50537
125.64	-1.58667	-0.455444	1.46332	2.18109	1.58795	0.907288	-0.488342	-2.18121	-4.40222
125.74	-1.51318	-0.625793	1.34302	2.08032	1.263	0.682312	-0.453979	-2.09137	-4.16394
125.84	-1.521	-0.592163	1.11877	2.03186	1.24658	0.436218	-0.443054	-2.13824	-4.48663
125.94	-1.61475	-0.423401	1.54144	1.88184	1.28485	0.581543	-0.563354	-2.06946	-4.56317
126.04	-1.50464	-0.362488	1.16644	2.02173	1.3653	0.394775	-0.402405	-2.09369	-4.26398
126.14	-1.46478	-0.5625	1.0719	2.06622	1.15515	0.725281	-0.293823	-2.36554	-4.52332
126.24	-1.7796	-0.449219	1.2688	1.95685	1.24188	0.600281	-0.332886	-2.04993	-4.40851
126.34	-1.64209	-0.421875	1.30005	1.77173	1.59503	0.676819	-0.544617	-2.22418	-4.36475
126.44	-1.63818	-0.346863	1.35394	1.91077	1.41766	0.369019	-0.233643	-2.24524	-4.47253
126.54	-1.69055	-0.430481	1.47272	2.08887	1.24347	0.791687	-0.50238	-2.05774	-4.62726
126.64	-1.67883	-0.521057	1.24847	1.70844	1.55438	0.873718	-0.521912	-1.9765	-4.49207
126.74	-1.52338	-0.292969	1.31409	1.4248	1.57159	0.843262	-0.485229	-1.89136	-4.24365
126.84	-1.83429	-0.530457	1.29456	1.82172	1.52393	0.787781	-0.359436	-2.07965	-4.49908
126.94	-1.64917	-0.600769	1.29694	2.07092	1.59113	0.91748	-0.350037	-2.14996	-4.24445
127.04	-1.52417	-0.3703	1.32507	1.98108	1.34344	0.726074	-0.517273	-2.26636	-4.4624
127.14	-1.54523	-0.308594	1.34143	1.90063	1.21844	0.635437	-0.548523	-2.14215	-4.56158
127.24	-1.6062	-0.488281	1.4649	1.96387	1.32312	0.758057	-0.218018	-2.11945	-4.57098
127.34	-1.53821	-0.633606	1.17975	1.9248	1.58014	0.711182	-0.0328979	-2.04681	-4.45221
127.44	-1.51245	-0.414856	1.23596	1.79517	1.44812	0.751038	-0.430542	-2.01398	-4.61627
127.54	-1.68353	-0.575745	1.25085	1.79517	1.20514	0.747131	-0.311768	-2.19995	-4.32648
127.64	-1.65619	-0.771057	1.12506	1.89594	1.56451	0.644775	-0.296143	-2.15228	-4.56708
127.74	-1.41553	-0.746887	1.19147	1.86078	1.64191	0.625244	-0.175049	-2.1546	-4.65692
127.84	-1.61865	-0.300781	1.18518	1.88654	1.44421	1.00024	-0.302429	-1.92493	-4.47723
127.94	-1.83899	-0.333557	1.30707	1.5686	1.64343	0.856506	-0.456299	-2.10229	-4.46552
128.04	-1.55225	-0.376526	1.16724	1.74591	1.47076	0.680725	-0.534424	-2.24213	-4.54523
128.14	-1.55072	-0.448425	1.05865	1.95532	1.45441	0.7854	-0.300842	-2.34369	-4.56396
128.24	-1.77881	-0.587463	1.13757	2.04437	1.3028	0.825256	-0.177429	-2.17413	-4.35693
128.34	-1.41711	-0.536682	1.26099	1.91235	0.997375	0.711182	-0.31488	-1.89056	-4.49835
128.44	-1.5921	-0.46875	1.31097	1.69983	1.39734	0.63623	-0.482117	-1.97028	-4.67334
128.54	-1.50464	-0.3703	0.930542	1.86389	1.38409	0.640137	-0.38208	-2.02258	-4.5249
128.64	-1.51788	-0.625793	1.11096	2.00452	1.42236	0.960449	-0.536011	-2.25305	-4.56317
128.74	-1.61011	-0.610901	1.14771	1.96387	1.63721	1.03076	-0.622742	-2.08508	-4.51398
128.84	-1.54913	-0.698425	1.15863	1.57483	1.39343	0.804932	-0.400085	-2.04681	-4.21552
128.94	-1.54132	-0.478088	1.40002	1.69513	1.33405	0.6604	-0.364136	-1.88745	-4.56708
129.04	-1.32495	-0.346069	1.25317	1.87482	1.41064	0.680725	-0.504761	-2.19293	-4.63739
129.14	-1.41632	-0.257813	1.44067	1.69434	1.41376	1.07446	-0.394592	-2.02417	-4.43976
129.24	-1.53589	-0.549988	1.2821	1.79907	1.62939	0.871338	-0.389099	-2.00226	-4.53973
129.34	-1.80072	-0.489807	1.32971	1.95062	1.45984	0.706543	-0.321167	-1.88275	-4.47174
129.44	-1.65149	-0.443726	1.28522	2.00452	1.39734	0.657288	-0.239929	-2.12103	-4.39679
129.54	-1.73511	-0.404663	1.21643	1.96155	1.30908	0.608093	-0.383667	-2.39526	-4.60382
129.64	-1.82727	-0.449219	1.42035	1.96777	1.48486	0.7948	-0.200867	-2.01868	-4.52179
129.74	-1.55151	-0.373413	1.60162	1.89435	1.5755	0.6604	-0.484436	-2.20074	-4.57098
129.84	-1.64209	-0.596069	1.38831	1.73499	1.63483	0.876038	-0.503174	-2.16241	-4.51398
129.94	-1.7085	-0.298401	1.27972	1.77246	1.32703	0.996338	-0.697693	-2.02808	-4.38348
130.04	-1.46088	-0.555481	1.09222	1.65997	1.41608	0.569031	-0.611023	-2.11401	-4.36865
130.14	-1.57416	-0.66095	1.31488	1.69824	1.54034	0.444824	-0.44696	-2.22028	-4.35144
130.24	-1.44604	-0.488281	1.28601	1.79669	1.44189	0.711182	-0.31958	-1.95538	-4.37878
130.34	-1.74054	-0.392944	1.24768	1.91235	1.32312	0.854187	-0.57428	-1.95856	-4.203
130.44	-1.57959	-0.428101	1.24066	1.59985	1.41144	0.590088	-0.385193	-2.06793	-4.43268
130.54	-1.67725	-0.523438	1.39691	1.71155	1.32312	0.831543	-0.486755	-1.95074	-4.271
130.64	-1.69836	-0.735168	1.12738	2.26544	1.24811	0.719788	-0.421936	-2.12183	-4.18817
130.74	-1.57648	-0.707031	1.13129	1.90375	1.36298	0.70105	-0.149292	-2.03119	-4.28894
130.84	-1.68823	-0.646851	1.05164	1.68341	1.23566	0.538574	-0.256287	-1.95856	-4.55615
130.94	-1.71167	-0.418762	0.986755	1.74438	1.45123	0.734619	-0.448486	-1.91632	-4.39441
131.04	-1.69135	-0.482788	1.06799	1.88812	1.60907	0.706543	-0.326599	-2.01556	-4.28424
131.14	-1.78821	-0.227356	1.30164	1.96234	1.55127	0.748718	-0.432068	-2.23743	-4.44128
131.24	-1.74445	-0.436707	1.08289	1.91779	1.55597	0.940125	-0.175049	-2.16168	-4.146
131.34	-1.48273	-0.758606	1.35706	1.95923	1.41687	0.905762	-0.111755	-2.2218	-4.09912
131.44	-1.39209	-0.762512	1.19226	1.87872	1.23096	0.81665	-0.411011	-2.02496	-4.43427
131.54	-1.38116	-0.46405	1.25317	1.90918	1.12781	0.747131	-0.400818	-1.99292	-4.30225
131.64	-1.45068	-0.478088	1.23914	1.80841	1.49268	0.577637	-0.454773	-1.8429	-4.22803
131.74	-1.87805	-0.570313	1.23053	1.9389	1.31842	0.737	-0.119568	-2.02106	-4.20221
131.84	-1.94366	-0.490601	1.00317	1.8764	1.63409	0.606506	-0.29071	-2.31012	-4.26398
131.94	-1.73431	-0.450745	1.22034	1.95294	1.37701	0.475281	-0.210999	-2.08038	-4.23816
132.04	-1.42413	-0.532776	1.23444	1.66779	1.05438	0.546387	-0.437561	-2.19293	-4.38898
132.14	-1.67725	-0.541382	1.2688	1.83105	1.22314	0.69165	-0.302429	-2.01398	-4.63507
132.24	-1.6554	-0.376526	1.01648	1.72797	1.22394	0.773682	-0.368042	-2.16949	-4.21082
132.34	-1.68665	-0.349182	1.31799	1.76465	1.36456	0.747925	-0.579773	-2.06403	-4.11707
132.44	-1.83038	-0.303894	1.06409	1.71234	1.40363	0.781494	-0.519592	-1.9046	-4.34363
132.54	-1.72021	-0.601563	1.26019	1.65375	1.69812	0.570557	-0.25708	-2.00543	-4.00067
132.64	-1.85541	-0.394531	1.26648	1.96857	1.64502	0.726074	-0.365662	-2.04059	-4.26239
132.74	-1.9046	-0.267944	1.33832	1.73578	1.37549	0.842468	-0.393005	-2.07648	-4.41241
132.84	-1.87494	-0.652344	1.41882	1.56934	1.40985	0.640137	-0.421936	-1.75934	-4.22174
132.94	-1.78589	-0.491394	1.05237	1.76001	1.60828	0.501831	-0.312561	-2.05621	-4.1452
133.04	-1.79913	-0.427307	1.18597	1.90454	1.52545	0.724487	-0.440674	-2.15387	-4.19128
133.14	-1.7749	-0.451538	1.03992	1.76544	1.56451	0.759644	-0.270386	-2.00696	-4.01398
133.24	-1.76868	-0.694519	1.32898	1.67328	1.38641	0.576843	-0.328186	-1.96869	-4.38269
133.34	-1.65228	-0.635925	1.086	2.07324	1.39893	0.846375	-0.178162	-1.96008	-4.34674
133.44	-1.44214	-0.493713	1.30475	1.92328	1.31451	0.750244	-0.187561	-2.19293	-4.32568
133.54	-1.88586	-0.512512	1.52582	1.76782	1.20673	0.808105	-0.321167	-2.10931	-4.24518
133.64	-1.7124	-0.595276	1.2782	1.84277	1.52313	0.82605	-0.456299	-2.16168	-4.31158
133.74	-1.63196	-0.517151	0.989868	1.63031	1.3255	0.404968	-0.362549	-2.33118	-4.15381
133.84	-1.80774	-0.280457	0.924255	1.59204	1.02704	0.57605	-0.365662	-2.19446	-4.31787
133.94	-1.71631	-0.211731	1.15784	1.73419	1.29187	0.725281	-0.529724	-1.99603	-4.37799
134.04	-1.59369	-0.422668	1.25159	1.63501	1.48486	0.640137	-0.195374	-2.23901	-4.35382
134.14	-1.81866	-0.616394	1.08752	1.83887	1.42316	0.804199	-0.440674	-2.12805	-4.24054
134.24	-1.99054	-0.585144	1.10785	1.90295	1.79266	0.862793	-0.328186	-2.13507	-4.30225
134.34	-1.7171	-0.643738	0.956299	1.89673	1.46686	0.536194	-0.250061	-2.10773	-4.41003
134.44	-1.61011	-0.4422	0.998474	1.89825	1.29425	0.772949	-0.300842	-2.08276	-4.71631
134.54	-1.71869	-0.484375	1.16412	1.69824	1.15753	0.815918	-0.452393	-2.14288	-4.33112
134.64	-1.89288	-0.3125	1.31256	1.65607	1.34265	0.726807	-0.178162	-1.84369	-4.29675
134.74	-1.62103	-0.46875	1.38519	1.45374	1.50519	0.911194	-0.368042	-1.9234	-4.30847
134.84	-1.76788	-0.428101	1.13989	1.73889	1.43561	0.767456	-0.475037	-2.04761	-4.34991
134.94	-1.73663	-0.5578	1.10083	1.57483	1.53564	0.783081	-0.296936	-2.08508	-3.93896
135.04	-1.67261	-0.589844	1.09924	1.73578	1.14734	0.577637	-0.322693	-1.82336	-4.27802
135.14	-1.76788	-0.6203	1.23755	1.88501	1.10126	0.804199	-0.304749	-1.83197	-4.20221
135.24	-1.69525	-0.264832	1.26099	1.70923	1.33093	0.901062	-0.364136	-1.94135	-4.10223
135.34	-1.95068	-0.432007	1.21881	1.61157	1.37158	0.63623	-0.296143	-2.00226	-4.17096
135.44	-1.9187	-0.367188	1.14069	1.89355	1.51843	0.665894	-0.536804	-2.04993	-4.00848
135.54	-1.74994	-0.462463	1.16174	1.86859	1.31921	0.69873	-0.388367	-2.14288	-3.98035
135.64	-1.76788	-0.485901	1.04846	1.80609	1.27545	0.795593	-0.172729	-1.78119	-4.30536
135.74	-2.0921	-0.419495	1.09381	1.88263	1.17157	0.91748	-0.25238	-1.92102	-4.42725
135.84	-1.6554	-0.4422	1.16644	1.55139	1.25909	0.812012	-0.297729	-2.05621	-4.13971
135.94	-1.5437	-0.242981	1.08289	1.40295	1.3075	0.704163	-0.0703735	-2.0484	-4.06708
136.04	-1.7171	-0.40625	0.974243	1.64203	1.25983	0.574463	-0.38446	-2.08356	-4.34912
136.14	-1.65698	-0.560913	1.01721	1.69983	1.22467	0.631531	-0.270386	-2.21246	-4.3819
136.24	-1.54132	-0.813293	1.42426	1.52325	1.42706	0.766663	-0.260986	-2.05463	-4.30927
136.34	-1.78741	-0.647644	1.20709	1.45062	1.41144	0.871338	-0.284424	-2.06555	-4.48425
136.44	-1.56714	-0.635925	1.26959	1.6709	1.20984	0.50885	-0.370361	-2.34601	-4.48505
136.54	-1.60693	-0.632813	1.05005	1.58575	1.41144	0.519775	-0.435242	-1.94684	-4.03271
136.64	-1.91162	-0.434387	1.17273	1.685	1.52393	0.597168	-0.590698	-2.06165	-4.29755
136.74	-1.57416	-0.587463	1.05627	1.5545	1.21063	0.751831	-0.267273	-2.18274	-4.47803
136.84	-1.86945	-0.644531	1.04773	1.78577	1.18719	0.862793	-0.329773	-2.0351	-4.28271
136.94	-1.60229	-0.546082	0.953979	1.79669	1.36066	0.769775	-0.143799	-1.87024	-4.47723
137.04	-1.81006	-0.319519	1.13208	1.81079	1.3067	0.681519	-0.389099	-1.85461	-4.50458
137.14	-1.5835	-0.557007	1.27429	1.61859	1.3161	0.670593	-0.280518	-2.04993	-4.41705
137.24	-1.78589	-0.671875	1.23834	1.65527	1.47156	0.800293	-0.298523	-1.99524	-4.4444
137.34	-1.66711	-0.596863	1.04694	1.94824	1.34894	0.70105	-0.262573	-2.21008	-4.16003
137.44	-1.68896	-0.616394	1.15863	1.71625	1.23328	0.661987	-0.269592	-1.93823	-4.22565
137.54	-1.5874	-0.621094	1.16492	1.81	1.07941	0.547913	-0.293823	-2.02808	-4.2171
137.64	-1.84448	-0.599976	1.22034	1.82483	1.23718	0.711975	-0.332886	-1.99835	-4.09674
137.74	-1.79761	-0.492981	1.19226	1.56232	1.33014	0.892456	-0.299255	-1.86163	-4.21783
137.84	-1.67804	-0.404663	1.10864	1.45764	1.21063	0.651855	-0.450073	-1.92261	-4.19598
137.94	-1.75537	-0.510925	1.4032	1.75531	1.38953	0.657288	-0.326599	-2.20856	-4.09912
138.04	-1.64368	-0.621094	1.17896	1.79907	1.52081	0.744019	-0.311768	-2.12103	-4.07019
138.14	-1.57648	-0.539856	1.06799	1.59595	1.24347	0.804932	-0.296936	-2.16321	-4.44208
138.24	-1.48511	-0.467957	1.00397	1.76233	1.19421	0.793213	-0.137573	-1.96399	-4.12097
138.34	-1.62024	-0.464844	1.16412	1.51392	1.15204	0.683838	-0.307068	-1.96167	-4.44989
138.44	-1.5976	-0.474976	1.16803	1.67798	1.3208	0.764343	-0.271179	-1.99213	-4.13037
138.54	-1.85382	-0.318726	1.21722	1.7522	1.23407	0.576843	-0.628174	-2.13043	-4.09991
138.64	-1.58197	-0.37262	0.896118	1.88892	1.35516	1.15729	-0.457886	-2.19916	-4.10925
138.74	-1.69055	-0.517151	1.23053	1.7428	1.18878	0.875244	-0.215698	-2.0257	-4.47491
138.84	-1.98975	-0.567932	1.36414	1.84357	1.1864	0.815125	-0.208679	-1.91168	-4.3382
138.94	-1.84369	-0.492981	1.37115	1.87091	1.16064	0.820557	-0.431335	-2.13824	-4.15851
139.04	-1.76318	-0.689819	1.23834	1.77325	1.57471	0.958069	-0.267273	-2.07574	-4.09052
139.14	-1.84912	-0.575012	1.35242	1.65686	1.09967	0.779968	-0.361023	-2.18433	-3.99988
139.24	-1.59839	-0.600769	1.17035	1.82562	1.46924	0.808838	-0.486023	-1.82965	-4.29675
139.34	-1.4585	-0.512512	1.18677	1.70294	1.3739	0.653381	-0.375061	-2.06244	-4.18738
139.44	-1.53119	-0.381226	1.2016	1.67249	1.04346	0.751831	-0.400085	-2.11792	-4.31549
139.54	-1.33038	-0.425781	1.0274	1.83264	1.24658	0.552612	-0.157898	-2.13043	-4.20068
139.64	-1.5976	-0.678894	1.22742	1.77246	1.26373	0.805725	-0.300842	-1.99213	-4.08038
[truncated: 106 more rows]

## Sheet: Figure 4e
SPR: IL-17RB binding to IL-17RA
Time (seconds)	RU for 0 nM IL-17RB	RU for 156 nM IL-17RB	RU for 312.5 nM IL-17RB	RU for 625 nM IL-17RB	RU for 1250 nM IL-17RB	RU for 2500 nM IL-17RB	RU for 5000 nM IL-17RB	RU for 10000 nM IL-17RB	RU for 20000 nM IL-17RB	RU for 40000 nM IL-17RB
-60.06	1.37921	0.509705	0.672119	0.774841	0.71106	1.11578	0.862732	0.986877	0.875793	-5.07202
-59.96	1.36285	0.509705	0.380737	0.900635	1.04388	1.19	0.858032	1.02985	0.739868	-5.06891
-59.86	1.45502	0.54248	0.525269	0.816223	0.792297	1.01343	0.983032	0.89624	0.896912	-4.96417
-59.76	1.44098	0.477661	0.862	0.824829	0.924316	0.89386	0.829163	0.915771	1.05627	-5.26495
-59.66	1.4964	0.430786	0.565125	0.770142	1.06421	1.00952	1.12054	0.990784	1.19611	-5.2337
-59.56	1.46985	0.688599	0.599487	0.68811	0.962646	0.730591	0.877563	1.06732	0.886719	-5.06183
-59.46	1.39484	0.546387	0.629944	0.686584	0.96106	1.12982	0.918213	0.998596	0.876587	-5.01886
-59.36	1.08392	0.30658	0.564331	0.720154	0.916504	1.10089	1.17834	0.873596	0.943787	-4.9173
-59.26	1.15344	0.673767	0.553406	0.549866	1.08374	0.886047	1.1026	0.99231	0.717224	-4.86261
-59.16	1.33002	0.789368	0.815125	0.626404	1.08215	0.965759	1.05884	1.07513	0.878174	-5.28296
-59.06	1.323	0.588562	0.689331	0.617004	1.07904	1.24231	1.02057	1.14233	0.741455	-5.39856
-58.96	1.41907	0.598755	0.654968	0.788879	0.769653	0.986084	0.808838	1.19153	1.04065	-4.94153
-58.86	1.29095	0.655762	0.737793	0.66156	1.0517	1.07904	0.919006	1.18762	1.17114	-5.19543
-58.76	1.46442	0.397156	0.631531	0.696716	1.10791	1.14233	0.812744	0.967346	0.897705	-4.81183
-58.66	1.13782	0.257324	0.578369	0.699829	0.674316	0.904846	0.865845	0.820435	1.09766	-5.35016
-58.56	1.5097	0.810486	0.32135	0.427979	0.416504	0.967346	1.00726	0.697021	0.838318	-5.2392
-58.46	1.34253	0.923767	0.601074	0.50061	0.646973	0.73999	0.940063	0.743103	0.90625	-4.96185
-58.36	1.18237	0.678406	0.694824	0.778748	1.06885	1.29309	1.11743	0.932922	1.15314	-4.92981
-58.26	1.18549	0.411255	0.843262	0.796692	0.990723	0.976685	0.904907	1.05719	0.898438	-5.1181
-58.16	1.15582	0.308899	0.274475	0.780334	0.710266	0.914185	0.993958	0.950928	0.764099	-5.16418
-58.06	1.29565	0.819824	0.398682	0.695129	0.92041	0.644653	0.847107	0.951721	0.9422	-5.04388
-57.96	1.18781	0.656555	0.594788	0.624817	0.964966	0.878235	0.831482	0.912659	0.905518	-5.09625
-57.86	1.10504	0.704224	0.334656	0.649048	0.932922	1.04547	0.819763	0.901672	0.943787	-5.01886
-57.76	1.17297	0.709656	0.389343	0.54126	0.614197	0.933716	0.861938	0.686829	0.771912	-4.70013
-57.66	1.20111	0.532349	0.510437	0.429504	0.539978	0.839966	0.819763	0.849365	0.996094	-5.41498
-57.56	1.4425	0.575317	0.44165	0.806885	0.766541	0.89856	0.770569	1.17902	0.885986	-5.13922
-57.46	1.08234	0.497986	0.769043	0.648254	0.830566	0.875916	0.798645	0.897766	0.78363	-5.16187
-57.36	1.37299	0.436218	0.652588	0.604553	0.714966	0.89856	0.651001	1.10168	0.876587	-5.06732
-57.26	0.917542	0.289368	0.443237	0.579529	0.692322	0.733704	1.02289	0.907959	0.313293	-5.14233
-57.16	1.03705	0.396423	0.471375	0.424072	1.15558	0.587646	0.961975	0.920471	0.802368	-5.25641
-57.06	1.1972	0.736267	0.504944	0.575623	0.738403	1.03058	0.769775	0.651672	1.11957	-5.26575
-56.96	1.02692	0.623718	0.499512	0.774048	0.874329	1.0611	0.743958	1.16809	1.08984	-5.09308
-56.86	1.10968	0.626892	0.726074	0.487366	0.887634	0.800903	0.671326	1.00171	0.946106	-4.9306
-56.76	1.05969	0.279968	0.676819	0.763123	0.763428	0.736877	0.951782	0.774353	0.709412	-5.09698
-56.66	1.07062	0.26825	0.461975	0.63031	0.704834	0.971985	0.569763	1.1806	1.03833	-5.02826
-56.56	0.968323	0.362793	0.486206	0.560791	0.868896	0.756409	0.772888	0.819641	0.689087	-5.01886
-56.46	1.06439	0.501892	0.558838	0.398254	0.656372	0.835266	0.903381	0.727478	0.721924	-5.2337
-56.36	1.10034	0.550293	0.478394	0.710754	0.781372	0.658752	1.00647	0.983704	0.932861	-5.17047
-56.26	1.1441	0.58075	0.575256	0.76001	0.811035	0.841553	1.05804	0.889954	0.747681	-5.30328
-56.16	0.96051	0.560486	0.447144	0.670166	0.842285	0.809509	1.06744	0.777466	0.948486	-5.1142
-56.06	1.26672	0.538574	0.711182	0.560791	0.782959	0.929016	0.97052	0.820435	0.96875	-4.80249
-55.96	0.999573	0.307312	0.38623	0.457642	0.843079	0.721252	0.836182	0.901672	0.866455	-5.08917
-55.86	1.22375	0.591736	0.233887	0.609985	0.600891	0.538391	0.968201	0.739197	0.838318	-5.21344
-55.76	1.35034	0.658142	0.384644	0.726379	0.585266	0.664185	0.655701	0.797791	0.815674	-5.19781
-55.66	1.38159	0.58313	0.503418	0.745911	0.925903	0.790771	0.952576	0.926697	1.13519	-5.22357
-55.56	1.2652	0.68158	0.516663	0.532654	0.858704	0.906372	0.794006	0.99469	0.674255	-5.26813
-55.46	1.05109	0.515137	0.523682	0.65686	0.782166	0.996216	0.688538	0.950928	0.986755	-5.08374
-55.36	1.08081	0.368286	0.62915	0.559204	0.654785	0.725159	0.60022	1.00403	0.789856	-5.00403
-55.26	1.17926	0.33313	0.305725	0.586548	0.67041	0.600891	0.581482	0.720459	0.860962	-5.297
-55.16	1.43079	0.26593	0.247925	0.332642	0.680603	0.789185	0.935364	0.620422	0.917969	-5.38062
-55.06	1.14642	0.540161	0.548706	0.387329	0.784485	0.760315	0.759583	0.886047	1.00781	-5.25952
-54.96	0.92688	0.531555	0.507324	0.335754	0.70166	0.890747	0.817444	1.02826	0.84613	-5.09467
-54.86	1.18158	0.633118	0.562012	0.485779	0.700928	0.855591	0.874451	0.998596	0.705505	-5.10248
-54.76	0.709717	0.406555	0.520569	0.495178	0.791504	0.918091	0.8479	0.938416	0.842224	-5.13062
-54.66	1.2597	0.505798	0.262756	0.430298	0.517334	0.757935	0.833801	0.654846	0.567993	-5.31573
-54.56	0.980042	0.613586	0.382324	0.581116	0.479004	0.725891	0.993958	0.671997	0.862549	-5.4212
-54.46	1.31128	0.55658	0.526855	0.72406	0.659485	0.80011	0.596313	0.80011	1.02112	-5.03137
-54.36	0.95343	0.389343	0.6651	0.427185	0.686035	0.985291	0.861145	0.873596	1.04767	-5.30872
-54.26	1.23859	0.402649	0.50415	0.622498	0.55481	0.930603	0.703369	0.738403	0.893799	-5.09857
-54.16	1.12067	0.0792236	0.329163	0.539673	0.807922	0.761047	0.694763	0.639221	0.722656	-5.15948
-54.06	1.22534	0.565125	0.461975	0.373291	0.762634	0.601685	0.755676	0.711853	0.742981	-5.3587
-53.96	1.06909	0.479187	0.472168	0.684204	0.796204	0.499329	0.82135	0.736084	0.932068	-5.39624
-53.86	0.615173	0.197937	0.293213	0.43811	0.805603	0.512634	0.84552	0.729065	0.572693	-5.54547
-53.76	0.862854	0.27533	0.189331	0.229553	0.546997	0.735291	1.06744	0.412659	0.450012	-5.34937
-53.66	1.04254	0.683899	0.699463	0.520142	1.06732	0.468079	0.85022	0.950134	0.825806	-5.08685
-53.56	0.831604	0.46283	0.301819	0.651428	1.15247	0.796997	0.592407	0.609497	0.854736	-5.0564
-53.46	0.862061	-0.0130005	0.19165	0.424866	0.904053	0.729797	0.610413	0.709534	0.746094	-5.4884
-53.36	0.929993	0.146423	0.199463	0.202942	0.428223	0.469666	0.819763	0.775146	0.823486	-5.3548
-53.26	0.839417	0.120605	0.248718	0.307678	0.307922	0.282166	0.697876	0.719666	0.654724	-5.04938
-53.16	1.04016	0.2995	0.38623	0.620911	0.618896	0.551697	0.718994	0.971252	0.675049	-5.3689
-53.06	1.09253	0.289368	0.189331	0.459229	0.654053	0.863403	0.854919	0.806396	0.967224	-5.45636
-52.96	0.987854	0.803406	0.386963	0.684998	0.929016	0.561829	0.471313	0.970459	0.885986	-5.12671
-52.86	0.588623	0.0690308	-0.127869	0.288147	0.58606	0.620422	0.0689697	0.382141	0.47113	-5.46576
-52.76	0.613586	-0.26532	-0.379395	-0.0618896	0.243103	0.173584	0.592407	0.0407715	0.241455	-5.9884
-52.66	0.862854	0.206543	0.171387	0.31781	0.486816	0.248596	0.7854	0.695435	0.327393	-5.4892
-52.56	0.976868	0.178406	0.0908813	0.22876	0.731384	0.476685	0.78302	0.815735	0.5625	-5.47357
-52.46	0.843323	0.224548	0.371338	0.47406	0.940735	0.507141	0.777588	0.718872	0.845337	-5.09857
-52.36	0.815186	0.27533	0.154175	0.638916	0.828247	0.55249	0.308838	0.908752	0.525818	-5.22357
-52.26	0.615173	0.166687	0.324463	0.417786	0.624329	0.732178	0.761963	0.565735	0.797668	-5.45093
-52.16	1.0011	0.247986	0.560425	0.295959	0.897766	0.477478	0.681458	0.236084	0.742981	-5.65485
-52.06	1.08392	0.254211	0.426025	0.495911	0.683716	0.685303	0.430725	0.430603	0.571899	-5.18292
-51.96	0.998779	0.404968	0.325256	0.399048	0.600098	0.64856	0.480713	0.42749	0.794556	-5.36188
-51.86	1.07379	0.497192	0.646362	0.384216	0.673584	0.58374	0.677551	0.414978	0.712524	-5.35559
-51.76	1.07922	0.308899	0.25415	0.684204	0.674316	0.593079	0.572083	0.563416	0.814087	-5.2478
-51.66	0.848755	0.201111	0.38623	0.538147	0.70874	0.470459	0.734619	0.793091	0.684387	-5.52594
-51.56	0.83783	0.118286	0.32135	0.361572	0.497009	0.497009	0.694763	0.626709	0.757813	-5.6236
-51.46	1.0683	-0.0106201	0.430725	0.471741	0.769653	0.192322	0.589294	0.404846	0.821106	-5.34778
-51.36	1.11749	0.447205	0.467468	0.701416	0.543091	0.668091	0.561951	0.71106	0.853149	-5.2384
-51.26	0.730774	0.40033	0.672913	0.615479	0.507141	0.997803	0.590881	0.447021	1.08051	-5.28839
-51.16	0.730042	0.222961	0.476074	0.465454	0.332947	0.591553	0.442444	0.592346	0.657837	-5.31891
-51.06	0.632385	0.361267	0.419006	0.432678	0.486084	0.357178	0.669739	0.556396	0.211731	-5.29309
-50.96	0.941711	0.20343	0.376038	0.106873	0.268066	0.407166	0.627563	0.558716	0.88208	-5.84155
-50.86	1.3855	0.722168	0.840881	0.270935	0.439941	0.589966	1.12677	0.934509	1.26331	-6.15485
-50.76	1.39563	0.915161	0.854187	0.733459	0.697754	0.899353	0.866638	1.34937	0.935181	-3.74933
-50.66	1.01672	0.354187	0.471375	0.812317	1.05249	1.16888	0.575256	0.789185	0.522705	-1.00171
-50.56	0.997192	0.665955	0.338562	0.256104	0.595459	0.589966	0.458069	0.357178	0.666443	-1.16968
-50.46	0.652649	0.139343	0.121338	0.139709	0.377441	0.622803	0.16272	0.436829	0.300781	-0.876709
-50.36	0.269104	-0.442688	-0.0559692	-0.320496	0.231384	0.198547	0.241638	0.30481	0.264099	-0.96344
-50.26	0.355042	0.0714111	-0.0575562	-0.414978	-0.0334473	0.372009	0.222107	-0.0178223	0.0570679	-0.964966
-50.16	0.454224	0.0151367	0.00806	0.0287476	0.180603	0.200134	0.211975	0.129028	0.339111	-0.933716
-50.06	0.49408	-0.0325317	-0.113037	-0.0900269	-0.0397339	0.0899658	0.214294	0.36499	0.240662	-0.774353
-49.96	0.0987549	-0.377014	0.0127563	-0.0650024	-0.0131836	0.0884399	-0.0169678	0.416565	0.0289307	-0.850891
-49.86	0.73468	0.081543	0.287781	0.292053	0.0876465	0.269653	0.2901	-0.0545654	0.321106	-0.789185
-49.76	0.766724	-0.0114136	0.300293	-0.000916	0.223572	0.172791	0.576782	0.288391	0.5	-0.61261
-49.66	0.898743	0.182312	0.365112	0.10376	0.324341	0.371216	0.759583	0.42981	0.467224	0.185791
-49.56	1.02063	-0.00519	0.537781	0.281067	0.575928	0.468079	0.708801	0.620422	0.572693	0.875671
-49.46	1.03473	0.214355	0.4245	0.297485	0.457153	0.507935	0.669739	0.629822	0.690674	0.66156
-49.36	1.04254	0.0901489	0.265869	0.383423	0.321228	0.496216	0.398682	0.500916	0.3125	0.517029
-49.26	0.988586	0.0979614	0.394775	0.441223	0.454834	0.703247	0.455688	0.416565	0.446899	0.482666
-49.16	0.878479	0.365906	0.309631	0.501404	0.502441	0.429016	0.697876	0.660278	0.580505	0.441284
-49.06	1.04565	0.385437	0.493225	0.308411	0.669678	0.532166	0.758057	0.590759	0.695313	0.638123
-48.96	0.691711	0.147949	0.304932	0.21936	0.289185	0.664185	0.433838	0.543091	0.578918	0.421753
-48.86	0.730774	0.659668	0.224487	0.292786	0.632141	0.52124	0.664307	0.715759	0.453125	0.513123
-48.76	1.00659	0.548767	0.193237	0.368591	0.697021	0.312622	0.687744	0.382141	0.746094	0.836609
-48.66	0.826111	0.47998	0.522156	0.638123	0.485291	0.772766	0.558044	0.790771	0.571106	0.82019
-48.56	0.668274	0.64093	0.2276	0.373291	0.664185	0.699341	0.572083	0.74231	0.642212	0.595947
-48.46	0.612854	0.0839233	0.147949	0.431091	0.698547	0.546997	0.570557	0.416565	0.546875	0.254578
-48.36	0.500305	0.171387	0.362	0.439697	0.315735	0.657166	0.294739	0.421997	0.524231	0.44281
-48.26	0.353455	0.312012	0.318237	0.21936	0.293091	0.511047	0.683044	0.618103	0.734375	0.977966
-48.16	0.830017	0.265137	0.253418	0.675598	0.504822	0.718079	0.783813	0.650146	0.615662	0.85376
-48.06	0.783936	0.419861	0.387756	0.463135	0.757935	0.686829	0.570557	0.544678	0.612549	0.716248
-47.96	0.437073	0.332336	0.384644	0.53656	0.658691	0.839966	0.276794	0.45636	0.463318	0.563171
-47.86	0.544861	0.120605	0.251831	0.420166	0.621216	0.42749	0.418213	0.27356	0.575806	0.469421
-47.76	0.976868	0.088562	0.362793	0.28186	0.575134	0.453247	0.545532	0.36261	0.748474	0.573303
-47.66	0.867493	0.433899	0.558838	0.426392	0.55249	0.460266	0.575989	0.348572	0.777344	0.727966
-47.56	0.595642	0.221375	0.336182	0.456116	0.376709	0.639954	0.450989	0.482971	0.269531	0.689697
-47.46	0.743286	0.183899	0.436218	0.18811	0.499329	0.83136	0.403381	0.51886	0.369568	0.684265
-47.36	0.608154	0.0854492	0.154175	0.202209	0.403259	0.517334	0.62915	0.555603	0.869568	0.795959
-47.26	0.58313	0.236267	0.365906	0.302979	0.167297	0.647034	0.47052	0.435303	0.740662	0.458435
-47.16	0.723755	0.232361	0.0830688	0.343567	0.353271	0.514954	0.550232	0.411072	0.528137	0.495178
-47.06	0.746399	0.33313	0.408081	0.313904	0.64386	0.661072	0.550232	0.747009	0.611755	0.402222
-46.96	0.584717	0.283875	0.494019	0.124084	0.344666	0.573547	0.4729	0.564209	0.326599	0.410828
-46.86	0.847961	0.242493	0.277588	0.302979	0.515747	0.55249	0.479126	0.546997	0.292236	0.75769
-46.76	0.718323	0.380798	0.158081	0.370178	0.457947	0.437622	0.544739	0.414185	0.816406	0.639709
-46.66	0.825317	0.308105	0.392456	0.329529	0.61261	0.450134	0.373657	0.317322	0.826599	0.419373
-46.56	1.09955	0.0565796	0.661987	0.408447	0.668091	0.372803	0.361938	0.336853	0.642212	0.533447
-46.46	0.883118	0.396423	0.319824	0.549866	0.651672	0.377502	0.590881	0.55249	0.69458	0.525635
-46.36	1.02612	0.492493	0.404175	0.497498	0.532166	0.257141	0.697083	0.46344	0.650818	0.678772
-46.26	1.00739	0.499512	0.390137	0.399048	0.448547	0.297791	0.590088	0.450134	0.618774	0.559998
-46.16	0.821411	0.753418	0.328369	0.397522	0.472778	0.632935	0.496338	0.478271	0.25708	0.581909
-46.06	0.709717	0.0651245	0.197144	-0.0626831	0.346191	0.161072	0.47052	0.735291	0.5	0.821716
-45.96	0.944885	0.389343	0.0768433	0.410767	0.32666	0.449341	0.742432	0.518127	0.493774	0.338135
-45.86	0.796448	0.429199	0.620605	0.547485	0.665771	0.411865	0.574463	0.519653	0.821106	0.617065
-45.76	0.786255	0.313599	0.511963	0.329529	0.70166	0.387634	0.346313	0.467346	0.786743	0.638123
-45.66	1.16675	0.379211	0.340881	0.145935	0.571228	0.30719	0.451782	0.51886	0.381287	0.767822
-45.56	0.871399	0.281555	0.057312	0.147522	0.604797	0.476685	0.623657	0.613403	0.606262	0.577209
-45.46	0.804993	0.0182495	0.175293	0.0498657	0.313416	0.681396	0.493225	0.247803	0.724243	0.622498
-45.36	0.705017	0.0987549	0.129944	0.0326538	0.186035	0.395447	0.620544	0.26886	0.621094	0.614685
-45.26	0.61676	0.0924683	0.197937	0.406067	0.294678	0.464172	0.541626	0.571228	0.707031	0.60376
-45.16	0.537048	0.29248	0.112	0.482666	0.382141	0.58136	0.572876	0.550903	0.668762	0.75531
-45.06	0.334717	0.397156	0.583069	0.359985	0.343079	0.477478	0.485413	0.736084	0.357056	0.921753
-44.96	0.508911	0.36438	0.322937	0.325623	0.390747	0.556396	0.405701	0.632141	0.690674	0.412354
-44.86	0.687805	0.337036	-0.0177002	0.25531	0.30011	0.481384	0.466614	0.748596	0.749268	0.642029
-44.76	0.784729	-0.0449829	0.204956	0.131897	0.460266	0.565002	0.549438	0.414978	0.487549	0.260803
-44.66	0.562073	0.187805	0.186218	-0.032959	0.508728	0.530579	0.597107	0.449341	0.606262	0.60376
-44.56	0.723755	0.527649	0.157288	0.310791	0.366516	0.559509	0.698669	0.39386	0.667969	0.571716
-44.46	0.479248	0.154236	0.2229	0.50531	0.455566	0.461853	0.208069	0.372803	0.671143	0.456116
-44.36	0.151123	0.262817	0.288574	0.221741	0.268066	0.626709	0.244751	0.497009	0.760193	0.63031
-44.26	0.594055	0.0956421	0.147156	0.127197	0.432129	0.436096	0.362732	0.549377	0.37738	0.16394
-44.16	0.870667	-0.036438	0.3479	0.288879	0.504028	0.0634155	0.668213	0.364197	0.571899	0.0170288
-44.06	0.727661	0.0440674	0.211182	0.597473	0.472778	0.630615	0.313538	0.361877	0.237549	0.616272
-43.96	0.537842	0.716736	0.789307	0.918579	0.686829	0.413391	0.406494	0.544678	0.274231	0.707703
-43.86	0.570618	0.894836	0.94165	0.671692	1.03058	0.701721	0.404907	0.318115	0.260986	0.317078
-43.76	0.876099	0.662781	0.937744	0.646729	0.89386	0.404053	0.265076	0.0899658	0.402344	0.659241
-43.66	1.36127	0.383911	0.75885	0.488098	0.722778	0.0907593	0.261963	0.501709	0.507813	0.599854
-43.56	1.42688	0.546387	0.770569	0.557678	0.517334	0.0235596	0.529907	0.279053	0.718018	0.371765
-43.46	1.22455	0.485474	0.676819	0.527954	1.03839	0.0626221	0.527588	0.241516	0.563293	0.457703
-43.36	1.18469	0.374512	0.766663	0.263916	0.750122	0.454834	0.500244	0.572021	0.347656	0.618591
-43.26	1.20972	0.362793	0.468262	0.619385	0.46106	0.628235	0.1604	0.809509	0.475037	0.664734
-43.16	1.0683	0.472961	0.57373	0.752991	0.843079	0.611877	0.294739	0.631409	0.578918	0.514709
-43.06	0.733948	0.647156	0.574463	0.763916	0.876709	0.123596	0.259583	0.20874	0.742981	0.217834
-42.96	0.847961	0.558105	0.366699	0.451416	0.577454	0.262634	0.25647	0.122803	0.352356	0.256104
-42.86	0.829224	0.32373	0.526062	0.318604	0.590759	0.474365	0.341614	0.217346	0.231262	0.815491
-42.76	0.874573	0.388611	0.56665	0.673279	0.829834	0.517334	0.41272	0.423584	0.782837	1.16705
-42.66	0.744873	0.876892	0.897949	0.745911	0.76416	0.318909	0.611938	0.58606	0.81488	1.07251
-42.56	0.662842	0.689392	0.747131	0.657654	0.796204	0.52124	0.489319	0.103271	0.84613	0.985046
-42.46	0.797974	0.704224	0.726807	0.631104	0.86731	0.525146	0.0830688	0.691528	0.97345	0.905334
-42.36	1.10034	0.564392	0.4729	0.556091	0.543884	0.269653	0.78302	1.03607	0.826599	0.711609
-42.26	0.990967	0.70575	0.501038	0.571716	0.679016	0.171204	1.19165	0.593872	1.00317	0.34906
-42.16	0.986267	0.468262	0.81665	0.658447	0.357178	0.345459	1.17682	0.604065	0.7547	0.731873
-42.06	0.80188	0.566711	0.940918	0.749817	1.05713	1.07043	0.957275	0.790771	0.3172	0.69989
-41.96	0.772217	0.57373	0.797913	0.489685	0.841553	0.993896	0.681458	0.799377	0.683594	0.558472
-41.86	0.611267	0.617493	0.45575	0.535767	0.60791	1.04388	0.522888	0.610291	0.842224	0.652222
-41.76	0.832336	0.399536	0.287781	0.424072	0.432922	0.645447	0.72522	0.412659	0.845337	0.816284
-41.66	0.837036	0.151062	0.508057	0.638123	0.768066	0.784485	0.422119	0.845459	0.707825	0.720947
-41.56	0.998779	0.324524	0.610413	0.356079	0.73761	0.707153	0.831482	0.889954	0.525818	0.781128
-41.46	0.831604	0.39093	0.222168	0.336548	0.469666	0.550903	0.547913	0.55249	0.782043	1.04364
-41.36	1.09564	0.444824	0.608093	0.520142	0.720459	0.719666	0.712708	0.39856	0.489075	0.861572
-41.26	0.565979	0.615906	0.781494	0.559204	0.963379	0.962646	0.762756	0.650146	0.868774	0.806091
-41.16	0.831604	0.579224	0.534668	0.289673	0.73291	0.696228	0.444763	0.567322	0.762512	0.485779
-41.06	0.999573	0.515137	0.282288	0.417053	0.555603	0.544678	0.815063	0.509521	0.685181	0.561584
-40.96	0.833923	0.311218	0.849487	0.604553	0.577454	0.564209	0.763489	0.825928	0.853943	0.627197
-40.86	0.928467	0.4245	0.868225	0.937317	0.740723	0.630615	0.683838	0.757141	0.916443	0.717041
-40.76	1.005	0.449524	0.755737	0.702942	0.965759	0.786072	0.979126	0.709534	0.560181	0.874878
-40.66	0.872986	0.284668	0.589355	0.388916	0.548584	0.725891	0.714294	0.733704	0.539063	0.995178
-40.56	0.940186	0.420593	0.693237	0.339661	0.717285	0.83374	0.722107	0.615784	0.546143	0.792847
-40.46	0.801086	0.701111	0.579956	0.69751	0.726685	0.727478	0.836975	0.337646	0.612549	0.561584
-40.36	0.942505	0.334656	0.648682	0.677979	0.491516	0.760315	0.936951	0.439209	0.571106	0.378784
-40.26	1.15192	0.344849	0.734619	0.413147	0.315735	0.996216	0.703369	0.668884	0.465637	0.720947
-40.16	1.05737	0.534668	0.693237	0.587341	0.407166	0.881409	0.758057	0.562622	0.535156	0.818604
-40.06	0.612061	0.387024	0.57373	0.513123	0.613403	0.622803	0.466614	0.834534	0.880493	0.556091
-39.96	0.564392	0.587036	0.304199	0.225647	0.386047	0.691528	0.608032	0.601685	0.922668	0.473328
-39.86	0.941711	0.0722046	0.37915	0.378723	0.35791	0.64856	0.765869	0.339172	0.542236	0.450623
-39.76	0.854248	0.215149	0.490906	0.696716	0.67041	0.840759	0.515869	0.922791	0.456299	0.678772
-39.66	0.796448	0.309692	0.5979	0.842041	0.720459	0.632935	0.779907	0.46344	0.619568	0.817078
-39.56	0.740967	0.311218	0.601807	0.549866	0.652466	0.473572	0.808838	0.411072	0.780518	0.703796
-39.46	0.977661	0.252625	0.473694	0.310791	0.556396	0.763428	0.311951	0.649353	0.72345	0.934998
-39.36	0.576904	0.32843	0.33075	0.190491	0.221985	0.616516	0.515076	0.645447	1.08203	0.771729
-39.26	1.0105	0.322205	0.611206	0.381897	0.561829	0.257141	0.789307	0.694641	1.10236	0.691284
-39.16	0.791748	0.358887	0.444824	0.562317	0.470459	0.499329	0.9729	0.568115	0.475037	0.272522
-39.06	0.658936	0.212036	0.586975	0.538879	0.606384	0.793884	0.794006	0.819641	0.540649	0.578796
-38.96	1.09644	0.588562	0.933838	0.517822	0.775146	0.58606	0.601013	0.807922	0.623474	1.04596
-38.86	0.792542	0.476868	0.787781	0.562317	0.875916	0.522766	0.743958	0.834534	0.520325	0.88501
-38.76	0.865173	0.346375	0.565918	0.503723	0.622803	0.847778	0.860413	0.558716	0.462524	0.771729
-38.66	1.0769	0.129211	0.651062	0.321716	0.474365	0.67511	0.904907	0.543091	0.609375	0.473328
-38.56	1.04718	0.283875	0.578369	0.699829	0.625122	0.611084	0.590881	0.219666	0.681274	0.427185
-38.46	0.812805	0.45343	0.501038	0.792786	0.686035	0.631409	0.515869	0.399353	0.833618	0.804565
-38.36	0.725342	0.638611	0.556519	0.488892	0.516541	0.663391	0.686951	0.572021	0.600037	0.519409
-38.26	0.909729	0.521423	0.41748	0.419373	0.497009	0.551697	0.431458	0.872803	0.832825	0.560791
-38.16	0.763611	0.522156	0.685425	0.428772	0.613403	0.668091	0.60022	0.822021	0.583618	0.578003
-38.06	0.833923	0.661255	0.797913	0.513123	0.525879	0.504822	0.7276	0.747009	0.634399	0.713928
-37.96	0.871399	0.637817	0.751831	0.28656	0.697754	0.598572	0.603333	0.560303	0.711731	0.667053
-37.86	0.882385	0.539368	0.746338	0.408447	0.575928	0.736877	0.729126	0.740784	0.721924	0.858459
-37.76	0.831604	0.339355	0.490112	0.432678	0.537598	0.822021	0.60022	0.70874	0.853943	0.781921
-37.66	0.959717	0.477661	0.807312	0.730286	0.604797	0.541565	0.557251	0.647034	0.923462	0.845154
-37.56	0.731567	0.660461	0.556519	0.455322	0.592285	0.496216	0.583801	0.857971	0.637512	0.79126
-37.46	0.798767	0.212036	0.487	0.21936	0.465759	0.490784	0.775208	0.750122	0.853149	0.866272
-37.36	0.888611	0.347961	0.392456	0.321716	0.585266	0.545471	0.654114	0.350891	0.878174	0.592834
-37.26	0.975342	0.412781	0.576843	0.601379	0.650146	0.482178	0.619751	0.725159	0.838318	0.547546
-37.16	0.722229	0.347961	0.862	0.364685	0.796997	0.739197	0.710388	0.787659	0.935181	0.689697
-37.06	0.662048	0.488586	0.716675	0.431091	0.700134	0.691528	0.622864	0.731384	0.725037	0.610046
-36.96	0.672974	0.486267	0.497131	0.402161	0.454041	0.561096	0.565063	0.305603	0.522705	0.466248
-36.86	0.658936	0.312012	0.315125	0.677185	0.511841	0.426697	0.623657	0.569641	0.683594	0.54364
-36.76	0.713623	0.441711	0.362793	0.732666	0.608704	0.794678	1.14398	0.854797	0.875	0.650635
-36.66	0.782349	0.40033	0.190125	0.409973	0.791504	0.61261	1.06976	0.673584	0.801575	0.591248
-36.56	0.901123	0.40033	0.44873	0.617004	0.753235	0.419678	0.801025	0.775146	0.972656	0.753784
-36.46	0.74176	0.419067	0.612793	0.545166	0.763428	0.793884	0.892395	0.610291	0.830505	0.829529
-36.36	0.552673	0.554993	0.438538	0.585754	0.601685	0.697815	0.730713	0.998596	0.707031	0.660828
-36.26	0.74176	0.192505	0.722168	0.410767	0.52124	0.436096	0.565063	1.14703	0.607056	0.688171
-36.16	0.55658	0.449524	0.515137	0.592041	0.546997	0.495422	0.685364	0.769653	0.706299	0.821716
-36.06	0.912048	0.287048	0.533875	0.792053	0.446228	0.668091	0.732239	0.45874	0.623474	0.494385
-35.96	0.83551	0.452637	0.534668	0.617798	0.604004	0.647766	0.815857	0.627502	0.763306	0.587341
-35.86	0.868286	0.476074	0.498718	0.763123	0.568115	0.547791	0.996338	0.952454	0.610168	0.657654
-35.76	0.658936	0.600281	0.472168	0.50061	0.555603	0.728271	0.763489	0.723572	0.584412	0.631897
-35.66	0.812805	0.537781	0.471375	0.319397	0.286865	0.380615	0.516663	0.850891	0.583618	0.60376
-35.56	0.621399	0.488586	0.418213	0.387329	0.500122	0.526672	0.609619	0.779053	0.651611	0.667053
-35.46	0.534729	0.472168	0.38623	0.458435	0.603271	0.884521	0.579895	0.80011	0.935181	0.651428
-35.36	0.793274	0.293274	0.392456	0.378723	0.668091	0.909485	0.723694	0.629028	0.771118	0.677979
-35.26	0.721436	0.447937	0.440125	0.356873	0.650879	0.895447	0.540833	0.672791	0.686768	0.852234
-35.16	0.597229	0.308899	0.428406	0.400635	0.642334	0.797791	0.447876	0.568115	0.630493	0.753784
-35.06	0.747986	0.319824	0.331543	0.302979	0.482178	0.77356	0.4776	0.859497	0.643799	0.577209
-34.96	0.644836	0.30658	0.328369	0.466248	0.247803	0.663391	0.66272	0.728271	0.701599	0.604553
-34.86	0.784729	0.353455	0.540894	0.468567	0.345459	0.652466	0.617432	0.607971	0.672668	0.44281
-34.76	0.776917	0.547974	0.522949	0.488892	0.70636	0.924377	0.659607	0.618103	0.50238	0.771729
-34.66	0.64093	0.379211	0.406494	0.356079	0.585266	0.940002	0.739319	0.734497	0.60083	0.483459
-34.56	0.787842	0.175293	0.322144	0.481873	0.754028	0.782166	0.479126	0.719666	0.571899	0.581116
-34.46	0.715942	0.21283	0.430725	0.538147	0.447021	0.715759	0.565857	0.668091	0.742188	0.667847
-34.36	0.64801	0.247192	0.401855	0.605286	0.689209	0.77124	0.686951	0.732971	0.633606	0.525635
-34.26	0.701904	0.29248	0.434631	0.711548	0.371216	0.725159	0.590881	0.801697	0.616455	0.352234
-34.16	0.938599	0.366699	0.465881	0.635803	0.423584	0.942322	0.68927	0.61261	0.792969	0.585815
-34.06	0.777649	0.418274	0.581543	0.407654	0.467285	0.58136	0.839294	0.636047	0.714111	0.617065
-33.96	0.733154	0.455017	0.488525	0.290466	0.61499	0.863403	0.364319	0.73761	0.614868	0.521729
-33.86	0.801086	0.226074	0.194824	0.253723	0.582947	0.748596	0.673645	0.685303	0.486755	0.559265
-33.76	0.420654	0.403442	0.394775	0.520142	0.714966	0.763428	0.50885	0.620422	0.974243	0.644409
-33.66	0.661255	0.442505	0.512756	0.711548	0.629822	0.693115	0.513489	0.795471	0.847656	0.57019
-33.56	0.791748	0.419861	0.378418	0.56311	0.61499	0.728271	0.659607	1.00714	0.681274	0.63269
-33.46	0.850342	0.604187	0.593994	0.602173	0.598572	0.672791	0.7229	0.596252	0.800781	0.662354
-33.36	0.537048	0.690918	0.320557	0.435791	0.652466	0.647766	0.421326	0.651672	0.807068	0.609253
-33.26	0.55188	0.315125	0.464355	0.483459	0.204834	0.539978	0.56427	0.745422	0.433594	0.881897
-33.16	0.456604	0.19873	0.320557	0.623291	0.454041	0.406372	0.864319	0.629028	0.555481	0.76239
-33.06	0.67218	0.314392	0.501831	0.18811	0.397766	0.389221	0.63147	0.649353	0.674255	0.858459
-32.96	0.591736	0.312805	0.475281	0.560791	0.609497	0.545471	0.632263	0.714966	0.606262	0.700623
-32.86	0.615967	0.647949	0.38855	0.578735	0.372009	0.743896	0.717407	0.654053	0.519531	0.680359
-32.76	0.602661	0.590942	0.311218	0.576416	0.575928	0.532959	0.646301	0.599365	0.253174	0.732666
-32.66	0.512024	0.394043	0.146362	0.277161	0.418884	0.443909	0.547913	0.324341	0.428955	0.698303
-32.56	0.683167	0.336243	0.277588	0.457642	0.632935	0.575134	0.551819	0.490784	0.736755	0.581909
-32.46	0.778442	0.362793	0.3479	0.373291	0.561829	0.58136	0.463501	0.502502	0.393799	0.568604
-32.36	0.71283	0.285461	0.247131	0.559204	0.402466	0.74469	0.654114	0.676697	0.362549	0.489685
-32.26	0.558167	0.376099	0.440918	0.628723	0.401672	0.720459	0.583069	0.754028	0.464111	0.50769
-32.16	0.45813	0.43158	0.385437	0.581848	0.39856	0.476685	0.702576	0.603271	0.624268	0.616272
-32.06	0.558899	0.790955	0.473694	0.59436	0.279053	0.657959	0.261963	0.495422	0.489868	0.723328
-31.96	0.709717	0.622192	0.639343	0.266235	0.424316	0.811096	0.706482	0.568115	0.603943	0.348328
-31.86	0.416748	0.213562	0.326843	0.470154	0.271973	0.524353	0.5979	0.536865	0.483643	0.616272
-31.76	0.64801	0.340149	0.421387	0.548279	0.447754	0.503235	0.511963	0.45636	0.560974	0.595947
-31.66	0.612854	0.522156	0.38855	0.436584	0.79541	0.534485	0.417419	0.829834	0.586731	0.399841
-31.56	0.621399	0.2995	0.572144	0.582642	0.513428	0.658752	0.429932	0.493103	0.422668	0.47406
-31.46	0.497986	0.494812	0.555725	0.341248	0.390747	0.887634	0.518982	0.496216	0.47583	0.560791
-31.36	0.487854	0.169067	0.394043	0.413879	0.384521	0.979065	0.472107	0.415771	0.528137	0.72406
-31.26	0.461243	0.260437	0.369019	0.408447	0.626709	0.49469	0.545532	0.30011	0.689087	0.679565
-31.16	0.576904	0.476868	0.359619	0.367798	0.688416	0.325134	0.772888	0.495422	0.777344	0.360779
-31.06	0.633118	0.488586	0.428406	0.173279	0.443848	0.68219	0.559631	0.727478	0.728943	0.677185
-30.96	0.715149	0.490173	0.495605	0.654541	0.568115	0.579834	0.375244	0.647766	0.422668	0.539734
-30.86	0.571411	0.300293	0.335449	0.350647	0.261841	0.621216	0.382263	0.524353	0.514893	0.400635
-30.76	0.476135	0.206543	0.490112	0.458435	0.267334	0.596252	0.655701	0.358704	0.557861	0.517029
-30.66	0.738586	0.317505	0.32373	0.44281	0.407166	0.772766	0.81665	0.335266	0.481262	0.503784
-30.56	0.498779	0.415161	0.26123	0.399048	0.39386	0.287659	0.476807	0.262634	0.715637	0.244385
-30.46	0.630798	0.427673	0.20575	0.592041	0.221191	0.651672	0.643188	0.569641	0.589111	0.528748
-30.36	0.422974	0.339355	0.415894	0.289673	0.51416	0.622009	0.657288	0.179016	0.361755	0.698303
-30.26	0.419861	0.483093	0.0479126	0.244385	0.525146	0.557922	0.561157	0.605591	0.414063	0.23114
-30.16	0.342529	0.310486	0.354187	0.0873413	0.335266	0.682922	0.433044	0.704834	0.390625	0.502991
-30.06	0.51593	0.200317	0.336182	0.679504	0.465759	0.480591	0.546326	0.530579	0.448486	0.448303
-29.96	0.48468	0.140137	0.545593	0.352173	0.503235	0.535278	0.458069	0.604065	0.435974	0.345947
-29.86	0.447205	0.394043	0.483887	0.13031	0.415771	0.514221	0.561157	0.36499	0.235168	0.709229
-29.76	0.428467	0.694824	0.364319	0.31311	0.263428	0.379028	0.778381	0.578247	0.623474	0.308472
-29.66	0.630005	0.482361	0.206543	0.354553	0.0266724	0.471985	0.648682	0.526672	0.371887	0.539734
-29.56	0.474548	0.255005	0.336182	0.395935	0.188416	0.657959	0.483826	0.542297	0.592224	0.60144
-29.46	0.347229	0.597961	0.551819	0.113098	0.510254	0.77356	0.438538	0.450928	0.451599	0.662354
-29.36	0.58783	0.427673	0.343994	0.433411	0.389954	0.618896	0.547913	0.743896	0.563293	0.485779
-29.26	0.55426	0.639343	0.239319	0.244385	0.334473	0.516541	0.69165	0.311096	0.725037	0.285828
-29.16	0.409729	0.405762	0.422913	0.0490723	0.349365	0.561829	0.433838	0.593872	0.487549	0.602234
-29.06	0.83783	0.447205	0.26355	0.34906	0.394653	0.526672	0.312744	0.428284	0.289063	0.517029
-28.96	0.445618	0.347961	0.367432	0.178772	0.507141	0.55481	0.409607	0.479065	0.471924	0.549072
-28.86	0.304993	0.269043	0.51123	0.517822	0.483704	0.510315	0.490845	0.397766	0.579712	0.352966
-28.76	0.229248	0.276855	0.329956	0.597473	0.486816	0.301697	0.669739	0.243103	0.53833	0.377197
-28.66	0.662842	0.430786	0.372131	0.489685	0.531372	0.307922	0.542419	0.412659	0.688293	0.294373
-28.56	0.409729	0.243286	0.445557	0.314697	0.516541	0.497803	0.560364	0.418884	0.34613	0.318604
-28.46	0.404236	0.215149	0.212769	0.518616	0.251709	0.539978	0.372131	0.490784	0.343018	0.525635
-28.36	0.251892	0.300293	0.405762	0.0912476	0.393066	0.483704	0.655701	0.559509	0.777344	0.484253
-28.26	0.325317	0.247192	0.317444	0.266235	0.419678	0.796997	0.325256	0.531372	0.56958	0.63739
-28.16	0.533936	0.309692	0.307312	0.248291	0.48291	0.539978	0.561951	0.543884	0.583618	0.607666
-28.06	0.448792	0.534668	0.412781	0.257629	0.585266	0.501709	0.421326	0.318115	0.497681	0.299866
-27.96	0.385498	0.361267	0.243225	0.393616	0.409485	0.518127	0.558838	0.665771	0.75238	0.441284
-27.86	0.421448	0.469849	0.281494	0.50531	0.187622	0.645447	0.465881	0.665771	0.466431	0.715515
-27.76	0.533142	0.262024	0.106506	0.371704	0.314209	0.55249	0.545532	0.468079	0.419556	0.399841
-27.66	0.482361	0.169861	0.547119	0.0513916	0.199341	0.330627	0.34552	0.630615	0.570313	0.558472
-27.56	0.622986	0.246399	0.207275	0.324829	0.0469971	0.549377	0.565063	0.664978	0.393799	0.50769
-27.46	0.426086	0.362793	0.425293	0.381104	0.517334	0.567322	0.468994	0.373596	0.297668	0.183472
-27.36	0.572205	0.557312	0.236206	0.28656	0.421997	0.684509	0.497131	0.671997	0.328125	0.377991
-27.26	0.419861	0.200317	0.39325	0.318604	0.114197	0.673584	0.311157	0.77594	0.135986	0.540466
-27.16	0.439392	0.194031	0.403381	0.308411	0.125122	0.761047	0.306458	0.532959	0.335938	0.599854
-27.06	0.617493	-0.0325317	0.108093	0.265442	0.204041	0.571228	0.405701	0.529053	0.303955	0.277222
-26.96	0.39093	0.343262	0.419006	0.325623	0.265747	0.266541	0.481506	0.553284	0.2547	0.448303
-26.86	0.397217	0.358887	0.22998	0.314697	0.244629	0.517334	0.544006	0.518127	0.282837	0.401428
-26.76	0.392517	0.211243	0.0518188	0.32251	0.400879	0.426697	0.583801	0.61499	0.452393	0.439697
-26.66	0.715149	0.156555	0.16748	0.281067	0.203247	0.346252	0.145569	0.625122	0.289856	0.63031
-26.56	0.487854	0.107361	0.00732	0.155334	0.322754	0.405579	0.129944	0.279846	0.298462	0.467041
-26.46	0.222229	0.177673	0.290894	0.0654907	0.157959	0.188416	0.555725	0.582947	0.623474	0.470947
-26.36	0.318298	0.314392	0.208862	0.100647	0.354797	0.385315	0.413513	0.561096	0.676575	0.462341
-26.26	0.414368	0.305786	0.154175	0.388916	0.138428	0.296997	0.368225	0.514221	0.633606	0.338135
-26.16	0.643311	0.380005	0.501038	0.438904	0.230591	0.295471	0.403381	0.443909	0.429688	0.41156
-26.06	0.437073	0.443298	0.397156	0.25531	0.115723	0.33606	0.382263	0.407166	0.0500488	0.154541
-25.96	0.423767	0.266724	0.0408936	0.109192	0.032959	0.375122	0.454895	0.607178	0.0539551	0.328796
-25.86	0.522217	0.0667114	0.287781	0.0318604	0.150879	0.309509	0.620544	0.277466	0.577393	0.738953
-25.76	0.178467	0.27533	0.506531	0.391235	0.260254	0.322815	0.312744	0.392334	0.524231	0.312378
-25.66	0.410461	0.149536	0.434631	0.306091	0.250122	0.418091	0.434631	0.255615	0.578125	0.246765
-25.56	0.220642	0.285461	0.240112	0.195129	0.36499	0.471985	0.246338	0.614197	0.453918	0.545959
-25.46	0.367493	0.375305	0.0549316	0.0162354	0.150879	0.447021	0.183838	0.481384	0.421875	0.496765
-25.36	0.347961	0.427673	0.230713	0.127197	0.124329	0.390747	0.236145	0.500916	0.242188	0.540466
-25.26	0.528442	0.177673	0.169006	-0.0197144	0.0993652	0.534485	0.294739	0.395447	0.520325	0.381897
-25.16	0.405823	0.237793	0.218994	-0.0119019	-0.0498657	0.45874	0.497864	0.27356	0.367981	0.295959
-25.06	0.290161	0.720642	0.329956	0.0287476	0.182129	0.406372	0.554138	0.363403	0.199219	0.328796
-24.96	0.509705	0.58313	0.338562	0.242004	0.288391	0.599365	0.311951	0.416565	0.43988	0.407654
-24.86	0.670654	0.537048	0.211182	0.13501	0.448547	0.514954	0.422119	0.486084	0.323486	0.367065
-24.76	0.314392	0.11908	0.179932	0.0201416	0.225098	0.361084	0.115845	0.55249	0.421875	0.117065
-24.66	0.385498	0.0136108	0.319031	0.085022	0.269653	0.345459	0.401001	0.385315	0.179688	0.13031
-24.56	0.563599	0.398743	0.228394	0.267822	0.36499	0.468079	0.336182	0.209534	0.339844	0.506897
-24.46	0.358154	0.260437	0.149475	0.407654	0.370422	0.198547	-0.00134	0.296204	0.417969	0.129578
-24.36	0.444885	0.294861	0.13623	0.577209	0.108704	0.562622	0.279114	0.304016	0.113281	0.267029
-24.26	0.523743	0.238586	0.207275	0.381897	0.33606	0.643127	0.683044	0.388428	0.0765991	0.522522
-24.16	0.637024	0.169067	0.0620117	0.425598	0.104797	0.457947	0.340881	0.413391	0.335205	0.326416
-24.06	0.497986	0.180786	0.183105	0.410767	0.384521	0.388428	0.299438	0.642334	0.363281	0.551453
-23.96	0.651123	0.0198364	0.25885	0.145935	0.463379	0.475891	0.257263	0.560303	0.340637	0.292053
-23.86	0.217529	0.072937	-0.00439	0.109985	0.306396	0.350891	0.361938	0.389221	0.258606	0.160034
-23.76	0.563599	0.0549927	0.1651	0.402954	0.199341	0.504822	0.277588	0.421997	0.170349	0.295166
-23.66	0.355774	0.158142	0.426025	0.475647	0.212646	0.30719	0.323669	0.546204	0.133606	0.335815
-23.56	0.422974	0.0385742	-0.158325	0.440491	0.262634	0.36731	0.411926	0.23761	0.535156	0.29364
-23.46	0.384705	-0.119202	0.108887	0.124817	0.216553	0.509521	0.327576	0.326721	0.65625	0.227234
-23.36	0.513611	0.072937	0.233887	0.136536	0.366516	0.423584	0.310364	0.33136	0.460205	0.314697
-23.26	0.226135	0.265137	0.484619	0.245911	0.371216	0.382935	0.542419	0.301697	0.396118	0.242859
-23.16	0.406555	0.0854492	0.222168	0.013916	0.284485	0.163391	0.47522	0.317322	0.446899	0.242065
-23.06	0.342529	0.034668	-0.189575	0.12561	0.257935	0.350159	0.444763	0.372009	0.0383301	0.336609
-22.96	0.331604	-0.0973511	-0.0653687	0.0959473	0.0751343	0.298584	0.203369	0.216553	0.338318	0.513916
-22.86	0.172974	0.0807495	-0.166138	0.420959	0.106384	0.510315	0.198669	0.459534	0.313293	0.482666
-22.76	0.255798	-0.0496826	0.437012	-0.169678	0.46106	0.436829	0.121338	0.304016	0.203125	0.335815
-22.66	0.223755	-0.0200195	-0.0184937	0.217834	0.152466	0.309509	0.16272	0.326721	0.353149	0.13031
-22.56	0.405823	0.281555	0.00104	0.302979	0.42749	0.408752	0.393982	0.336853	0.0422363	0.145203
-22.46	0.39801	0.134705	0.134644	-0.008	0.13916	0.51886	0.296326	0.20636	-0.0187378	0.460815
-22.36	0.470642	0.0643921	0.101807	-0.0516968	-0.0022	0.546204	0.117432	0.385315	0.292236	0.127197
-22.26	0.562805	0.0151367	0.279175	0.203735	-0.150635	0.137634	0.284607	0.215759	0.22345	0.263916
-22.16	0.20813	-0.134827	0.429199	0.357666	0.340759	0.259521	0.289307	0.429016	0.378174	0.485046
-22.06	0.199524	-0.0130005	0.25415	0.240479	0.350891	0.17511	0.369751	0.440735	0.22113	0.466248
-21.96	0.464417	0.0534058	0.408081	0.466248	0.342285	0.329834	0.313538	0.611084	0.039856	0.191284
-21.86	0.508911	0.0737305	0.269775	0.201416	0.286865	0.671204	0.294006	0.260315	0.178162	0.289734
-21.76	0.508118	-0.0418701	0.180725	0.200623	0.257935	0.386841	0.205688	0.251709	0.214844	0.341248
-21.66	0.365173	0.0893555	-0.0919189	-0.129822	0.120422	0.372009	0.104919	0.379822	0.335205	0.202209
-21.56	0.277649	-0.067688	-0.0317383	-0.108765	0.14856	0.310303	0.222107	0.161072	0.0234375	0.0498657
-21.46	-0.0293579	-0.0715942	-0.012207	0.18811	0.0212402	0.139954	0.343994	0.36499	0.135193	0.185791
-21.36	0.159729	0.115906	0.608887	0.263916	0.370422	0.264221	0.368958	0.39624	0.0773926	0.0889282
-21.26	0.244873	0.265137	0.398682	0.159973	0.522766	0.270447	0.202576	0.476685	-0.139832	0.0662842
-21.16	0.451904	-0.111389	-0.0317383	0.0803223	0.135254	0.272766	0.257263	0.293884	-0.0866699	0.334229
-21.06	0.319092	0.137024	0.072937	-0.0392456	0.150146	0.17749	0.0220947	0.150146	0.21875	0.399841
-20.96	0.0557861	-0.0512695	-0.0888062	0.152161	0.258728	0.322021	0.0759888	0.188416	0.139893	0.338928
-20.86	0.175354	0.283875	0.103394	0.401428	0.445435	0.14624	0.187744	-0.0944214	0.289063	0.145203
-20.76	0.308899	0.38623	0.318237	0.335022	0.289978	0.196228	0.188538	0.0782471	0.216431	0.0905151
-20.66	0.52301	0.0518799	0.203369	0.374817	0.370422	0.120422	0.185364	0.441528	-0.108582	-0.0344849
-20.56	0.447205	0.294067	0.286987	0.311584	0.431396	0.0571899	0.451782	0.387634	0.0180054	0.069397
-20.46	0.24176	0.297974	0.265137	0.144348	0.332153	0.144653	0.152588	0.472778	0.237549	0.19751
-20.36	0.35968	-0.0981445	0.280762	0.0967407	0.212646	0.292297	-0.0372925	0.232178	-0.0578003	0.131104
-20.26	0.456604	0.287781	0.112793	0.212341	0.244629	0.107971	0.219788	0.192322	0.0453491	0.124878
-20.16	0.269836	0.294067	0.247925	0.0834351	0.366516	0.0735474	0.203369	0.200928	0.332031	0.147522
-20.06	0.217529	0.144043	0.339355	0.268616	0.229004	0.0282593	0.269775	0.100159	0.0609741	0.0217285
-19.96	0.0948486	0.169067	0.266663	0.156067	0.184509	0.343872	0.161194	0.000916	0.335938	-0.110291
-19.86	0.403442	0.101868	0.0635376	0.114685	0.133728	0.0477905	0.157288	0.0563965	0.164063	0.269409
-19.76	0.468323	0.319031	0.0846558	0.0873413	0.289185	0.0540161	-0.0114746	0.228271	0.309387	0.392822
-19.66	0.297974	0.158142	0.00732	-0.0884399	0.379822	0.0837402	0.65802	0.548584	0.0109863	0.41864
-19.56	0.102661	0.211243	0.1698	0.15686	0.354004	0.144653	0.1604	0.0430908	0.307068	0.534241
-19.46	0.293274	0.0541992	0.072937	0.319397	0.128235	0.132935	0.161194	0.245422	0.157043	0.19519
-19.36	0.497986	-0.0145264	0.010437	0.0756226	0.100098	0.131409	0.260376	0.402466	0.490662	0.242065
-19.26	0.235474	0.118286	-0.0567627	0.205322	-0.121765	0.439209	0.315063	0.120422	0.389099	0.345154
-19.16	0.0120239	0.14093	0.140137	0.262329	-0.092041	0.353271	0.0752563	0.445435	0.287537	0.398315
-19.06	-0.0270386	-0.119995	-0.0145874	-0.21814	0.00952	0.293091	0.0299072	0.489197	0.218018	0.340515
-18.96	0.0370483	0.0455933	-0.0083	-0.110291	0.204041	0.192322	0.2901	0.397034	0.235168	0.265503
-18.86	0.0495605	0.166687	0.113525	0.0935669	0.221985	0.264221	0.368225	0.125916	0.0539551	0.292053
-18.76	0.339417	-0.0481567	-0.0895996	-0.0462646	0.0915527	0.0110474	0.360413	0.42981	0.320313	0.0912476
-18.66	0.0722046	-0.123108	-0.399719	-0.0728149	0.0126343	0.131409	0.290833	0.654053	0.165649	0.443604
-18.56	0.294067	-0.0708008	0.136963	-0.0775146	-0.100647	0.306396	0.129944	0.336853	0.407837	0.0944214
-18.46	0.0800171	-0.240295	-0.197388	-0.086853	-0.0600586	0.363403	0.263489	0.236084	0.414063	0.10376
-18.36	-0.0809326	-0.0770264	-0.248169	0.157654	0.0837402	0.168091	0.572083	0.392334	0.34375	0.375671
-18.26	-0.0457764	0.0494995	-0.172363	0.181091	0.168884	0.259521	0.209595	0.236877	0.246887	0.181885
-18.16	0.0800171	-0.154358	-0.151306	0.134216	0.0571289	0.0563965	0.103333	0.310303	0.0969238	-0.0930786
-18.06	0.202698	-0.0410767	-0.0223999	-0.129822	0.244629	0.253235	0.159607	0.0540161	-0.0999756	0.203796
-17.96	0.155823	-0.115295	-0.0442505	0.241272	0.0180664	0.214966	0.0908813	0.00714	0.114075	-0.0477905
-17.86	-0.0262451	-0.127014	-0.0137939	0.0505981	-0.159241	0.359497	0.142395	0.0516968	0.0258179	-0.0634155
-17.76	-0.144226	-0.183289	0.0166626	-0.0579834	0.315735	0.168091	0.279907	-0.0311279	-0.171875	0.188171
-17.66	-0.124695	-0.174683	0.00262	0.0811157	0.0860596	0.0915527	0.0213013	0.134521	-0.0734253	0.013916
-17.56	0.106567	-0.17157	0.0713501	0.0740356	0.243896	0.197815	0.159607	0.235291	-0.00232	-0.114197
-17.46	-0.0348511	-0.0473633	-0.1521	0.184998	0.198547	0.291565	-0.124756	0.357971	0.135193	-0.0430908
-17.36	0.17926	0.190125	0.132324	0.0545044	-0.107666	0.165771	-0.213074	0.0860596	0.00391	0.210815
-17.26	0.0643921	-0.0496826	0.171387	-0.0298462	0.0219727	0.0524902	0.0658569	0.311096	-0.00854	0.0319214
-17.16	-0.0441895	-0.163757	0.104187	0.0154419	0.202454	-0.0936279	0.394775	0.0134277	0.139893	0.127991
-17.06	-0.0355835	-0.130188	0.154968	0.195129	0.0141602	0.122009	0.118225	0.0501099	-0.104675	0.0319214
-16.96	-0.0496826	0.122192	0.0612183	0.00763	0.100891	0.322815	-0.143494	0.107178	-0.102295	-0.095459
-16.86	-0.0980835	-0.0161133	-0.0668945	-0.071228	0.0235596	0.234497	0.143982	0.0407715	0.107849	0.0233154
-16.76	-0.137939	-0.0661011	0.228394	0.00763	-0.0889282	0.0509033	-0.120056	0.382141	0.116455	0.118591
-16.66	-0.0700073	-0.127808	0.0963745	0.0982666	-0.0701904	0.195435	-0.0638428	0.186096	-0.0515137	0.283447
-16.56	0.0518799	-0.0239258	-0.0466309	-0.248596	0.0258789	0.23761	-0.0708618	-0.0170288	-0.0444946	0.298279
-16.46	-0.0957642	0.0245361	-0.1521	0.105286	-0.120972	0.0751343	0.121338	-0.0498657	-0.340576	0.0944214
-16.36	-0.0285645	-0.0661011	-0.170044	-0.229065	-0.069397	0.0524902	0.139282	0.0837402	-0.317932	-0.14624
-16.26	0.019104	-0.0473633	-0.190369	-0.228271	-0.134277	0.137634	0.151794	0.141541	-0.139038	-0.154053
-16.16	0.00189	0.0581055	0.144775	0.0279541	0.0688477	-0.076416	0.186157	-0.0326538	0.138306	0.208435
-16.06	-0.0582886	0.14563	0.126831	-0.147827	-0.029541	-0.0756226	0.09552	-0.0397339	0.0414429	0.270935
-15.96	-0.0840454	0.104187	0.1698	-0.250916	0.260254	-0.0412598	0.0924072	0.104065	0.0047	-0.107971
-15.86	-0.294189	0.303406	-0.0606689	0.163147	0.0344849	-0.0756226	0.301819	-0.187378	-0.153076	0.175659
-15.76	0.0549927	-0.0371704	-0.239563	0.0865479	0.172791	-0.0529785	-0.0310059	-0.0209351	-0.152344	-0.0103149
-15.66	-0.0106201	-0.0739136	-0.288818	0.220947	0.136841	0.0681152	0.310364	0.292297	0.0914307	0.0178223
-15.56	-0.012146	0.0612183	0.0479126	0.210022	-0.0405273	0.221985	0.149475	-0.0217285	-0.0905762	0.0701904
-15.46	-0.26062	0.0237427	0.0361938	0.0529785	0.0774536	0.103271	-0.31073	0.125122	-0.149963	-0.0782471
-15.36	-0.0145264	-0.0864258	-0.103638	-0.139221	0.079834	0.207153	-0.0958862	0.0829468	0.0679932	0.188171
-15.26	-0.0231323	-0.00439	-0.175537	-0.0103149	0.00244	-0.16864	0.0845947	-0.0819092	0.0422363	0.13269
-15.16	0.216736	-0.00128	-0.0153809	0.167053	0.135254	-0.0842285	-0.120056	0.111877	-0.0757446	-0.188416
-15.06	-0.0410767	0.0409546	-0.12085	-0.0376587	0.00793	0.142334	0.208801	0.120422	-0.0319824	0.127991
-14.96	0.0714111	-0.00909	-0.168457	0.0209351	0.169678	-0.0584717	0.22522	0.125122	-0.223389	0.0686035
-14.86	-0.107483	-0.0395508	0.026062	0.167786	-0.0584717	-0.0326538	-0.168518	0.253235	0.0632935	-0.169678
-14.76	-0.0731201	-0.136414	0.204163	0.0521851	0.10791	0.0430908	0.0666504	0.104797	-0.0617065	-0.071228
-14.66	-0.254333	0.111267	0.0385742	0.0935669	0.104797	-0.114685	-0.0380249	-0.00769	0.151611	-0.0407715
-14.56	0.0682983	0.0675049	-0.0684814	0.0967407	0.147766	-0.331116	-0.27478	0.174377	-0.0491943	-0.0767212
-14.46	0.129211	0.122192	-0.098938	0.0943604	0.0759277	0.133728	-0.0794678	0.079834	0.0383301	0.127197
-14.36	-0.00983	0.27063	-0.273193	-0.0353394	-0.104553	-0.00299	0.0228882	-0.183472	0.0679932	0.00769
-14.26	0.0300293	-0.0114136	-0.134094	0.0115356	0.0891724	0.370422	0.00336	0.179016	-0.0726318	0.194397
-14.16	0.11438	-0.0527954	0.0830688	-0.341553	0.13916	0.0743408	-0.191162	0.0110474	-0.0656128	0.0186157
-14.06	0.197205	-0.0325317	0.0612183	-0.118103	-0.0772095	0.232178	0.079895	-0.169373	-0.0234375	0.259216
-13.96	-0.159851	0.187805	0.183105	0.262329	-0.0561523	-0.16156	0.159607	-0.150635	0.171875	-0.170471
-13.86	0.0808105	-0.00281	0.0510254	0.135803	-0.116272	0.0407715	-0.0482178	-0.412354	-0.0944824	0.370178
-13.76	0.172974	0.205017	-0.2771	0.325623	-0.224854	-0.0951538	0.0564575	-0.134216	-0.230469	0.19989
-13.66	-0.132507	-0.0950317	-0.103638	0.148254	0.071228	0.0462036	-0.281006	0.024353	0.110962	0.0443726
-13.56	-0.110596	-0.183289	0.0690308	-0.0477905	0.0774536	0.151672	-0.0864868	0.0430908	-0.174194	0.0889282
-13.46	-0.204346	-0.10907	0.0713501	-0.226746	-0.0459595	0.314209	0.154907	-0.102234	0.0258179	-0.0298462
-13.36	0.106567	0.199524	0.088562	-0.0236206	-0.0639648	-0.0459595	0.329163	0.0610962	-0.15387	-0.0579224
-13.26	0.0378418	-0.0739136	0.0455933	0.358459	0.0626221	-0.102966	0.278381	0.0509033	0.015625	-0.187622
-13.16	0.0510864	-0.0778198	-0.138794	0.155334	0.000122	0.0251465	0.222107	-0.177185	0.0117188	-0.00873
-13.06	-0.0145264	0.165955	-0.258301	0.170166	0.0321655	-0.0599976	-0.145081	0.124329	-0.0304565	-0.0110474
-12.96	0.137024	-0.102051	-0.0794067	-0.0220337	0.00562	-0.0482788	-0.163025	-0.0256348	0.152344	0.0459595
-12.86	-0.0621948	0.0175171	0.0432129	0.0787354	-0.246765	-0.0334473	0.182251	-0.126404	0.0500488	-0.0391846
-12.76	-0.16217	0.0698242	0.161194	0.232666	-0.00378	-0.309265	0.37677	0.0650024	0.128906	-0.185303
-12.66	0.142517	0.0167236	-0.130188	0.231873	0.0813599	-0.0162964	0.0236816	0.286865	-0.00543	0.181885
-12.56	0.185486	0.107361	-0.0130005	0.135803	-0.00146	-0.154541	0.218201	0.173584	-0.0562134	-0.0360718
-12.46	0.245667	0.195618	0.0783691	-0.0181274	0.312622	0.110291	0.232239	-0.00458	0.0797119	-0.166565
-12.36	-0.0715332	0.129211	0.0861816	0.0248413	0.0336914	-0.270935	-0.170105	0.0313721	-0.0983887	-0.0689087
-12.26	-0.187195	0.0097	-0.135681	-0.0634155	0.161072	-0.0069	-0.0653687	0.0142212	-0.364014	0.0178223
-12.16	-0.160583	0.257324	-0.23877	0.0974731	0.421997	-0.120178	0.010376	0.171204	-0.135925	-0.00873
-12.06	-0.10437	0.207336	0.0244751	0.0631104	0.00171	-0.100647	-0.0880737	0.0266724	-0.078125	-0.0157471
-11.96	0.0354614	0.160461	-0.074707	0.00061	-0.0428467	0.0813599	0.213501	0.0134277	0.139099	0.0787964
-11.86	0.126099	0.17218	0.212769	0.264709	-0.0709839	-0.129578	0.159607	0.0969849	0.131287	-0.00171
-11.76	0.0339355	-0.027832	0.324463	-0.0884399	0.104797	-0.0646973	0.00415	0.0509033	0.0750122	0.279541
-11.66	0.277649	0.0479736	0.233093	-0.300964	-0.0475464	0.000916	-0.0333862	-0.00848	0.0609741	0.0272217
-11.56	-0.370789	-0.0465698	-0.0606689	-0.0744019	0.103271	0.0446777	-0.00836	-0.13269	0.0437622	0.022522
-11.46	0.0800171	-0.0614014	-0.190369	-0.0407715	0.157166	-0.260803	0.0494385	0.0337524	-0.229675	0.105347
-11.36	0.303467	0.0206299	-0.163818	0.113098	-0.0545654	-0.13031	0.057251	0.0469971	-0.0593262	0.00769
-11.26	0.0292358	0.0385742	-0.0739746	0.0912476	0.133728	0.0196533	0.121338	0.254028	0.0632935	0.121765
-11.16	-0.0316772	0.187805	-0.101318	-0.123596	0.000916	-0.0131226	0.103333	-0.125671	0.0531616	0.26001
-11.06	0.193298	-0.237976	-0.2005	-0.129822	-0.0686035	-0.0209351	-0.0809937	-0.0241089	0.0414429	-0.270447
-10.96	-0.103577	0.0784302	-0.127869	0.0974731	0.0368652	0.0962524	-0.0317993	-0.0131226	-0.214844	-0.388428
-10.86	-0.0941772	0.0229492	0.0776367	0.0772095	0.161865	0.0454712	-0.00134	0.0540161	-0.253113	0.0881348
-10.76	0.175354	-0.0395508	-0.00366	0.0545044	0.109497	0.0204468	-0.104431	0.0337524	-0.281982	0.121765
-10.66	0.135498	-0.0668945	0.072937	-0.11969	-0.0858154	0.24469	0.0525513	-0.124878	0.0359497	0.107666
-10.56	0.0909424	-0.2005	0.250244	-0.0876465	-0.0131836	-0.116272	-0.174011	-0.238953	-0.0460815	0.183472
-10.46	0.0690918	-0.112976	0.153381	-0.326721	-0.0623779	0.267334	-0.102112	0.0188599	-0.0960693	-0.0274658
-10.36	0.0136108	0.0870361	0.0432129	0.121704	0.107178	0.173584	0.109619	0.0376587	0.0500488	-0.209534
-10.26	0.0917358	0.0753174	-0.145813	-0.0353394	-0.0952148	0.024353	0.0385132	0.0860596	0.0180054	-0.0181274
-10.16	0.20343	0.26825	-0.14502	0.0443726	-0.038147	-0.0162964	-0.0169678	-0.0866089	0.0476685	-0.101685
-10.06	-0.158264	0.312012	-0.108337	0.324036	-0.0913086	0.0469971	-0.135681	0.129822	-0.046875	0.23114
-9.96	-0.0895386	0.0565796	0.0447998	-0.11969	-0.129578	-0.0233154	-0.323975	-0.181091	0.0625	0.0529785
-9.86	-0.123901	-0.0801392	-0.00598	-0.220459	-0.029541	0.0477905	-0.165405	-0.158447	-0.0609131	-0.0579224
-9.76	-0.22937	-0.118469	0.105713	0.0842285	0.017334	0.0235596	-0.110718	-0.127197	0.0601807	-0.171997
-9.66	0.280029	0.0534058	-0.043457	-0.0822144	0.232178	0.0743408	-0.0247803	0.0673218	0.0172119	-0.125916
-9.56	-0.0036	0.0534058	-0.0114746	-0.103271	-0.256104	0.0860596	0.165833	-0.256104	-0.0765381	-0.0352783
-9.46	-0.207458	-0.341125	-0.0505371	-0.107971	-0.0194092	0.0548096	0.0119629	-0.177185	-0.0882568	0.0436401
-9.36	-0.043396	0.11438	-0.0668945	-0.0853271	0.118896	-0.157654	0.0213013	0.0704346	0.325012	0.00922
-9.26	0.0761108	0.0940552	0.156494	-0.236877	0.17981	-0.156128	-0.235718	0.162659	0.198486	-0.136841
-9.16	0.0230103	0.0995483	-0.247375	-0.0493774	-0.150635	-0.169373	0.307251	0.0446777	-0.225769	-0.204041
-9.06	0.121399	-0.0934448	-0.17627	-0.0150146	-0.0897217	-0.0233154	0.134583	-0.0498657	0.00629	-0.164185
-8.96	-0.0387573	-0.13092	-0.0544434	-0.136108	-0.0701904	0.0142212	-0.00366	-0.0545654	-0.102295	0.210022
-8.86	-0.105896	0.0643921	-0.279419	0.142822	-0.00458	0.104065	-0.09198	0.163391	-0.0491943	0.214722
-8.76	-0.13324	-0.0692139	0.120605	-0.0134277	0.171997	0.163391	-0.155212	0.11499	0.015625	0.0975342
-8.66	-0.00122	-0.127808	-0.052063	-0.222839	-0.0233154	0.104797	-0.0622559	0.0657349	0.0297241	0.0155029
-8.56	-0.294189	-0.148926	0.184631	0.0154419	-0.00146	0.0673218	-0.141174	-0.0959473	-0.0765381	0.0326538
-8.46	0.097229	0.140137	0.110413	0.164673	0.149353	0.125122	-0.0591431	-0.145203	0.0765991	-0.247009
-8.36	-0.0441895	0.0299683	0.0620117	0.109985	0.064209	0.0720215	-0.0317993	-0.0123901	-0.0397949	-0.134521
-8.26	0.019104	-0.0778198	-0.0450439	-0.168884	-0.138916	0.0860596	-0.0161743	-0.116272	0.130493	0.00299
-8.16	0.257385	0.201111	0.0197754	-0.140808	0.0860596	0.0650024	0.13385	0.11261	0.180481	-0.108704
-8.06	0.133911	-0.216125	-0.0544434	-0.0314331	-0.0780029	0.032959	-0.139587	0.0587158	0.302368	0.00769
-7.96	-0.155945	-0.244995	0.100281	-0.0251465	-0.0249023	-0.0272217	-0.0544434	-0.173279	0.116455	-0.118896
-7.86	-0.312195	0.0909424	0.0752563	0.129517	0.161072	-0.0170288	0.0986938	-0.0983276	0.0515747	-0.191528
-7.76	-0.19812	0.208923	0.041687	0.138916	0.0438843	-0.264709	-0.0239868	0.178284	0.0148926	0.0186157
-7.66	0.0167236	0.140137	0.172119	0.0061	-0.284241	-0.204529	-0.0349121	0.110291	-0.0718384	0.299072
-7.56	-0.0254517	-0.173889	0.187744	0.102966	0.071228	0.055603	0.175232	0.0368652	0.146118	-0.0376587
-7.46	-0.126221	-0.0036	0.0986938	-0.192322	0.0180664	-0.10614	0.0697632	-0.131897	0.179688	0.160828
-7.36	0.122986	-0.268433	0.0377808	-0.0783081	-0.172546	-0.013916	0.0924072	-0.317078	0.024231	0.201416
-7.26	-0.00201	0.0909424	0.269775	0.0123291	0.0118408	-0.0436401	0.161926	0.122803	0.15625	0.242065
-7.16	-0.182495	0.0198364	0.0737305	-0.132202	-0.222534	0.0446777	0.193176	-0.0897217	-0.184326	-0.464966
-7.06	0.111267	0.0011	0.0174561	-0.150146	-0.349121	0.14624	0.0275879	0.0352783	-0.0648193	-0.0829468
-6.96	0.0393677	-0.0481567	0.203369	0.0560913	0.0688477	0.200134	0.0681763	-0.0412598	0.03125	-0.107178
-6.86	0.11676	0.262024	-0.043457	-0.103271	0.0735474	-0.0350342	0.0252075	0.039978	0.0617676	-0.0657349
-6.76	0.144836	-0.0762329	-0.067688	-0.0751343	0.000916	0.101685	-0.109131	0.118896	0.0539551	0.0568848
-6.66	-0.0270386	-0.0911255	0.0737305	-0.086853	-0.0545654	-0.178772	-0.198975	0.0149536	-0.196838	-0.220459
-6.56	0.0144043	-0.39032	-0.127869	-0.106384	0.123535	0.0563965	0.0150757	0.204041	-0.290588	-0.0821533
-6.46	-0.0824585	0.0143433	-0.139587	-0.137634	-0.320984	0.0899658	-0.1521	0.0149536	-0.0257568	0.195984
-6.36	0.226135	-0.00439	0.0135498	0.145935	0.0321655	0.100159	0.124451	-0.164734	0.164063	-0.139954
-6.26	0.135498	-0.0809326	0.148682	-0.11499	0.113403	0.0845337	-0.234924	0.0438843	-0.164795	-0.0415649
-6.16	0.152649	-0.189514	-0.0450439	-0.0438843	-0.0701904	0.0290527	-0.128662	0.0681152	0.154724	0.117065
-6.06	-0.102783	-0.0496826	0.271362	-0.000916	0.0634155	0.0118408	0.101807	0.0110474	-0.0288696	-0.0563965
-5.96	0.0894165	0.026062	-0.0614624	-0.105652	-0.0709839	-0.295166	-0.198975	0.0938721	0.152344	-0.121216
-5.86	-0.0809326	-0.0606079	-0.00989	0.218567	-0.113159	-0.0725098	0.048645	-0.120972	0.287537	0.177185
-5.76	-0.00281	0.240173	0.10498	0.0209351	-0.0319214	-0.0428467	-0.156006	0.0134277	0.279724	0.238159
-5.66	0.0253296	-0.284851	-0.0544434	-0.106384	0.143066	0.111084	0.0908813	0.0110474	0.289063	-0.0884399
-5.56	0.00421	-0.611389	0.0581055	-0.147827	0.0501099	-0.120178	-0.0755615	-0.150635	-0.0117188	0.0568848
-5.46	-0.516846	0.0893555	-0.0997314	0.104553	0.0665283	0.152466	-0.0247803	-0.0881348	-0.143738	-0.180603
-5.36	-0.157471	0.202637	-0.266113	0.0154419	-0.125671	0.0548096	0.12915	0.163391	-0.12262	-0.323547
-5.26	0.0237427	-0.098938	0.0807495	0.0842285	-0.133484	-0.118591	-0.131042	0.220459	-0.0390625	-0.114197
-5.16	0.050354	-0.212219	-0.105225	0.149841	-0.148315	-0.0553589	-0.076355	0.136841	-0.00781	-0.0204468
-5.06	-0.0731201	0.0393677	-0.133301	-0.237671	-0.160828	-0.0584717	0.0291138	0.0876465	-0.114807	0.26239
-4.96	0.0230103	-0.130188	0.236206	-0.0454712	-0.126465	0.032959	-0.125549	-0.44519	-0.0625	0.231873
-4.86	-0.167664	-0.0270386	0.318237	0.178772	0.189209	-0.0803223	0.0783691	-0.129578	0.371887	-0.268127
-4.76	-0.299683	0.0784302	0.257324	0.18811	-0.0061	-0.152222	0.0861816	0.0720215	0.00781	-0.167297
-4.66	-0.0957642	0.247986	-0.129395	0.25531	0.106384	-0.405334	0.0291138	-0.152222	-0.239014	0.0959473
-4.56	-0.160583	0.173767	0.467468	-0.152527	0.0235596	0.024353	-0.0247803	-0.327209	0.00159	0.0529785
-4.46	-0.184814	0.097168	0.429932	0.0100098	0.0422974	-0.173279	-0.0278931	0.217346	-0.34137	0.260803
-4.36	-0.246521	-0.14032	0.202637	0.0865479	0.0274658	0.11499	-0.00604	0.0524902	-0.196838	0.10614
-4.26	-0.285583	-0.0567017	0.14325	0.0873413	0.0344849	0.218079	0.125244	-0.0311279	-0.239014	-0.147766
-4.16	-0.132507	0.106567	-0.136475	0.311584	0.145447	-0.0889282	0.00647	-0.122498	-0.477295	-0.064209
-4.06	0.11676	-0.153625	0.0557251	0.244385	-0.060791	0.284485	0.0307007	-0.0654907	-0.132813	0.145203
-3.96	-0.147339	0.240906	0.207275	-0.239197	0.00793	0.339172	0.0291138	0.199341	-0.158569	0.0241089
-3.86	-0.13562	0.333923	-0.0778809	-0.00641	0.265747	0.109497	0.00958	0.0368652	-0.046875	-0.160278
-3.76	-0.159058	-0.150452	-0.0356445	0.0842285	0.0227661	-0.113159	-0.0380249	0.11261	0.0219116	0.013916
-3.66	-0.0856323	0.0706177	0.164307	-0.0603027	-0.185059	-0.245178	0.00494	-0.0967407	0.152344	0.0967407
-3.56	-0.158264	-0.212952	0.10498	0.0349731	-0.0600586	-0.114685	0.247131	0.0188599	-0.254639	-0.234497
-3.46	-0.275452	-0.167664	-0.126282	0.100647	-0.0780029	-0.26239	-0.0935059	0.0157471	-0.282776	-0.0907593
-3.36	0.0987549	0.15033	0.159668	0.0279541	-0.200684	0.228271	0.16272	0.261841	0.0695801	0.038147
-3.26	-0.115295	0.151062	0.122131	-0.024353	0.103271	0.225891	-0.167725	0.0665283	-0.0609131	-0.0993652
-3.16	-0.159851	-0.00128	0.32135	-0.158752	0.147766	-0.139709	-0.141174	-0.16864	-0.141357	-0.201721
-3.06	-0.299683	-0.00439	0.0424805	-0.200134	-0.216309	0.239197	0.137756	-0.0975342	-0.0718384	-0.0282593
-2.96	-0.308289	0.199524	-0.189575	0.0560913	-0.185791	-0.0186157	-0.226318	0.00641	-0.266357	0.0819092
-2.86	-0.487976	-0.257507	-0.453613	-0.18689	-0.192871	0.0188599	0.0510254	-0.0358276	-0.446045	-0.0618286
-2.76	0.0464478	0.218262	-0.043457	-0.376709	-0.060791	-0.133484	-0.0317993	0.0579224	0.0797119	0.313171
-2.66	-0.0863647	0.0854492	0.22998	0.0443726	0.00793	-0.0560913	-0.388062	0.0907593	0.103943	0.406128
-2.56	-0.675476	-0.596558	-0.167725	-0.254822	-0.327209	0.268127	-1.00525	-0.44751	-0.3703	-0.240784
-2.46	-1.03247	-0.973938	-0.61145	-0.604858	-0.558472	-0.448303	-0.856812	-0.890503	-0.578125	-0.61731
-2.36	-1.00824	-0.705933	-0.748169	-0.590759	-0.773315	-0.848328	-0.350525	-0.878784	-0.760132	-0.539978
-2.26	-0.731689	-0.460632	-0.684082	-0.562683	-0.931152	-0.714722	-0.309937	-0.581116	-0.607788	-0.782959
-2.16	-0.631714	-0.584839	-0.646606	-0.395447	-0.881897	-0.542053	-0.304443	-0.604553	-0.677307	-0.607178
-2.06	-0.660583	-0.652039	-0.562256	-0.529053	-0.863953	-0.524109	-0.561462	-0.618591	-0.351563	-0.657959
-1.96	-0.439514	-0.716125	-0.659119	-0.668884	-0.658447	-0.472534	-0.710693	-0.417053	-0.615601	-0.774353
-1.86	-0.586365	-0.758301	-0.474731	-0.595459	-0.497559	-0.366272	-0.900574	-0.695984	-0.590576	-0.639954
-1.76	-1.20044	-0.732483	-0.55365	-0.493896	-0.679565	-0.393616	-1.10291	-0.57019	-1.09918	-0.774353
-1.66	-1.09418	-1.0614	-0.7724	-1.03687	-0.990479	-0.518616	-1.21698	-1.05847	-1.14996	-1.21887
-1.56	-1.36298	-1.20514	-1.18018	-0.812683	-1.19128	-1.10846	-1.27478	-1.15845	-1.27026	-1.14703
-1.46	-1.58636	-1.31842	-1.30286	-1.02045	-1.1311	-1.10223	-1.42554	-1.27094	-1.55151	-1.16968
-1.36	-1.90204	-1.60205	-1.63721	-1.64545	-1.6405	-0.837341	-1.68573	-1.46082	-1.66797	-1.55951
-1.26	-2.09888	-2.02783	-1.62549	-1.71967	-1.90381	-1.46625	-1.95758	-1.82721	-1.63281	-1.61261
-1.16	-2.15436	-1.81061	-1.84662	-1.62439	-2.03192	-1.6264	-2.06384	-1.92957	-1.81482	-1.56573
-1.06	-2.32233	-1.93951	-2.04114	-1.88141	-1.87329	-1.9397	-2.06073	-1.65845	-1.92969	-2.00873
-0.959999	-2.64496	-2.23407	-2.27081	-1.94232	-2.28503	-2.11707	-2.13257	-1.88348	-1.97809	-2.09778
-0.859997	-2.45984	-2.48639	-2.1333	-2.4447	-2.44678	-2.04285	-2.08728	-1.8772	-2.26093	-1.99622
-0.759998	-2.59265	-2.46375	-2.08252	-2.54388	-2.34753	-2.16003	-2.36853	-2.34125	-2.14294	-2.26184
-0.66	-2.59888	-2.85358	-2.41144	-2.6283	-2.23505	-2.24286	-2.52008	-2.3819	-2.22107	-2.2923
-0.559998	-2.32233	-2.28326	-2.03333	-1.6142	-1.89362	-2.12488	-1.90912	-1.8913	-1.83435	-1.79309
-0.459999	0.305786	-1.60205	-1.59973	-0.911072	-1.60223	-1.86469	2.13147	-0.738159	-1.31323	-1.13922
-0.359997	4.2644	4.13312	4.5448	5.39203	5.42041	-0.44751	21.2096	14.3314	17.0438	42.6843
-0.259998	-3.44342	0.238586	2.37604	1.24048	4.62903	7.65485	14.6096	22.1087	43.7742	97.3819
-0.16	-0.648132	-1.26923	-1.57007	-1.19	-0.820984	3.65326	-0.814636	1.28918	7.73987	16.0983
-0.0599976	0.11438	-0.247375	-0.421631	-1.12201	-1.44128	-0.845154	-5.5849	-10.5873	-18.4758	-31.0509
0.0400009	0.177673	-0.335632	-0.316895	-1.11029	-1.79126	-3.39832	-5.20367	-12.403	-23.0851	-36.6736
0.140003	0.35968	-0.0223389	-0.137207	-1.07513	-1.83112	-4.04047	-3.75446	-9.83344	-18.5554	-27.0486
0.240002	0.223755	0.248718	-0.194275	-0.618103	-1.53503	-3.57098	-3.09351	-6.72797	-12.5945	-16.8603
0.34	0.399536	0.183899	-0.30365	-0.611877	-1.42877	-2.97565	-2.79974	-5.22565	-8.31323	-10.5853
0.440002	0.497192	0.304993	0.0377808	-0.398621	-1.45459	-2.28192	-2.37714	-4.42017	-6.09448	-7.29858
0.540001	0.383911	0.276855	0.041687	-0.408752	-1.34131	-1.92645	-1.90839	-3.57251	-4.68823	-5.47516
0.640003	0.184692	-0.0887451	-0.0294189	-0.634521	-1.07568	-1.88269	-2.06073	-3.22723	-3.96716	-4.53137
0.740002	0.459717	-0.203613	-0.0317383	-0.689209	-1.25769	-2.05927	-2.03802	-2.84906	-3.70313	-3.95563
0.84	0.465149	0.0307617	-0.0692749	-0.631409	-1.35846	-1.60687	-1.69666	-2.78656	-3.41327	-3.45636
0.940002	0.194092	0.279236	0.0877686	-0.785339	-1.34363	-1.74829	-1.77008	-2.43109	-2.94531	-2.95636
1.04	0.0635986	0.382324	-0.0755005	-0.798584	-1.18579	-1.38348	-1.82245	-2.17487	-2.63123	-2.70093
1.14	0.26593	0.353455	0.0869751	-0.604858	-1.0155	-1.16705	-1.57245	-2.11707	-2.09766	-2.31732
1.24	0.490967	0.284668	0.0221558	-0.440002	-1.11395	-1.23187	-1.89899	-2.03265	-2.15387	-2.1853
1.34	0.215149	0.148743	-0.143494	-0.657166	-1.17645	-1.42407	-1.4787	-1.91937	-2.09998	-2.07355
1.44	0.527649	0.302673	-0.113037	-0.620483	-0.826416	-1.16156	-1.25757	-1.49127	-1.6156	-1.69934
1.54	0.567505	0.44873	-0.121582	-0.673584	-0.894409	-1.00848	-1.44818	-1.33661	-1.52576	-1.64624
1.64	0.342529	0.155762	0.000244	-0.569702	-1.08582	-0.993591	-1.25134	-1.36707	-1.3609	-1.31573
1.74	0.32843	0.192505	-0.211426	-0.618103	-0.911621	-1.0202	-0.918518	-1.41626	-1.20703	-0.903259
1.84	0.344055	0.17688	-0.104431	-0.354065	-0.890503	-1.08734	-1.06927	-1.25067	-1.14996	-0.894653
1.94	0.367493	0.0823364	-0.154419	-0.288452	-0.504578	-1.1413	-0.980225	-1.2514	-1.19141	-0.76886
2.04	0.435486	0.0494995	0.0151367	-0.382202	-0.713135	-0.94281	-0.852905	-1.02954	-0.840576	-0.887634
2.14	0.418274	0.0362549	0.00183	-0.250183	-0.648315	-0.592041	-0.705261	-0.985046	-0.902344	-0.90094
2.24	0.55658	0.210449	-0.0950317	-0.317322	-0.587402	-0.645203	-0.665405	-0.631104	-0.630432	-0.734497
2.34	0.223755	0.20343	0.112793	-0.470459	-0.660828	-0.578003	-0.579468	-0.600647	-0.55542	-0.594666
2.44	0.257385	0.269043	-0.124756	-0.523621	-0.722534	-0.464722	-0.702087	-0.558472	-0.592163	-0.556396
2.54	0.201904	0.0510864	-0.0255127	-0.326721	-0.549866	-0.725647	-0.426331	-0.698303	-0.520264	-0.710266
2.64	0.190186	0.321411	-0.244263	-0.407166	-0.445984	-0.895203	-0.514587	-0.457703	-0.645264	-0.656372
2.74	0.417542	0.173767	-0.189575	-0.263428	-0.718628	-0.670166	-0.596619	-0.347534	-0.484375	-0.479797
2.84	0.380798	0.0792236	-0.0880127	-0.40564	-0.525635	-0.620972	-0.4021	-0.485779	-0.306213	-0.484497
2.94	0.372192	0.429993	-0.173157	-0.460327	-0.681152	-0.445984	-0.347412	-0.346741	-0.389832	-0.621216
3.04	0.504211	0.169067	-0.190369	-0.393921	-0.311584	-0.394409	-0.361511	-0.381104	-0.289063	-0.471985
3.14	0.0769043	-0.0161133	-0.2677	-0.206421	-0.551453	-0.550659	-0.488831	-0.730347	-0.207764	-0.439209
3.24	0.344849	0.154236	-0.161438	-0.0454712	-0.500671	-0.770935	-0.488831	-0.276428	-0.163269	-0.466553
3.34	0.39093	0.293274	-0.145813	-0.27594	-0.317078	-0.360779	-0.193542	-0.0615845	-0.288269	-0.243103
3.44	0.501892	0.176086	-0.0184937	-0.0861206	-0.352234	-0.227234	-0.281799	-0.160034	-0.0859375	-0.0469971
3.54	0.558167	0.170593	0.242432	-0.183777	-0.388184	-0.0342407	-0.24353	-0.0233154	-0.189819	-0.289185
3.64	0.33783	0.229187	-0.0200195	-0.594666	-0.0717773	0.100891	-0.320862	-0.0951538	0.116455	-0.299377
3.74	0.411255	0.0182495	0.151855	-0.236084	-0.38739	-0.442078	-0.24115	0.0103149	-0.375732	-0.461853
3.84	0.497986	0.130005	0.0916748	-0.342346	-0.320984	-0.347534	-0.0872803	0.0704346	-0.0952759	-0.339966
3.94	0.468323	0.231567	-0.0286255	-0.0806274	-0.0428467	-0.252991	-0.0443115	0.105591	-0.0882568	-0.0142212
4.04	0.330017	0.111267	-0.205994	-0.143921	-0.335022	-0.184998	-0.1474	0.151672	0.0930176	-0.0735474
4.14	0.539368	0.464355	0.0620117	-0.272034	-0.344421	-0.177185	-0.227112	0.071228	0.195313	-0.27594
4.24	0.626099	0.326111	-0.0497437	-0.0665894	-0.360046	-0.329529	-0.00446	0.261841	0.0461426	0.0553589
4.34	0.58551	0.281555	0.154175	0.0896606	-0.315491	-0.554565	0.0853882	0.122803	0.189087	-0.121216
4.44	0.377686	0.224548	0.104187	-0.008	-0.157715	-0.325623	0.186951	0.300903	0.123474	-0.471985
4.54	0.571411	0.339355	-0.0848999	-0.209534	-0.0209961	0.0689087	0.300232	0.236877	0.481262	0.038147
4.64	0.580017	0.233093	-0.125488	-0.164978	-0.408447	-0.0209351	0.149475	0.308716	0.0891113	-0.111084
4.74	0.280029	0.430786	-0.141113	0.00061	-0.252991	-0.00848	0.168213	0.36261	0.402344	0.0646973
4.84	0.310486	0.415955	0.041687	0.120911	-0.0131836	-0.0709839	0.190857	0.476685	0.344543	0.0951538
4.94	0.302673	0.214355	0.0620117	0.0303345	-0.270203	0.187622	0.327576	0.412659	0.239075	-0.0157471
5.04	0.409729	0.351868	0.0682373	0.00299	-0.199097	0.197021	0.391663	0.360291	0.0984497	0.195984
5.14	0.365967	0.201111	0.140869	-0.157166	0.0860596	-0.085022	0.438538	0.46344	0.361755	0.19751
5.24	0.649536	0.111267	0.148682	-0.389221	-0.0975342	-0.204529	0.211975	0.415771	0.460938	-0.152466
5.34	0.708923	0.115906	0.1651	-0.200134	-0.213135	-0.0506592	0.219788	0.392334	0.182861	-0.095459
5.44	0.438599	0.478455	0.100281	-0.175964	0.0681152	0.111877	0.187744	0.546204	0.327393	-0.11499
5.54	0.290955	0.375305	0.202637	-0.0962524	0.0696411	0.219666	0.101807	0.710266	0.427368	0.0756226
5.64	0.322205	0.161255	0.265869	-0.0744019	0.079834	0.0407715	0.358032	0.442322	0.275024	-0.171997
5.74	0.478455	0.613586	-0.090332	-0.0275269	-0.115479	-0.0186157	0.450256	0.418884	0.484375	-0.0610962
5.84	0.468323	0.454224	0.057312	0.0256348	-0.0756836	0.122803	0.574463	0.479065	0.661743	-0.00562
5.94	0.461243	0.426086	0.147949	0.0639038	-0.0678711	0.340759	0.476013	0.686829	0.548462	-0.0368652
6.04	0.36438	0.375305	0.162781	0.013916	0.0313721	0.412659	0.633057	0.512634	0.597656	0.133484
6.14	0.277649	0.11438	0.13855	0.150635	-0.0795898	0.115784	0.437744	0.424377	0.509399	-0.221252
6.24	0.322205	-0.0848389	0.281494	0.205322	0.086853	0.267334	0.487732	0.58374	0.392212	-0.323547
6.34	0.464417	-0.0184326	-0.127075	0.357666	0.159485	0.343079	0.526001	0.631409	0.375793	-0.187622
6.44	0.393311	0.438599	0.111206	0.31311	-0.0272217	0.368103	0.556458	0.517334	0.460938	-0.0673218
6.54	0.39563	0.307312	0.154968	0.0701294	-0.0217285	0.279846	0.450989	0.832153	0.66333	-0.071228
6.64	0.542542	0.36438	0.229187	-0.121277	0.155579	0.204834	0.339294	0.906372	0.603943	-0.032959
6.74	0.410461	0.317505	0.0994873	0.00372	0.290771	0.288391	0.50415	0.811829	0.50238	-0.109497
6.84	0.490173	0.117493	0.0604248	0.0974731	0.0548096	0.236877	0.622864	0.810303	0.229736	-0.0368652
6.94	0.231567	0.229187	-0.11145	0.0748291	-0.251465	0.226685	0.647095	1.00873	0.422668	-0.0876465
7.04	0.314392	0.499512	0.153381	0.0568848	-0.296753	0.296997	0.72522	0.972778	0.685181	-0.0993652
7.14	0.341736	0.322205	0.413574	-0.0259399	-0.146729	0.221252	0.743225	0.726685	0.677368	-0.024353
7.24	0.186279	0.227661	0.270569	-0.0884399	0.251709	0.361877	0.617432	1.00793	0.447693	-0.000916
7.34	0.226868	0.194824	0.272949	-0.161865	0.259521	0.306396	0.485413	0.975891	0.674255	0.0936279
7.44	0.164368	0.315918	0.215881	-0.0126343	0.14386	0.263428	0.449463	1.01343	0.744568	0.32489
7.54	0.327698	0.160461	-0.202881	-0.0524902	0.211853	0.43219	0.593201	0.83606	0.287537	0.0631714
7.64	0.187805	0.344849	0.121338	-0.0431519	0.0922852	0.490784	0.883057	0.847778	0.601563	-0.111084
7.74	0.287842	0.446411	0.0760498	0.00061	0.0782471	0.479065	0.723694	1.01886	0.578125	0.0155029
7.84	0.308899	0.486267	0.362793	0.0459595	0.205566	0.636047	0.7901	0.897766	0.654724	0.158447
7.94	0.303467	0.208923	0.151062	0.0576782	0.154785	0.457153	0.701782	1.03058	0.675049	0.0108032
8.04	-0.0441895	0.0526733	-0.0114746	0.199036	0.000122	0.403259	0.913513	0.884521	0.591431	0.0365601
8.14	0.0753174	0.349548	0.333069	0.343567	0.191528	0.43219	0.860413	0.846252	0.532837	-0.201721
8.24	0.322998	0.256531	0.270569	0.136536	0.0313721	0.61499	0.824463	0.854797	0.690674	-0.201721
8.34	0.215149	0.271423	0.223694	0.0803223	-0.0202026	0.49469	0.75415	1.05249	0.6875	-0.150146
8.44	0.14093	0.199524	0.269043	0.195129	0.314209	0.67511	0.768982	1.00092	0.673462	-0.179016
8.54	0.233154	0.13623	0.3526	0.163147	0.27356	0.842346	0.942444	1.09155	0.759399	0.16864
8.64	-0.0871582	0.332336	0.225281	0.289673	0.389954	0.627502	0.960388	1.04547	0.525024	0.00299
8.74	0.0604858	0.295593	0.0666504	-0.0806274	0.13916	0.596985	0.950256	1.13141	0.519531	-0.212646
8.84	0.327698	0.139343	0.147156	0.140442	0.261047	0.601685	1.15259	1.18372	0.843018	-0.151672
8.94	0.0269165	0.152649	0.284668	0.342041	0.33606	0.71344	1.15259	1.12122	0.75708	-0.130615
9.04	0.160461	0.127625	0.243225	0.142029	0.160278	0.837646	0.900208	1.08136	0.665649	-0.0845337
9.14	0.36908	0.122192	0.325256	0.290466	0.515747	0.508728	1.16272	1.11969	0.720337	0.141296
9.24	0.172974	0.183105	0.240112	0.358459	0.260254	0.575134	0.889282	0.982971	0.790649	-0.0884399
9.34	0.257385	0.305786	0.391663	0.122498	0.525879	0.763428	1.03851	1.09387	0.356262	-0.250916
9.44	0.391724	0.215942	0.259644	-0.0470581	0.254822	0.70874	1.03302	1.02356	0.586731	-0.272766
9.54	0.251099	0.387817	0.126831	0.231873	0.186829	0.780579	0.906494	0.855591	0.775818	0.0803223
9.64	0.226135	0.293274	0.318237	0.263916	0.261841	0.672791	1.20807	1.047	0.501587	0.175659
9.74	0.305786	-0.0317383	0.480713	0.145935	0.383728	0.890747	1.31354	1.12982	0.669556	0.00378
9.84	0.205017	0.244812	0.376831	0.438904	0.368896	0.591553	1.14398	0.906372	0.400024	0.129578
9.94	0.198792	0.428406	0.218994	0.450623	0.431396	0.697815	1.17133	0.95874	0.455505	-0.168884
10.04	0.237061	0.341736	0.154175	0.341248	0.401672	0.854065	1.31195	1.24469	0.730469	-0.634521
10.14	0.399536	0.238586	0.19873	0.25531	0.419678	0.817322	1.08307	1.03296	0.710205	-0.299377
10.24	0.272217	0.366699	0.00262	0.395142	0.271973	0.823547	1.12756	0.879028	0.8125	-0.0266724
10.34	0.315186	0.190918	0.226807	0.290466	0.432129	0.924377	1.2854	1.13995	0.733643	-0.350159
10.44	0.198792	0.1745	0.430725	0.234192	0.572021	0.96344	1.16901	1.14703	0.839111	-0.0540161
10.54	0.374573	0.305786	0.266663	0.320129	0.506348	0.73761	1.12213	1.09857	0.728149	-0.169678
10.64	0.374573	0.264343	0.019043	0.420166	0.348572	0.793091	1.04791	1.24469	0.709412	-0.0446777
10.74	0.0175171	0.345642	0.0252686	0.418579	0.453247	0.873596	1.03851	1.15094	0.796143	-0.118896
10.84	0.155029	0.347961	0.208069	0.186584	0.684509	0.979797	1.4104	1.1275	0.577393	-0.255615
10.94	0.0917358	0.439392	0.262756	0.029541	0.702454	0.919678	1.39948	1.28766	0.824219	-0.0212402
11.04	-0.101257	0.120605	0.120605	0.0178223	0.655579	0.879028	1.0932	1.29468	0.724243	-0.144653
11.14	-0.0535889	0.154236	0.194031	0.289673	0.55481	0.796997	1.0354	1.24933	0.654724	-0.172791
11.24	0.0206299	0.152649	0.226807	0.324829	0.442322	0.864197	1.23615	1.11108	0.712524	-0.290771
11.34	0.0909424	0.135437	0.234619	0.400635	0.30249	0.89386	1.54163	1.34387	0.661743	-0.219666
11.44	0.277649	0.433105	0.249512	0.146729	0.443115	0.965759	1.40491	1.41339	0.665649	-0.0728149
11.54	0.146423	0.307312	0.280762	0.143616	0.461853	0.866516	1.21118	1.14075	0.746094	-0.296997
11.64	0.0440674	0.156555	0.197937	0.0779419	0.582153	0.698547	0.996338	1.12592	0.636719	-0.336853
11.74	0.371399	0.335449	0.345581	0.301392	0.421997	0.99231	1.19318	1.33063	0.72113	-0.452454
11.84	0.36676	0.433105	0.443237	0.431091	0.586853	0.647034	1.28619	1.39777	0.474243	-0.532959
11.94	0.380005	0.337036	0.228394	0.773254	0.486084	0.722778	1.40881	1.45172	0.53363	-0.327454
12.04	0.0495605	0.191711	0.218994	0.476379	0.590759	0.887634	1.39319	1.4884	0.617188	-0.323547
12.14	0.247192	0.394043	0.365112	0.233459	0.471191	0.99231	1.48383	1.46106	0.41333	-0.325134
12.24	-0.00281	0.199524	0.215088	0.252991	0.609497	1.14624	1.39087	1.3103	0.512512	-0.346252
12.34	-0.00983	0.4245	0.135437	0.453735	0.67041	1.03839	1.50415	0.861877	0.386719	-0.575928
12.44	0.0995483	0.290161	0.251038	0.549072	0.632141	1.16498	1.51428	1.3009	0.398438	-0.640747
12.54	0.261292	0.154968	0.239319	0.445129	0.565735	1.19781	1.45178	1.07355	0.422668	-0.283752
12.64	0.311279	0.459656	0.197937	0.271729	0.511047	1.20093	1.24243	1.28296	0.417236	-0.500916
12.74	0.0386353	0.27533	0.254944	0.298279	0.626709	1.01813	1.45416	1.36261	0.431274	-0.33374
12.84	-0.105164	0.0979614	0.271362	0.207642	0.714966	0.924377	1.22131	1.08136	0.628174	-0.567322
12.94	-0.272339	0.0667114	0.139343	0.561584	0.568115	0.915771	1.15729	1.08997	0.446899	-0.685303
13.04	-0.0371704	0.20343	0.145569	0.659973	0.646973	0.627502	1.06897	1.14777	0.511719	-0.475891
13.14	0.236267	0.282349	0.322144	0.427185	0.809509	0.96344	1.11896	1.26031	0.574219	-0.453247
13.24	-0.0629272	0.17688	0.334656	0.374817	0.455566	1.40558	1.45178	1.3681	0.453918	-0.258728
13.34	-0.0106201	0.0948486	0.215088	0.493591	0.722778	1.1189	1.55963	1.23688	0.351563	-0.474365
13.44	0.0300293	0.144836	0.274475	0.403748	0.671997	0.98999	1.44086	0.961853	0.50708	-0.829041
13.54	-0.25824	0.508911	0.491699	0.372498	0.782959	0.945435	1.24866	1.0603	0.407837	-0.55719
13.64	-0.0637207	0.445618	0.0846558	0.455322	0.484497	0.967346	1.66351	1.34698	0.650024	-0.614197
13.74	0.233154	0.35498	0.312012	0.441223	0.60791	1.06183	1.29865	1.38214	0.650818	-0.602478
13.84	0.139404	0.0737305	0.315125	0.277161	0.390747	1.1048	1.60724	1.18219	0.806274	-0.690735
13.94	0.0737915	0.321411	0.183105	0.501404	0.430603	1.11652	1.53851	1.22198	0.739075	-0.511047
14.04	0.132385	-0.127808	0.359619	0.337341	0.799316	1.15405	1.4635	1.20172	0.452393	-0.36731
14.14	0.0557861	0.141724	0.289307	0.361572	0.680603	1.04388	1.24164	1.1712	0.542236	-0.71344
14.24	0.322205	0.116699	0.2901	0.368591	0.664978	1.15405	1.57599	1.36652	0.614075	-0.694641
14.34	-0.0114136	0.250305	0.0869751	0.509216	0.716553	0.950928	1.66431	1.3103	0.655518	-0.501709
14.44	-0.121521	0.125305	0.212769	0.455322	0.414185	1.16028	1.68854	1.28375	0.824219	-0.664185
14.54	-0.237976	0.222961	0.206543	0.19751	0.460266	1.20483	1.40802	1.15485	0.760986	-0.525146
14.64	0.343323	-0.0130005	0.140869	0.340454	0.557129	1.1806	1.35724	1.28607	0.574219	-0.460266
14.74	0.237854	0.219849	0.145569	0.443604	0.818848	1.21655	1.29321	1.16968	0.528931	-0.575134
14.84	0.0792236	0.222168	0.1073	0.402161	0.836853	1.24231	1.46588	1.43762	0.550049	-0.715759
14.94	-0.134033	0.254211	0.0455933	0.418579	0.832947	1.065	1.8299	1.36969	0.53363	-0.753235
15.04	0.019104	0.24408	0.231506	0.462341	0.654785	1.28375	1.69244	1.38605	0.893005	-0.779053
15.14	0.142517	0.327637	0.2901	0.552979	0.416504	1.30481	1.49945	1.56891	0.756287	-0.654846
15.24	-0.0543823	0.266724	0.187012	0.398254	0.736816	1.12982	1.60962	1.48608	0.530518	-1.02515
15.34	0.158936	0.351868	0.341675	0.506897	0.841553	1.14386	1.41821	1.34155	0.489075	-0.506409
15.44	-0.0504761	0.276062	-0.156006	0.531067	0.707947	1.10016	1.74554	1.04468	0.560974	-0.559509
15.54	-0.279358	0.184692	0.279968	0.364685	0.882935	1.2439	1.53619	1.44	0.572693	-0.805603
15.64	-0.129333	0.188599	0.428406	0.409241	0.691528	1.1767	1.52759	1.49542	0.443787	-0.848572
15.74	0.00269	0.280762	0.483887	0.368591	0.626709	1.3103	1.59552	1.25793	0.516418	-0.933716
15.84	0.156555	0.267517	0.0869751	0.266235	0.877441	1.17358	1.29712	1.16187	0.485168	-0.762634
15.94	0.000305	0.11438	0.317444	0.599854	0.729004	1.18292	1.30646	1.11188	0.201599	-0.714966
16.04	-0.230896	0.191711	0.492432	0.646729	0.703247	1.33997	1.53381	1.01575	0.268799	-1.0603
16.14	-0.0582886	0.133911	0.533081	0.624084	0.601685	0.975159	1.45728	1.03918	0.353943	-0.776672
16.24	0.165161	0.380798	0.291687	0.467834	0.638428	1.34387	1.54474	1.10089	0.731262	-0.817322
16.34	0.0956421	0.0635986	0.282288	0.592834	0.667297	1.59857	1.56506	1.2923	0.640625	-0.83844
16.44	-0.103577	0.170593	0.194031	0.400635	0.722778	1.43921	1.66193	1.41809	0.604736	-0.949341
16.54	0.00659	0.20343	0.4151	0.431091	0.686035	1.26495	1.26117	0.930603	0.426575	-0.914185
16.64	-0.151245	0.191711	0.298706	0.326416	1.01965	1.25793	1.41742	1.23297	0.269531	-1.07672
16.74	-0.0199585	0.0854492	0.177612	0.609985	0.820435	1.61188	1.64709	1.35559	0.443787	-1.01105
16.84	-0.119202	0.260437	0.189331	0.461548	0.903259	1.3775	1.67834	1.46887	0.325012	-0.815735
16.94	-0.0551147	0.403442	0.283875	0.731079	0.594666	1.3009	1.67993	1.1712	0.353149	-0.961853
17.04	0.102661	0.477661	0.2854	0.539673	0.596985	1.40167	1.46039	1.01733	0.305481	-1.16266
17.14	-0.0621948	0.132324	0.1745	0.419373	0.893066	1.26031	1.47052	1.32825	0.452393	-1.06183
17.24	-0.115295	0.200317	0.4104	0.727966	1.00635	1.12671	1.53229	1.08063	0.240662	-1.0517
17.34	0.168274	0.195618	0.128418	0.643616	0.850891	1.20093	1.55493	1.08215	0.634399	-0.876709
17.44	-0.212952	0.463562	0.429932	0.471741	0.775879	1.45325	1.66583	1.46887	0.701599	-1.02747
17.54	-0.113708	0.0987549	0.481506	0.438904	0.709473	1.60718	1.60333	1.40637	0.712524	-0.887634
17.64	0.0339355	0.416687	0.423706	0.528748	0.70636	1.65247	1.58929	1.46735	0.315674	-0.86731
17.74	-0.148132	0.112	0.461182	0.506104	0.849365	1.29858	1.66431	1.43921	0.647705	-1.3009
17.84	-0.284058	0.0956421	0.317444	0.559998	0.963379	1.1673	1.75177	1.01886	0.402344	-1.19702
17.94	-0.16687	0.382324	0.0994873	0.393616	1.01733	1.58765	2.02991	0.997803	0.521912	-0.961853
18.04	-0.0238647	0.278442	0.404968	0.417053	0.918091	1.5462	1.77838	1.22278	0.335938	-1.33374
18.14	0.103455	0.115906	0.533081	0.620911	0.688416	1.3642	1.85022	1.19623	0.269531	-1.31342
18.24	-0.221558	0.208923	0.034668	0.395142	0.745422	1.38373	1.61584	1.18683	0.472656	-1.11731
18.34	-0.170776	0.179993	0.233093	0.502197	1.06183	1.6181	1.71588	1.30328	0.397705	-1.1181
18.44	-0.25824	-0.148132	0.407288	0.602173	0.975098	1.38605	1.81586	1.09387	0.460938	-1.3775
18.54	-0.157471	-0.0184326	0.114319	0.562317	1.08917	1.42047	1.93463	1.22357	0.2547	-1.14465
18.64	-0.0965576	0.282349	0.275269	0.601379	1.04779	1.46497	1.77368	1.32123	0.443787	-1.11499
18.74	-0.138733	0.176086	0.439331	0.529541	0.905579	1.41656	1.85022	1.31812	0.303955	-1.28296
18.84	-0.0270386	0.0253296	0.0596313	0.566223	0.76416	1.47516	1.88226	1.47827	0.432861	-1.12433
18.94	0.0979614	0.137817	0.565125	0.537354	0.983704	1.41187	1.54553	1.25403	0.423462	-1.3111
19.04	-0.29187	0.0698242	0.184631	0.815491	1.20947	1.44934	1.61432	0.83844	0.0671997	-1.40717
19.14	-0.137939	0.115173	0.165894	0.446716	1.09229	1.19312	1.41974	1.1095	0.256287	-1.43762
19.24	-0.0270386	0.14325	0.13855	0.21936	1.20795	1.34235	1.59009	1.22437	0.214844	-1.19153
19.34	-0.191833	0.202637	0.237793	0.549866	0.976685	1.33453	1.82446	1.33685	0.170349	-1.23999
19.44	-0.312927	0.215149	0.224487	0.376404	1.0376	1.40875	1.87677	1.37042	0.358643	-1.46265
19.54	-0.101257	-0.0645142	0.547119	0.207642	0.595459	1.62671	1.69244	1.38293	0.458618	-1.45874
19.64	-0.108276	0.0628052	0.324463	0.586548	0.998535	1.52045	1.60962	1.10168	0.548462	-1.57593
19.74	-0.0316772	0.212036	0.141663	0.520935	0.830566	1.27356	1.41272	0.883728	0.0820313	-1.65875
19.84	-0.126221	0.251099	0.300293	0.820129	1.06421	1.47357	1.69556	1.19543	0.186768	-1.40796
19.94	-0.221558	0.253418	0.376038	0.645935	1.01263	1.53766	1.72369	1.2439	0.40625	-1.54156
20.04	-0.0817261	0.165161	0.510437	0.662354	0.886047	1.57513	1.60101	1.07281	0.245361	-1.43762
20.14	-0.0535889	-0.0176392	0.358887	0.490479	0.887634	1.3681	1.49396	1.21417	0.264893	-1.44623
20.24	-0.245789	0.173767	0.363525	0.569397	0.950928	1.44464	1.48773	1.22357	0.260193	-1.63293
20.34	-0.205933	0.228455	0.175293	0.713135	0.966553	1.47906	1.54474	1.28998	0.1922	-1.60559
20.44	-0.179382	0.297974	0.396362	0.787354	0.861084	1.57355	1.54401	1.06964	0.1297	-1.55719
20.54	-0.192627	0.498718	0.106506	0.648254	0.663391	1.5564	1.89868	1.26886	0.251587	-1.26495
20.64	-0.100464	0.178406	0.254944	0.565491	0.688416	1.53607	1.79791	1.31891	0.464844	-1.38062
20.74	-0.420776	0.0612183	0.484619	0.692017	0.955566	1.53296	1.59943	1.54077	0.316406	-1.21655
20.84	-0.331726	0.10968	0.173706	0.608459	0.983704	1.43921	1.64868	1.26343	0.15863	-1.3728
20.94	-0.293396	0.0932617	0.225281	0.381104	0.906372	1.4986	1.80963	1.11578	0.139893	-1.8689
21.04	-0.301208	0.290955	0.351074	0.427185	0.947021	1.56421	1.71429	1.40717	0.106262	-1.59467
21.14	-0.326233	0.194031	0.233093	0.436584	0.996216	1.56653	1.63617	1.32745	0.328125	-1.42358
21.24	-0.422302	0.195618	0.242432	0.451416	0.993896	1.47668	1.86896	1.4361	0.071106	-1.74701
21.34	-0.116882	0.0151367	0.372131	0.477966	0.95166	1.58685	1.67212	1.16809	0.130493	-1.63452
21.44	-0.192627	0.375305	0.586975	0.517029	1.0564	1.68921	1.57758	1.40717	0.0507813	-1.4939
21.54	-0.363708	0.30188	0.276062	0.701416	1.28217	1.64545	1.76196	1.28448	0.227356	-1.72437
21.64	-0.214539	0.361267	0.179199	0.656067	1.14075	1.43842	1.86353	1.69073	0.175049	-1.55328
21.74	-0.129333	0.277649	0.468994	0.390442	1.06342	1.7345	1.57446	1.25403	-0.0124512	-1.57513
21.84	-0.194214	0.0932617	0.337769	0.423279	0.838379	1.55872	1.63538	1.25323	0.0507813	-1.76495
21.94	-0.123108	0.142517	0.527588	0.412354	0.968079	1.76654	1.86505	1.23529	-0.0218506	-1.72668
22.04	-0.248901	0.215942	0.483887	0.589661	1.08606	1.78448	1.68146	1.35016	0.0640869	-1.77277
22.14	-0.311401	0.188599	0.508057	0.646729	1.34155	1.62433	1.58929	1.0462	-0.0827637	-1.89465
22.24	-0.239502	0.190918	0.493225	0.468567	1.12982	1.35327	1.72833	1.07593	-0.0507813	-1.91339
22.34	-0.305908	0.313599	0.597168	0.464661	1.31732	1.65948	1.71741	0.979797	0.18988	-1.82745
22.44	-0.248901	0.367493	0.498718	0.460022	1.2962	1.7923	1.71979	1.20953	0.126587	-1.80011
22.54	-0.0426636	0.245605	0.351807	0.569397	1.18994	1.50092	1.60181	1.12982	-0.207031	-1.86969
22.64	-0.173889	0.152649	0.200256	0.749817	1.23761	1.83215	1.76587	1.01886	-0.0827637	-1.6673
22.74	-0.335632	0.439392	0.190918	0.631897	1.297	1.69391	1.54944	1.14075	-0.135132	-1.70636
22.84	-0.227783	0.455017	0.175293	0.623291	1.08215	1.57434	1.86896	1.00092	-0.162476	-2.12201
22.94	-0.143433	0.217468	0.543213	0.573303	1.1181	1.70245	1.79712	1.22748	-0.157776	-1.88214
23.04	0.0354614	0.213562	0.690125	0.470947	0.996216	1.70013	1.69946	1.37042	-0.178894	-2.02905
23.14	-0.231689	0.46283	0.439331	0.518616	0.979004	1.70404	1.55334	1.27124	0.0632935	-1.72198
23.24	-0.0262451	0.228455	0.272156	0.493591	1.02905	1.58685	1.69006	1.21576	0.132813	-1.75641
23.34	-0.612183	0.0870361	0.272949	0.687317	1.11731	1.46576	1.51508	1.38763	0.108643	-1.94623
23.44	-0.197327	0.231567	0.366699	0.642029	1.16187	1.32434	1.49554	1.22125	-0.412476	-1.96185
23.54	-0.394226	0.246399	0.45105	0.681091	1.1767	1.68683	1.94165	1.07825	-0.150757	-1.98999
23.64	-0.17157	0.303406	0.355713	0.484192	1.08765	1.82355	1.5979	1.2298	0.0305176	-2.17438
23.74	-0.242615	0.380005	0.423706	0.656067	1.05322	1.76654	1.57599	1.26886	-0.0664063	-1.96655
23.84	-0.457458	-0.0293579	0.31665	0.771729	1.22198	1.7337	1.69867	1.14624	0.19458	-1.6134
23.94	-0.427795	0.16748	0.206543	0.734192	1.21338	1.565	1.56586	0.972778	0.186768	-1.76263
24.04	-0.312927	0.175293	0.394775	0.545959	1.14233	1.39935	1.75726	1.13452	-0.103088	-2.12903
24.14	-0.127014	0.245605	0.336182	0.463928	1.00482	1.61969	1.92444	1.22668	-0.146057	-1.99469
24.24	-0.012146	0.433105	0.111206	0.460754	1.13684	1.81573	1.66193	1.41028	0.0258179	-2.07672
24.34	-0.195007	0.352661	0.333069	0.472473	0.825928	1.84937	1.68536	1.28918	-0.0460815	-2.34937
24.44	-0.0535889	-0.0395508	0.564331	0.708435	0.83606	1.71344	1.68774	1.03448	-0.0491943	-1.94153
24.54	-0.464539	0.103455	0.277588	0.745178	1.00873	1.5423	1.52838	1.3017	0.0273438	-1.74078
24.64	-0.25824	0.14563	0.2901	0.790466	1.22827	1.77594	1.83307	1.11731	-0.193726	-1.8548
24.74	0.0112915	0.36438	0.409668	0.792053	1.26886	1.64624	1.97443	1.08453	-0.0546875	-2.39386
24.84	-0.0700073	0.390137	0.690918	0.590454	1.37823	1.70874	1.79163	1.11261	-0.0734253	-2.32281
24.94	-0.148865	0.379211	0.266663	0.620178	0.80249	1.81262	1.9057	1.00092	-0.185913	-2.13763
25.04	-0.139526	0.0128174	0.317444	1.01312	1.16418	1.72046	1.84399	1.05719	-0.108582	-2.19073
25.14	-0.434021	0.262817	0.236206	0.691223	1.30481	1.77905	1.55023	1.12201	-0.0687256	-2.14624
25.24	-0.41449	0.472168	0.3526	0.522522	1.27747	1.40796	1.70416	1.14154	-0.225769	-2.28839
25.34	-0.277039	0.272156	0.375244	0.734192	1.31885	1.6189	1.97681	0.982178	-0.271851	-2.18292
25.44	-0.325439	0.595642	0.187744	0.69751	1.33374	1.68451	1.81506	1.10327	-0.330444	-2.3642
25.54	-0.355896	0.343262	0.437744	0.722473	1.27515	1.6087	1.64709	1.06183	-0.412476	-2.422
25.64	-0.380127	0.10498	0.577637	0.590454	1.31262	1.77124	1.87445	0.983704	-0.0913696	-2.27356
25.74	-0.415283	0.311218	0.365112	0.732666	1.13525	1.87201	1.75415	1.08765	-0.0991821	-2.36029
25.84	-0.42157	0.269836	0.363525	0.881897	1.16418	1.75562	1.55884	0.932922	-0.349976	-2.41888
25.94	-0.330933	0.173767	0.661194	1.05298	1.26807	1.36499	1.80255	0.857971	-0.275757	-2.31653
26.04	-0.332458	0.344055	0.515869	0.956848	1.10248	1.70874	1.75104	0.834534	-0.474976	-2.41418
26.14	-0.441101	0.154236	0.126831	0.663879	1.20874	1.71887	1.9776	1.30951	-0.252319	-2.27747
26.24	-0.531677	-0.0317383	0.261963	0.784973	1.0603	1.52124	1.81897	1.15796	-0.193726	-2.47046
26.34	-0.493408	0.240906	0.312744	0.737366	0.974365	1.41187	1.87445	0.890747	0.00708	-2.46265
26.44	-0.519958	0.601074	0.346375	0.467041	1.18213	1.75171	1.74243	0.984497	-0.224182	-2.49231
26.54	-0.344177	0.42218	0.540894	0.736572	0.955566	1.44312	1.80182	0.832153	-0.172607	-2.2486
26.64	-0.344177	0.385437	0.450256	0.777161	1.18292	1.73999	1.88068	1.26105	-0.21875	-2.35327
26.74	-0.305908	0.226868	0.374512	0.516235	1.14777	1.84467	1.78149	1.19543	-0.278076	-2.40167
26.84	-0.298889	0.118286	0.383057	0.843567	1.18683	1.88062	1.73303	1.00403	-0.166382	-2.54156
26.94	-0.794983	0.0839233	0.365112	0.909241	1.172	1.797	1.63617	1.01654	-0.348389	-2.44543
27.04	-0.329346	0.30188	0.458862	0.783447	1.46106	1.63214	1.51428	1.00403	-0.579651	-2.27515
27.14	-0.244995	0.308105	0.45575	0.809998	1.24542	1.35638	1.62445	1.1673	-0.346863	-2.50092
27.24	-0.469971	0.216736	0.324463	0.634216	1.3103	1.4986	1.65411	1.172	-0.242188	-2.37433
27.34	-0.473083	0.0143433	0.283875	0.802185	1.07355	1.61108	1.7049	1.1806	-0.00232	-2.44855
27.44	-0.415283	-0.153625	0.274475	0.667053	1.18921	1.85168	1.6604	1.06812	-0.279663	-2.44543
27.54	-0.498108	-0.00909	0.253418	0.774048	1.32434	1.77905	1.5838	0.970459	-0.09375	-2.57281
27.64	-0.576233	0.231567	0.0932617	1.00922	1.35089	1.77826	1.65021	0.953247	-0.188232	-2.73688
27.74	-0.345764	0.318298	0.120605	0.877197	1.44312	1.56342	1.67444	1.09235	-0.435913	-2.55792
27.84	-0.301208	0.0565796	0.303406	0.903748	1.38062	1.59857	1.96118	1.04858	-0.221069	-2.63141
27.94	-0.247314	0.0628052	0.332275	0.760803	1.24463	1.94	1.83929	0.967346	-0.189026	-2.61188
28.04	-0.391846	0.190125	0.412781	0.862366	1.51733	1.70563	1.90259	0.973572	-0.321045	-2.30719
28.14	-0.584045	-0.00439	0.499512	0.645142	1.46576	1.8634	1.75647	0.847778	-0.337463	-2.93292
28.24	-0.314514	0.220642	0.454163	0.899048	1.06885	1.76654	1.51978	0.77356	-0.207031	-2.97516
28.34	-0.344971	0.125305	0.273682	0.871704	1.06885	1.77747	1.87054	0.964966	-0.191406	-2.73059
28.44	-0.412964	0.278442	0.540894	1.07172	1.08606	1.77985	1.78772	0.949341	-0.396851	-2.96027
28.54	-0.527039	0.214355	0.269043	0.824036	1.30951	1.7486	1.75647	0.99231	-0.33667	-2.84387
28.64	-0.397339	0.111267	0.3526	0.952942	1.32355	1.75641	1.90411	0.914978	-0.396851	-2.85016
28.74	-0.455933	-0.0254517	0.496338	0.998291	1.47589	1.55792	1.97601	1.08215	-0.1203	-2.72278
28.84	-0.608276	0.20575	0.255737	0.740479	1.1673	1.82983	1.66272	1.09155	-0.481201	-2.81342
28.94	-0.511414	0.152649	0.371338	0.749817	1.29468	1.84937	1.5885	1.23761	-0.576538	-2.62903
29.04	-0.284058	0.19873	0.432312	0.924866	1.34076	1.96106	1.81427	1.02985	-0.358582	-2.54309
29.14	-0.493408	0.17688	0.182312	0.738892	1.26105	1.72748	1.57599	1.13214	-0.541382	-2.55481
29.24	-0.645752	0.240173	0.63855	1.04517	1.27588	1.53918	1.89557	0.966553	-0.46167	-2.71655
29.34	-0.707458	0.0995483	0.428406	1.07721	1.37354	1.97827	1.77289	0.879822	-0.471069	-2.89545
29.44	-0.723877	0.180786	0.369812	1.01392	1.58606	1.88684	1.5799	0.917297	-0.655457	-2.95483
29.54	-0.407471	0.327637	0.306519	0.952209	1.38995	1.72516	1.63068	0.701721	-0.442932	-2.96576
29.64	-0.415283	0.307312	0.444031	0.902954	1.51105	1.66968	1.86584	0.935303	-0.595276	-2.89777
29.74	-0.566101	0.120605	0.13385	0.838135	1.06342	1.69312	1.90259	1.01575	-0.427307	-2.69391
29.84	-0.480896	0.194031	0.0643311	0.873291	1.31104	1.76263	1.52368	1.02667	-0.613281	-2.81964
29.94	-0.277771	0.190125	0.370605	1.15454	1.46497	1.56183	1.81506	0.852478	-0.61792	-2.89233
30.04	-0.578552	0.165955	0.320557	0.861572	1.44073	1.57202	1.43463	1.08374	-0.65625	-2.97589
30.14	-0.711365	0.186218	0.2995	1.01624	1.3056	1.51343	1.65259	1.02667	-0.571838	-2.8111
30.24	-0.388733	0.377625	0.505737	1.01233	1.39307	1.59857	1.73224	0.998596	-0.349182	-2.82904
30.34	-0.469971	-0.0473633	0.69873	0.928772	1.19702	1.70953	1.77521	1.14154	-0.546875	-2.85168
30.44	-0.773132	0.137024	0.372131	0.775635	1.35168	1.93842	1.74005	0.966553	-0.49292	-2.79388
30.54	-0.53949	0.118286	0.461975	0.709229	1.29779	1.78528	1.81506	1.04858	-0.611694	-2.84778
30.64	-0.562927	0.403442	0.559631	0.904541	1.18921	1.78998	1.62915	0.976685	-0.517151	-3.06891
30.74	-0.365295	0.107361	0.624512	1.09045	1.23218	1.48688	1.60492	0.790771	-0.441406	-3.2478
30.84	-0.579346	0.0940552	0.372131	0.792053	1.23138	1.46887	1.72052	0.772766	-0.525757	-3.00171
30.94	-0.529358	0.161255	0.369812	1.01471	1.20947	1.65247	1.86194	0.955627	-0.661682	-2.8689
31.04	-0.558289	0.592468	0.293213	0.870178	1.14935	1.89935	1.69788	0.86261	-0.548401	-2.98999
31.14	-0.584045	0.0807495	0.296387	0.890442	1.42279	1.98218	1.79712	1.14386	-0.517151	-3.14154
31.24	-0.830933	0.170593	0.523682	1.0686	1.2439	1.95172	1.5213	0.965759	-0.490601	-3.32043
31.34	-0.541077	0.504211	0.277588	0.842834	1.37744	1.54077	1.8299	0.712646	-0.697632	-3.38452
31.44	-0.41449	0.283142	0.401855	0.897522	1.48608	1.6189	2.02289	0.793091	-0.485901	-3.07983
31.54	-0.650452	0.257324	0.413574	0.803772	1.52747	1.8587	1.61041	1.05249	-0.887451	-3.36969
31.64	-0.800476	0.27063	0.524475	0.945129	1.42822	1.91888	1.60022	1.10559	-0.924194	-3.0556
31.74	-0.773132	-0.0840454	0.346375	0.97406	1.23999	1.52203	1.81586	0.860291	-0.692932	-3.28296
31.84	-0.754333	-0.155151	0.274475	0.838928	1.38525	1.45172	1.81195	0.89856	-0.754639	-3.2923
31.94	-0.669189	0.362	0.373718	1.00452	1.63916	1.8017	1.48071	0.855591	-1.02496	-3.32593
32.04	-0.794983	0.29718	0.313538	0.88031	1.4798	1.7431	1.81195	0.986877	-0.65625	-3.3017
32.14	-0.629333	0.125305	0.447144	1.15063	1.50012	1.72198	1.61975	1.02124	-0.578125	-3.23059
32.24	-0.623108	0.277649	0.545593	0.910767	1.30481	1.7384	1.71118	0.755615	-0.793701	-3.28528
32.34	-0.831726	0.29248	0.466675	0.952942	1.28687	1.66266	1.71741	1.01105	-0.832031	-3.05792
32.44	-0.731689	-0.090332	0.551819	0.868591	1.34546	1.66809	1.69318	0.832947	-0.763245	-3.27203
32.54	-0.60199	0.232361	0.184631	0.721741	1.28918	1.63373	1.36432	0.666565	-0.831238	-3.55481
32.64	-0.362976	0.279968	0.454163	1.09204	1.32593	1.73999	1.79944	0.671997	-0.725769	-3.50403
32.74	-0.75824	0.304199	0.586182	0.951416	1.52588	2.03839	1.59088	1.02124	-0.551514	-3.3728
32.84	-0.592651	0.371399	0.426025	1.0694	1.46576	1.77515	1.78931	0.834534	-0.887451	-3.34778
32.94	-0.556702	0.428406	0.4823	0.954529	1.51105	1.92047	1.7135	0.89624	-0.757019	-3.22125
33.04	-0.766846	0.39563	0.208069	0.827209	1.54309	1.93842	1.70648	0.741516	-0.932007	-3.44
33.14	-0.644226	0.346375	0.13385	1.32642	1.56812	1.7525	1.62054	0.686096	-0.931213	-3.56342
33.24	-0.591858	0.139343	0.4823	0.994385	1.547	1.94	1.90881	0.659485	-1.06561	-3.48059
33.34	-0.594177	0.228455	0.671387	1.05841	1.4314	1.69391	1.79944	0.67511	-0.646851	-3.23999
33.44	-0.606689	0.225281	0.504944	1.02014	1.3009	1.79388	1.77991	0.717346	-0.704651	-3.36578
33.54	-0.751221	0.310486	0.252625	0.804504	1.4173	1.85638	1.58771	0.809509	-0.609375	-3.31183
33.64	-0.722351	0.13623	0.528381	0.993591	1.43213	1.9986	1.62445	0.918884	-0.892944	-3.65717
33.74	-0.945007	0.358093	0.494812	0.888123	1.52667	1.8689	1.74866	0.672791	-1.04688	-3.77985
33.84	-0.655945	0.0393677	0.63385	1.04126	1.3548	1.79858	1.73383	0.728271	-0.785156	-3.65247
33.94	-0.624695	0.428406	0.362793	1.0647	1.4798	1.90796	1.69946	0.775146	-0.636719	-3.46887
34.04	-0.652039	0.303406	0.333862	0.769348	1.40015	1.97278	1.71429	1.07745	-0.643738	-3.52277
34.14	-0.829346	0.348755	0.554199	0.804504	1.33136	1.94153	1.85571	0.968872	-0.917969	-3.56732
34.24	-0.741882	0.237793	0.567444	1.09747	1.38373	1.8775	1.67993	0.908752	-0.802307	-3.55249
34.34	-0.617615	0.326843	0.366699	1.19672	1.40479	1.90094	1.57678	0.936829	-1.04138	-3.75482
34.44	-0.702026	0.164368	0.514343	0.973267	1.57123	1.62671	1.79791	0.675903	-1.01483	-3.57745
34.54	-0.802795	0.341736	0.695557	1.03424	1.6001	1.93842	1.95178	0.843079	-0.660156	-3.63605
34.64	-0.576233	0.427673	0.654968	0.732666	1.25562	1.94855	1.89398	0.840759	-0.764832	-3.4173
34.74	-0.720764	0.39563	0.487793	0.852173	1.297	1.87982	1.86273	0.905579	-0.889038	-3.52203
34.84	-0.535583	0.294067	0.545593	0.986572	1.50793	1.90405	1.49323	0.704834	-0.96167	-3.71808
34.94	-0.762146	0.516724	0.586975	0.988098	1.54779	1.81732	1.57056	0.546997	-1.10077	-3.81262
35.04	-0.828552	0.190918	0.378418	1.07721	1.5603	1.76654	1.41193	0.541565	-0.81012	-3.71808
35.14	-0.863708	0.343262	0.5401	1.01392	1.60718	2.09937	1.61353	0.804016	-0.641357	-3.91656
35.24	-0.76532	0.255005	0.303406	1.00061	1.25562	2.01654	1.65961	0.811829	-0.921082	-3.78687
35.34	-0.560608	0.097168	0.346375	1.03424	1.47668	1.70013	1.61743	0.658752	-0.759338	-3.80481
35.44	-0.648865	0.081543	0.308838	1.16467	1.69312	2.01031	1.72681	0.797791	-0.846863	-3.56732
35.54	-0.615295	0.27063	0.379944	1.15686	1.58374	1.90485	1.84479	0.750122	-1.02808	-3.81421
35.64	-0.544189	0.344849	0.382324	0.910767	1.55713	1.88373	1.58618	0.553284	-0.785889	-3.71967
35.74	-0.596558	0.394836	0.708862	0.991272	1.51025	1.94543	1.70178	0.689209	-0.860107	-3.75793
35.84	-0.597351	0.554199	0.465088	1.01154	1.50793	2.0423	1.67603	0.629028	-0.929688	-3.96967
35.94	-0.447327	0.197937	0.453369	0.988892	1.35791	2.02747	1.67365	0.614197	-0.889038	-3.92902
36.04	-0.919189	0.0909424	0.459656	1.22565	1.44153	1.95245	1.79865	0.676697	-1.12183	-3.8681
36.14	-0.811401	0.548767	0.392456	1.22565	1.35638	1.67358	1.76819	0.673584	-1.11871	-3.86652
36.24	-0.67157	0.23938	0.332275	1.21625	1.56732	1.62671	1.53851	0.814209	-1.08276	-3.72278
36.34	-0.387146	0.412781	0.483887	0.992004	1.71808	1.87982	1.69788	0.570435	-0.840576	-3.8017
36.44	-0.787964	0.101868	0.476074	0.867004	1.40637	1.92749	1.69397	0.728271	-0.832764	-3.922
36.54	-0.69574	0.215149	0.452637	0.734192	1.58295	1.78766	1.81818	0.671997	-0.86792	-3.75403
36.64	-0.742615	0.202637	0.465881	1.0694	1.64697	1.94073	1.82758	0.579041	-0.781982	-3.91028
36.74	-0.666077	0.341736	0.501038	1.01392	1.59857	1.73529	1.7182	0.595459	-0.731201	-4.13531
36.84	-0.67157	0.248718	0.337769	0.913147	1.41028	1.65015	1.5979	0.558716	-0.878906	-3.87433
36.94	-0.47467	0.219849	0.0893555	0.846741	1.39233	1.8634	1.73303	0.593079	-0.957764	-4.13062
37.04	-0.848083	0.240906	0.4823	0.94751	1.24701	1.97198	1.8526	0.774353	-1.06793	-3.93292
37.14	-0.540283	0.322937	0.523682	0.976379	1.22198	2.11731	1.88147	0.566528	-1.06482	-4.08765
37.24	-0.594971	0.0229492	0.401062	1.06702	1.47119	1.90875	1.89166	0.643127	-1.13281	-4.1712
37.34	-0.759827	0.154968	0.381531	1.06702	1.67041	1.96735	1.80493	0.575928	-1.3656	-4.20404
37.44	-0.655151	0.382324	0.183838	1.02954	1.49622	1.91187	1.74554	0.536865	-1.09375	-4.12903
37.54	-0.681702	0.27533	0.533875	1.03815	1.62592	2.16888	1.59479	0.545471	-0.90387	-3.70715
37.64	-0.718445	0.340149	0.552612	0.963135	1.23529	2.13293	1.8526	0.421204	-1.22498	-4.10638
37.74	-0.466858	0.169067	0.381531	1.02484	1.3064	2.09235	1.81427	0.536865	-1.17261	-4.2525
37.84	-0.405945	0.0924683	0.565125	1.15143	1.3548	2.01031	1.67834	0.698547	-0.960144	-4.12122
37.94	-0.497314	0.097168	0.464355	1.14984	1.71497	1.78687	1.86353	0.740784	-1.08826	-4.2392
38.04	-0.644958	0.197205	0.421387	1.10065	1.37982	2.09698	1.53619	0.618103	-1.21637	-4.27435
38.14	-0.857483	0.227661	0.350281	1.13892	1.48608	2.0025	1.69788	0.504822	-1.15234	-4.04779
38.24	-0.632507	0.159668	0.520569	1.22955	1.19775	2.02203	1.92444	0.637634	-1.33124	-4.15094
38.34	-0.76532	0.125305	0.690918	1.05377	1.44385	1.97589	1.92212	0.67511	-1.08356	-4.09625
38.44	-0.590271	0.191711	0.397949	1.0639	1.54077	1.88452	1.65021	0.58374	-1.02417	-3.91888
38.54	-0.804382	0.233887	0.387756	1.0647	1.38293	1.81342	1.49554	0.306396	-1.28748	-4.07825
38.64	-0.967651	0.352661	0.359619	1.03577	1.23999	1.7392	1.71039	0.564209	-1.19922	-4.37823
38.74	-0.719177	0.216736	0.814331	1.10529	1.5509	1.9314	1.61584	0.529846	-1.14063	-4.31573
38.84	-0.740295	0.172974	0.724487	0.923279	1.40796	2.03528	1.79083	0.428284	-1.35858	-4.16107
38.94	-0.794189	0.258118	0.267456	0.955322	1.72198	1.97046	1.56354	0.393127	-1.13672	-4.24933
39.04	-0.870789	0.0620117	0.278381	1.03265	1.66809	1.72906	1.68695	0.616516	-0.960144	-4.25323
39.14	-0.650452	0.294067	0.57135	0.883423	1.71106	1.78839	1.75177	0.532959	-1.2453	-4.22125
39.24	-0.768433	0.383911	0.438538	1.13501	1.64465	2.01886	1.35492	0.473572	-1.50934	-4.38062
39.34	-0.934814	0.20813	0.378418	0.93811	1.46967	1.96967	1.48541	0.454834	-1.33746	-4.20953
39.44	-0.699646	0.0862427	0.463562	0.852966	1.39386	1.9892	1.78851	0.761047	-1.13281	-4.17749
39.54	-0.617615	0.235474	0.634644	0.814697	1.23529	2.03766	1.5307	0.613403	-0.953125	-4.3642
39.64	-0.937195	0.376099	0.290894	0.996704	1.34546	2.20093	1.75806	0.412659	-1.14844	-4.27203
39.74	-0.851257	0.21283	0.359619	0.753723	1.4845	1.86188	1.75885	0.481384	-1.26324	-4.42981
39.84	-0.986389	0.398743	0.272949	1.03186	1.62903	1.78058	1.78851	0.397766	-1.24841	-4.43219
39.94	-0.873901	0.416687	0.386963	1.04126	1.479	1.73761	1.49005	0.504822	-1.13513	-4.29858
40.04	-0.843445	0.308105	0.303406	1.15924	1.58917	1.9212	1.64319	0.545471	-1.17651	-4.50403
40.14	-0.940308	0.228455	0.354187	1.10297	1.26263	1.91809	1.83929	0.536072	-1.09528	-4.27667
40.24	-0.898132	0.189392	0.632324	1.13342	1.68921	1.98608	1.56818	0.815002	-1.16248	-4.33685
40.34	-0.646545	0.310486	0.656494	1.25452	1.64935	1.71185	1.58228	0.796204	-1.34448	-4.60638
40.44	-0.975464	0.088562	0.298706	1.01782	1.64545	1.70563	1.76898	0.55719	-1.39294	-4.69855
40.54	-0.995789	0.558105	0.553406	0.984985	1.54858	2.15485	1.66583	0.671204	-1.35156	-4.65637
40.64	-0.855164	0.0909424	0.62915	1.21704	1.37354	1.94	1.70337	0.755615	-1.36481	-4.65948
40.74	-0.679382	0.244812	0.555725	1.05688	1.49933	1.9986	1.67523	0.686096	-1.29138	-4.43451
40.84	-0.905945	0.215942	0.528381	0.898254	1.31812	1.92047	1.66974	0.542297	-1.29761	-4.72125
40.94	-0.973083	0.151062	0.349487	1.09357	1.40167	1.91028	1.69788	0.380615	-1.36011	-4.56262
41.04	-0.905151	0.559692	0.592468	1.35065	1.54541	1.97278	1.49243	0.361084	-1.38513	-4.47198
41.14	-0.763733	0.269836	0.529968	1.14905	1.71027	1.52435	1.34869	0.483704	-1.41327	-4.47827
41.24	-0.842651	0.312805	0.366699	1.07092	1.82043	1.66968	1.43616	0.615784	-1.26013	-4.84937
41.34	-0.719971	0.315918	0.453369	1.08032	1.63135	1.97906	1.73773	0.48999	-1.27026	-4.4931
41.44	-1.12231	0.0768433	0.576843	0.809204	1.47827	1.91187	1.70258	0.55719	-1.33435	-4.53448
41.54	-1.06531	0.0823364	0.373718	0.946716	1.65088	1.90485	1.57837	0.454041	-1.16248	-4.52124
41.64	-0.719177	-0.0496826	0.407288	1.03577	1.61108	1.93372	1.73773	0.482971	-1.46796	-4.82513
41.74	-1.03638	-0.13562	0.308838	1.15143	1.54541	1.63062	1.54163	0.329041	-1.48358	-4.75092
41.84	-0.825439	0.0706177	0.491699	1.12018	1.50482	1.84076	1.58618	0.618896	-1.48901	-4.3728
41.94	-0.669189	0.410461	0.465088	0.913147	1.44385	1.92438	1.63849	0.386841	-1.41479	-4.64233
42.04	-0.953552	0.237793	0.490112	0.724854	1.50244	1.75793	1.52209	0.212646	-1.42651	-4.73138
42.14	-0.923096	-0.000488	0.398682	0.805298	1.479	1.63922	1.4588	0.218872	-1.50781	-4.77826
42.24	-0.919983	-0.0223389	0.358887	1.00531	1.57983	1.97046	1.52209	0.400146	-1.58826	-4.81964
42.34	-0.881714	0.088562	0.19635	1.00061	1.49463	1.5517	1.47601	0.325134	-1.66718	-4.89545
42.44	-0.769226	0.0768433	0.594788	1.05219	1.54077	1.59546	1.49713	0.413391	-1.70233	-4.99078
42.54	-0.802002	-0.0395508	0.283875	0.951416	1.31262	1.82355	1.49554	0.305603	-1.71246	-5.00012
42.64	-1.00122	-0.0465698	0.320557	0.867004	1.48999	1.82983	1.78693	0.360291	-1.69141	-4.7923
42.74	-0.798889	-0.115295	0.490112	1.27484	1.45715	1.87823	1.64948	0.21106	-1.37891	-4.72437
42.84	-1.01685	-0.043457	0.306519	1.1264	1.71106	1.73688	1.55334	0.380615	-1.74371	-5.03998
42.94	-1.31921	0.133118	0.0674438	1.04596	1.77667	1.81891	1.45099	0.315002	-1.64996	-4.98138
43.04	-1.28094	0.18158	0.363525	0.815491	1.3642	1.72906	1.54553	0.465759	-1.62341	-5.14154
43.14	-1.03558	0.223755	0.497131	0.952209	1.28058	1.48059	1.63458	0.253235	-1.64526	-5.11969
43.24	-1.11688	0.229187	0.236206	0.819397	1.28528	1.83453	1.32526	0.474365	-1.75	-5.04468
43.34	-0.722351	0.23938	0.353394	0.749817	1.53607	1.84308	1.55255	0.184509	-1.64063	-5.33063
43.44	-0.903564	0.279236	0.351807	0.932678	1.56885	1.86731	1.42133	0.164978	-2.02576	-5.29858
43.54	-0.984802	0.394043	0.350281	1.03424	1.57593	1.6712	1.24396	0.0696411	-1.88434	-5.38605
43.64	-0.923096	0.250305	0.365112	1.0022	1.66028	1.90637	1.37994	0.162659	-1.94604	-5.09698
43.74	-1.15204	0.200317	0.197144	0.988892	1.3009	1.94702	1.32599	-0.0217285	-1.75	-5.52667
43.84	-0.696533	0.162048	0.551819	0.966248	1.48761	2.02356	1.22522	0.404053	-1.78198	-5.25873
43.94	-0.812927	0.238586	0.551819	0.763916	1.55713	1.97198	1.4635	0.354065	-1.83594	-5.17358
44.04	-0.748108	0.101868	0.4198	0.999084	1.46417	1.95563	1.38776	0.276672	-2.00232	-5.4173
44.14	-0.827026	0.17218	0.416687	1.10846	1.58527	1.60797	1.05573	0.111084	-1.89215	-5.34308
44.24	-1.01294	0.11438	0.538574	1.2569	1.86108	1.91107	1.35101	0.20636	-1.8703	-5.29858
44.34	-0.905151	0.0471802	0.233887	1.31781	1.5376	1.84076	1.61584	0.196228	-1.99139	-5.58997
44.44	-0.911377	-0.0153198	0.50415	1.15607	1.4931	1.82983	1.59088	0.218872	-1.82886	-5.47357
44.54	-0.999695	0.165161	0.581543	0.835754	1.32593	1.67981	1.43384	0.164978	-1.78516	-5.42047
44.64	-1.14423	0.0479736	0.694031	1.1225	1.71185	1.77826	1.64087	0.200134	-2.02185	-5.48999
44.74	-0.830933	-0.020813	0.147949	1.22955	1.62823	1.55481	1.24475	-0.279541	-2.1687	-5.94781
44.84	-1.07153	0.222168	0.161194	0.949036	1.70874	1.48608	1.54321	0.33136	-2.0437	-5.4798
44.94	-0.962952	0.108093	0.420593	1.08423	1.48529	1.78375	1.57526	0.0977783	-1.95233	-5.40558
45.04	-0.97467	0.190125	0.394775	0.807678	1.43921	1.85089	1.33307	0.139954	-1.86249	-5.54547
45.14	-0.984802	0.151062	0.527588	0.944397	1.78369	1.39935	1.14789	-0.0834351	-1.94843	-5.59857
45.24	-0.759827	0.101074	0.559631	0.924866	1.6001	1.49152	1.36975	0.125122	-1.81714	-5.74152
45.34	-0.97699	0.283142	0.358093	0.988892	1.32904	1.86731	1.27289	0.124329	-2.03436	-5.67828
45.44	-1.16296	0.29718	0.340088	1.01624	1.77747	1.60638	1.46661	0.307922	-1.80701	-5.52747
45.54	-1.22235	-0.0223389	0.392456	1.25299	1.69153	1.58295	1.31897	0.372009	-2.05389	-5.56342
45.64	-1.0567	-0.0895386	0.508057	1.07562	1.59937	1.61731	1.37134	0.129028	-2.15698	-5.8017
45.74	-0.925476	-0.0130005	0.587769	1.09747	1.46027	1.8017	1.12134	0.188416	-1.91406	-5.45636
45.84	-1.11841	-0.165344	0.546387	1.23969	1.62201	1.82202	1.41193	0.443909	-1.89136	-5.72589
45.94	-0.910583	0.24408	0.425293	1.08264	1.77356	1.82672	1.38458	-0.0803223	-1.88281	-5.71185
46.04	-1.09576	0.338562	0.470581	1.11469	1.61499	1.6228	1.4635	0.131409	-1.95313	-5.8111
46.14	-1.14423	0.189392	0.524475	1.0014	1.51105	1.75562	1.65259	0.221252	-1.87811	-5.49622
46.24	-1.02625	0.257324	0.447937	0.742004	1.47589	2.04938	1.24554	0.288391	-2.03827	-5.57355
46.34	-0.933289	0.168274	0.438538	0.895142	1.65015	1.98297	1.61273	0.45636	-2.09448	-5.93292
46.44	-0.922302	-0.115295	0.501831	1.03033	1.4845	1.89777	1.46741	0.261047	-2.33276	-5.71344
46.54	-1.00281	0.0377808	0.297913	1.04987	1.59155	1.96265	1.23462	-0.0756226	-2.07733	-5.4884
46.64	-1.24188	0.141724	0.44873	1.04279	1.51733	1.70795	1.40411	0.24469	-1.84918	-5.72125
46.74	-0.931702	0.0753174	0.470581	0.895935	1.79077	1.63763	1.48224	0.264221	-1.94684	-5.76184
46.84	-1.03558	0.248718	0.767456	1.01862	1.51343	1.79858	1.68304	0.0813599	-2.16089	-5.62433
46.94	-0.953552	-0.0786133	0.737793	0.984985	1.51343	1.89386	1.61194	0.0689087	-2.12421	-5.91028
47.04	-1.0661	-0.118469	0.657288	0.966248	1.65558	1.95325	1.56506	0.215759	-2.12109	-5.77435
47.14	-0.763733	0.247192	0.286987	1.22095	1.63916	1.81891	1.52521	0.319641	-2.34296	-5.81732
47.24	-1.16449	0.10968	0.329163	1.06	1.68994	1.77826	1.64008	0.14386	-2.29999	-5.77905
47.34	-1.21295	0.0549927	0.610413	1.1217	1.53369	1.84308	1.59399	0.218079	-1.88824	-5.82434
47.44	-0.968445	0.126892	0.419006	0.963928	1.51416	1.78687	1.41119	-0.060791	-2.19373	-5.66577
47.54	-0.89032	0.457336	0.391663	0.967834	1.73138	1.71655	1.36823	0.347778	-2.40234	-5.73297
47.64	-1.08716	0.14563	0.598694	0.890442	1.57043	1.7431	1.41431	0.168884	-2.14215	-5.99469
47.74	-1.177	0.179993	0.548706	1.0108	1.53687	1.85168	1.12994	-0.0186157	-2.34607	-5.96344
47.84	-0.995789	0.147949	0.50885	1.28735	1.50793	1.84625	1.37366	0.0899658	-2.10156	-5.78296
47.94	-0.904358	0.27533	0.371338	1.09827	1.62903	1.76886	1.43774	-0.0772095	-2.25391	-5.96497
48.04	-1.13403	0.313599	0.395569	1.14282	1.4892	1.77594	1.32599	0.0852661	-2.37891	-6.06183
48.14	-1.27856	0.276062	0.533081	0.913147	1.70483	1.97198	1.69165	0.032959	-2.30542	-6.1236
48.24	-0.926208	0.147949	0.47998	0.851379	1.6665	1.85016	1.3479	0.154846	-2.34375	-6.3728
48.34	-1.02234	0.102661	0.0705566	1.20764	1.74622	1.75482	1.40649	-0.223328	-2.32654	-6.21344
48.44	-1.30438	0.304199	0.429932	1.13892	1.48059	1.60638	1.53302	0.0266724	-2.22186	-5.93219
48.54	-1.35278	0.248718	0.438538	1.04749	1.49701	1.6759	1.46509	0.00403	-2.31873	-5.61652
48.64	-0.958252	0.413574	0.710449	1.41077	1.59778	1.89856	1.26117	0.125916	-2.21948	-5.94464
48.74	-1.07782	0.0651245	0.676025	1.117	1.73999	1.91656	1.56665	0.182922	-2.15466	-5.92902
48.84	-1.16998	0.0753174	0.422913	0.865479	1.52747	1.65326	1.31195	0.101685	-2.08746	-6.0564
48.94	-1.20044	0.0714111	0.251831	1.31232	1.56262	1.78528	1.19867	-0.0256348	-2.2453	-6.20636
49.04	-1.30438	0.260437	0.473694	1.16858	1.64386	1.7384	1.13849	0.167297	-1.94061	-5.922
49.14	-1.18329	0.120605	0.345581	1.12561	1.77045	1.49933	1.26428	0.147034	-2.35229	-6.00403
49.24	-0.92157	0.147156	0.493225	1.14594	1.64545	1.79468	1.27368	0.157166	-2.0625	-6.08215
49.34	-1.04028	0.21283	0.37915	1.01624	1.68372	1.67279	1.16663	0.228271	-2.23438	-6.01733
49.44	-1.09808	0.130005	0.522156	1.30841	1.59155	1.72125	0.93927	0.00562	-2.32184	-6.30402
49.54	-1.15668	0.223755	0.32605	1.21155	1.62201	1.94391	1.23303	0.0845337	-2.31403	-6.3111
49.64	-1.29968	-0.0739136	0.355713	0.917053	1.60248	1.81342	1.28149	0.0220337	-2.31793	-6.26031
49.74	-1.26062	0.0120239	0.225281	1.18109	1.65247	1.70715	1.40338	-0.124084	-2.25543	-6.34076
49.84	-0.928589	0.339355	0.563538	1.46075	1.50403	1.68683	1.37994	-0.164734	-2.44684	-6.31964
49.94	-1.22388	0.171387	0.569824	1.13342	1.65088	2.03217	1.26898	-0.00299	-2.32031	-6.16187
50.04	-1.15668	0.0784302	0.567444	1.08813	1.75482	1.87433	1.42523	0.166565	-2.3703	-6.23761
50.14	-0.911377	-0.083313	0.398682	1.1944	1.66107	1.69934	1.26196	0.190002	-2.625	-6.45636
50.24	-0.769226	-0.0481567	0.491699	1.29828	1.7337	1.815	1.48541	0.0587158	-2.52417	-6.37433
50.34	-1.00043	0.215149	0.473694	1.14905	1.48291	1.6048	1.17133	-0.0881348	-2.32263	-6.42358
50.44	-0.994995	0.148743	0.58075	1.36627	1.47827	1.75873	1.15338	0.11499	-2.53198	-6.56732
50.54	-0.924683	0.065918	0.31665	1.02716	1.30481	1.6767	1.29553	0.0837402	-2.6828	-6.29779
50.64	-0.817627	0.269043	0.499512	1.38892	1.53528	1.90717	1.79633	-0.0975342	-2.63593	-6.4353
50.74	-1.04419	0.144043	0.339355	1.23889	1.75323	1.91028	1.44946	-0.105347	-2.52808	-6.24078
50.84	-1.17938	0.222961	0.440125	1.22015	1.56732	1.71417	1.1651	-0.0615845	-2.38043	-6.4978
50.94	-1.25592	0.330017	0.3526	1.15924	1.65015	1.65247	1.28302	0.0634155	-2.32886	-6.64386
51.04	-1.25122	0.194824	0.459656	1.35065	1.68683	1.69781	1.31427	-0.00769	-2.53748	-6.27515
51.14	-1.02704	0.210449	0.308838	1.19751	1.49933	1.75641	1.44788	-0.113953	-2.39685	-6.44934
51.24	-1.1723	0.190125	0.362	1.21936	1.59308	1.73761	1.36041	-0.0319214	-2.37811	-6.24622
51.34	-1.04266	0.130005	0.475281	1.41547	1.53137	1.87512	1.33307	-0.16864	-2.56561	-6.4884
51.44	-1.04266	-0.0668945	0.725281	1.31158	1.57355	1.8103	1.27368	0.024353	-2.68433	-6.4892
51.54	-1.1731	0.133118	0.435425	1.24829	1.77667	1.96265	1.29242	-0.0623779	-2.71875	-6.27277
51.64	-1.2934	0.189392	0.688538	1.26935	1.76416	1.95483	1.36743	-0.0342407	-2.44373	-6.16888
51.74	-1.07935	0.217468	0.582275	0.974854	1.75403	1.7486	1.57599	0.143127	-2.60388	-6.44153
51.84	-1.0567	0.388611	0.708069	1.2475	1.67432	1.77124	1.18854	-0.0482788	-2.57031	-6.45874
51.94	-1.10516	0.406555	0.385437	1.26544	1.6626	1.8017	1.25726	-0.169373	-2.44922	-6.60797
52.04	-1.11371	0.0963745	0.4823	1.25299	1.63373	1.90326	1.13776	-0.0553589	-2.62891	-6.6181
52.14	-1.17859	0.14325	0.50415	1.19202	1.72119	1.82745	1.3432	-0.0568848	-2.66479	-6.21344
52.24	-0.91217	0.293274	0.283875	1.16705	1.40167	1.77124	1.32837	-0.0412598	-2.62183	-6.54858
52.34	-1.13483	0.419861	0.45105	1.38342	1.64233	1.82355	1.33539	-0.119385	-2.4953	-6.51813
52.44	-1.27466	0.0698242	0.474487	1.25922	1.73682	1.78918	1.27521	0.0563965	-2.32733	-6.63214
52.54	-1.19031	-0.0872192	0.348694	1.26703	1.61182	1.8595	1.53619	-0.311584	-2.60156	-6.44464
52.64	-1.28638	0.0338745	0.688538	1.10376	1.8009	1.84235	1.3526	-0.119385	-2.63434	-6.63763
52.74	-1.22858	0.183899	0.421387	1.35608	1.78137	1.80402	1.25726	-0.187378	-2.65308	-6.72198
52.84	-1.01294	0.179199	0.615906	1.16858	1.61029	1.53918	1.59552	0.0188599	-2.53278	-6.6228
52.94	-1.20905	0.152649	0.365112	1.38263	1.63684	1.98999	1.5932	-0.0155029	-2.37732	-6.86731
53.04	-1.00281	0.222168	0.405762	1.06549	1.64697	1.76965	1.34241	-0.105347	-2.35156	-6.63763
53.14	-0.969177	0.283142	0.204163	1.08344	1.63843	1.64075	1.22992	0.110291	-2.52496	-6.79547
53.24	-0.905945	0.23468	0.647949	1.21155	1.70947	1.90796	1.34943	-0.239685	-2.56171	-7.1228
53.34	-1.02704	0.331543	0.597168	1.40063	1.89307	1.71735	1.47052	-0.35144	-2.73279	-6.95636
53.44	-0.95282	0.296387	0.697144	1.33734	1.52826	1.75641	1.35571	-0.113159	-2.52496	-6.62592
53.54	-1.1778	0.201111	0.559631	1.22015	1.59229	1.87042	1.46588	-0.13031	-2.40698	-6.62042
53.64	-0.94574	0.55188	0.531494	1.25922	1.62512	1.72906	1.34711	-0.233459	-2.55078	-6.69855
53.74	-1.33014	0.112793	0.318237	1.35455	1.67432	1.93219	1.28381	-0.114685	-2.50073	-6.69391
53.84	-1.00671	0.194824	0.474487	1.32483	1.67981	1.76495	1.16431	-0.276428	-2.97186	-6.71808
53.94	-1.0614	0.365173	0.715088	1.35999	1.81732	1.74469	1.21198	-0.307678	-2.77496	-6.50403
54.04	-1.29187	0.346375	0.585449	1.21234	1.77277	1.8736	1.56586	-0.179565	-2.48901	-6.78375
54.14	-0.823914	0.26123	0.668213	1.2522	1.64624	1.94543	1.25336	-0.0912476	-2.81012	-6.74231
54.24	-0.82782	0.42688	0.70105	1.16937	1.49542	2.1767	1.44556	-0.19281	-2.81873	-6.8634
54.34	-1.00122	0.32843	0.480713	1.29047	1.95874	2.0025	1.35492	-0.372498	-2.35779	-6.90167
54.44	-1.20123	0.151855	0.741699	1.20221	1.6853	2.07825	1.4057	-0.325623	-2.4953	-6.71417
54.54	-0.97699	0.010437	0.534668	1.40924	1.72119	1.93219	1.09869	-0.100647	-2.7312	-6.70172
54.64	-1.06683	0.315125	0.744812	1.40143	1.76343	1.78528	1.26587	0.0501099	-2.78979	-6.69543
54.74	-0.986389	0.410461	0.593262	1.33966	1.69073	1.89703	1.44318	-0.0014	-2.75391	-6.52905
54.84	-1.24341	0.472168	0.582275	1.19122	1.75793	1.99622	1.34943	-0.220947	-2.64606	-6.9353
54.94	-0.990295	0.30188	0.590881	1.48108	1.68213	1.79156	1.42212	-0.220947	-2.68121	-6.90558
55.04	-0.88092	0.149536	0.5354	1.41547	1.57983	1.71344	1.31897	-0.299072	-2.58044	-6.94464
55.14	-1.08563	0.397949	0.672119	1.58575	1.75952	1.91968	1.35651	-0.252197	-2.52576	-6.83685
55.24	-1.20044	0.332336	0.433838	1.28735	1.71887	1.78217	1.27679	-0.129578	-2.70313	-6.70953
55.34	-1.08636	0.321411	0.494019	1.20221	1.60089	1.90326	1.33148	0.00482	-2.58826	-6.84387
55.44	-0.866089	0.403442	0.618225	1.03656	1.59857	1.9837	1.46661	-0.299072	-2.79688	-6.73688
55.54	-1.13562	0.340942	0.5979	1.27563	1.80792	1.59235	1.24475	-0.364685	-2.54688	-6.73218
55.64	-1.10278	0.456543	0.484619	1.47327	1.76965	1.74933	1.51196	-0.0303345	-2.6156	-7.27667
55.74	-1.0661	0.288574	0.702637	1.36627	1.64856	1.82355	1.36273	-0.219421	-2.8562	-7.16339
55.84	-1.09888	0.219849	0.789307	1.46313	1.4837	1.70795	1.25958	-0.193604	-2.60468	-7.02747
55.94	-1.16687	0.214355	0.764343	1.17169	1.6712	1.7478	1.19788	0.00171	-2.52417	-6.85248
56.04	-1.32074	0.194031	0.587769	1.40607	1.84698	1.88531	1.34552	-0.117859	-2.73511	-7.09625
56.14	-1.02856	0.14325	0.63855	1.45764	1.71106	1.88373	1.26898	-0.328003	-2.81403	-6.94232
56.24	-0.773865	0.603455	0.562744	1.3233	1.64386	1.45715	1.48071	-0.472534	-2.69373	-7.2298
56.34	-0.891052	0.204224	0.614319	1.38812	1.76733	1.76654	1.02759	-0.129578	-2.7984	-7.18292
56.44	-1.25513	0.208923	0.483887	1.27405	1.94702	1.8595	1.23303	-0.362366	-2.83746	-7.18762
56.54	-0.953552	0.350281	0.744812	1.3053	1.75873	1.68762	1.57837	-0.203796	-2.87109	-7.11029
56.64	-1.05511	0.365906	0.753418	1.43188	1.8548	1.81891	1.37054	-0.251404	-2.86719	-6.88452
56.74	-1.1145	0.287781	0.772156	1.3811	1.72668	1.99542	1.24866	-0.236572	-2.84766	-6.84698
56.84	-1.10516	0.243286	0.672119	1.53815	1.89307	1.82355	1.41119	-0.194397	-2.80231	-7.22589
56.94	-0.82782	0.0643921	0.426025	1.58032	1.89624	2.01575	1.23932	-0.241272	-3.05542	-7.52124
57.04	-1.14813	0.0823364	0.616699	1.40216	1.797	2.08295	1.29865	-0.278015	-2.84448	-7.39313
57.14	-1.04578	0.240173	0.742432	1.50842	1.67358	1.81342	1.48071	-0.160034	-2.81091	-7.05792
57.24	-1.00201	0.476868	0.657288	1.30377	1.5462	1.90717	1.70569	-0.354553	-2.87964	-7.02905
57.34	-1.01453	0.212036	0.807312	1.34515	1.45947	1.97516	1.51276	-0.167847	-2.8125	-7.30011
57.44	-0.901245	0.317505	0.522949	1.15063	1.75012	1.85089	1.26508	-0.301453	-3.09998	-7.09467
57.54	-1.14886	0.404236	0.7854	1.35846	1.7478	1.9986	0.966614	-0.355347	-3.18823	-7.1814
57.64	-1.4364	0.379211	0.804932	1.07483	1.76886	2.10248	1.13385	-0.187378	-2.78906	-7.36731
57.74	-0.827026	0.440125	0.846375	1.41315	1.51105	2.02594	1.55103	-0.313171	-2.68982	-7.28839
57.84	-1.00433	0.478455	0.724487	1.40216	1.56104	1.84698	1.43304	-0.362366	-2.73901	-7.21027
57.94	-0.872314	0.112	0.681519	1.19592	1.68921	1.98138	1.37286	0.0430908	-2.84375	-7.15558
58.04	-1.18481	0.339355	0.401855	1.20294	1.84619	1.89703	1.34161	-0.327209	-2.97339	-7.17828
58.14	-0.977783	0.265137	0.533081	1.29828	1.81494	1.76813	1.23383	-0.318604	-3.07733	-7.30011
58.24	-1.08093	0.133911	0.529968	1.31311	1.63605	1.99152	1.07599	-0.121765	-2.82184	-7.58685
58.34	-1.04419	0.10968	0.70105	1.27173	1.26654	1.70715	1.41821	-0.0248413	-2.93512	-7.22748
58.44	-1.07074	0.26593	0.738525	1.20532	1.8642	1.82513	1.29321	-0.183472	-2.82733	-7.21265
58.54	-1.03406	0.0823364	0.644043	1.39514	1.76025	1.76263	1.2674	-0.327209	-3.05933	-7.44543
58.64	-0.891052	0.209656	0.315918	1.46857	1.76343	1.84467	1.11896	-0.0568848	-2.91718	-7.22748
58.74	-1.32703	0.326843	0.557312	1.4389	1.96185	1.92902	1.30334	-0.224854	-2.93982	-7.06262
58.84	-1.46527	0.437805	0.905762	1.28815	1.86963	1.74231	1.30646	-0.359253	-2.91327	-7.55872
58.94	-1.39813	0.478455	0.995605	1.36627	1.65869	1.77594	1.08771	-0.0756226	-3.13123	-7.32983
59.04	-1.16687	0.397156	0.825256	1.42487	1.88995	2.03375	1.48224	-0.0631714	-3.02576	-7.51813
59.14	-1.3559	0.197205	1.03619	1.26233	2.05872	1.81891	1.41272	-0.0545654	-2.85388	-7.58606
59.24	-1.2981	0.0745239	0.636963	1.12561	1.78687	1.8595	1.26038	-0.272522	-3.0437	-7.47437
59.34	-1.25903	0.196411	0.594788	1.38733	1.79388	1.75171	1.35333	-0.403748	-3.06793	-7.56262
59.44	-1.19342	0.241699	0.627625	1.23108	1.84778	1.72748	1.3432	-0.485779	-3.01324	-7.63531
59.54	-1.1286	0.27533	0.612793	1.43188	1.6806	1.84546	1.0838	-0.41394	-2.92578	-7.53839
59.64	-0.877014	0.343262	0.5495	1.49518	1.57666	1.91266	1.14087	-0.279541	-2.98438	-7.44391
59.74	-1.06372	0.224548	0.536987	1.38263	1.71729	1.71185	1.35803	-0.521729	-2.86719	-7.52985
59.84	-0.874695	0.241699	0.515137	1.3678	1.78448	1.82983	1.2276	-0.501404	-3.13043	-7.52826
59.94	-1.245	0.357361	0.70575	1.32013	1.88214	1.96497	1.14709	-0.490479	-3.22577	-7.565
60.04	-1.1825	0.175293	0.923706	1.47485	1.66888	1.83997	1.10413	-0.619385	-3.22577	-7.64465
60.14	-1.33014	0.129211	0.703369	1.61389	1.62201	1.55249	1.05023	-0.555359	-3.03125	-7.55719
60.24	-1.04266	0.243286	0.581543	1.12408	1.61182	1.62433	1.23224	-0.434998	-3.02966	-7.69855
60.34	-1.28485	0.302673	0.811218	1.29596	1.9173	1.69855	1.32526	-0.374878	-3.08514	-7.68292
60.44	-1.22778	0.294861	0.773682	1.43341	2.03998	2.09308	1.05804	-0.38031	-3.19293	-7.57123
60.54	-1.05511	0.278442	0.492432	1.18579	1.63763	1.68683	1.16901	-0.410034	-3.53589	-7.65405
60.64	-1.17859	0.404236	0.619812	1.33893	1.72198	1.96887	1.1026	-0.652222	-3.07965	-7.87512
60.74	-1.31061	0.282349	0.444824	1.25763	1.90717	1.81262	0.770569	-0.622498	-3.31873	-7.57513
60.84	-1.25513	0.220642	0.833069	1.38971	1.77356	1.63141	0.947083	-0.439697	-3.04999	-7.88922
60.94	-1.21765	0.301086	0.604187	1.07172	1.95325	1.77594	1.0885	-0.589722	-3.02655	-7.70093
61.04	-1.33563	0.0463867	0.358093	1.61938	1.84619	1.71887	1.20569	-0.392822	-3.26563	-7.84857
61.14	-1.10828	0.0612183	0.569824	1.65845	1.69464	1.85718	1.23773	-0.551453	-3.37891	-7.60797
61.24	-1.28406	0.36438	0.569824	1.45374	1.75793	1.73761	0.926025	-0.702209	-3.18903	-7.76105
61.34	-1.15356	0.0956421	0.60498	1.3139	1.62201	1.8642	1.19318	-0.53894	-3.28516	-7.88684
61.44	-1.1239	0.30658	0.443237	1.27875	1.59387	1.71735	1.10413	-0.66156	-3.29218	-7.70636
61.54	-1.32544	0.459656	0.70575	0.983459	1.81885	1.62122	1.43384	-0.660828	-3.43823	-7.96027
61.64	-1.46765	0.112793	0.678406	1.2381	1.75171	1.67511	1.21741	-0.531128	-3.23199	-8.03528
61.74	-1.21918	0.14325	0.718262	1.38812	1.54858	1.70245	1.07135	-0.432678	-3.28906	-7.92279
61.84	-1.3114	0.260437	0.688538	1.29907	1.70483	1.66028	1.25958	-0.782654	-3.16168	-8.08997
61.94	-1.21063	0.313599	0.588562	1.48889	1.75562	1.45563	0.833801	-0.504578	-3.45703	-7.86261
62.04	-1.38641	0.283875	0.616699	1.13733	1.77124	1.70874	1.12445	-0.38501	-3.44843	-7.90558
62.14	-1.4848	0.230774	0.585449	1.23889	1.35327	1.52667	1.41663	-0.394409	-3.46796	-7.84076
62.24	-1.41528	-0.052063	0.376038	1.29749	1.53058	1.69623	1.08539	-0.723328	-3.2984	-7.83136
62.34	-1.14886	0.248718	0.529175	1.30688	1.83997	1.65796	1.05963	-0.310791	-3.66016	-7.91968
62.44	-1.14343	0.543274	0.620605	0.927979	1.55011	1.89777	1.22369	-0.50769	-3.24219	-8.10718
62.54	-1.33014	0.282349	0.720581	1.242	1.68604	1.6181	1.01508	-0.620178	-3.34607	-8.31732
62.64	-1.29187	0.207336	0.579163	1.18732	1.59229	1.66809	1.12836	-0.506104	-3.36169	-7.90167
62.74	-1.09027	0.262817	0.746338	1.2467	1.7345	1.74078	1.00494	-0.783447	-3.43359	-7.9361
62.84	-1.21375	0.065918	0.774475	1.24982	1.33997	1.76654	0.847107	-0.595947	-3.47107	-8.06653
62.94	-1.25824	0.331543	0.6026	1.35376	1.94073	1.80719	1.30646	-0.57489	-3.39063	-7.94464
63.04	-1.15594	0.162048	0.629944	1.19904	1.91107	1.70172	0.963501	-0.546753	-3.27344	-8.27826
63.14	-1.41376	0.233093	0.4776	1.23657	1.73291	1.51031	0.94397	-0.645203	-3.25073	-8.22357
63.24	-1.25201	0.0268555	0.550293	1.39984	1.73529	1.59235	0.986145	-0.489685	-3.12653	-8.3111
63.34	-1.16376	0.193298	0.737793	1.28815	1.88605	1.76575	1.25415	-0.456909	-3.34766	-7.97827
63.44	-1.29266	-0.213745	0.706543	1.06	1.9884	1.6806	0.913513	-0.443604	-3.37891	-8.12592
63.54	-1.38562	0.141724	0.530762	1.30219	1.7337	1.7923	1.23224	-0.438904	-3.4906	-8.00641
63.64	-1.30902	0.365173	0.399475	1.17017	1.76025	1.89465	0.911194	-0.483459	-3.32422	-8.20404
63.74	-1.15906	0.300293	0.688538	1.26154	1.65948	1.5025	1.05255	-0.680359	-3.30078	-8.38531
63.84	-1.44501	0.394836	0.45575	1.22717	1.57745	1.61731	1.07599	-0.716248	-3.22888	-8.32281
63.94	-1.27313	0.197937	0.82605	1.1897	1.68213	1.91968	1.16119	-0.724854	-3.38904	-8.4267
64.04	-1.42078	0.200317	0.702637	1.12408	1.76025	1.9353	1.30573	-0.53894	-3.22418	-8.21497
64.14	-1.32855	0.396423	0.752625	1.26312	1.85718	1.7337	1.26428	-0.647522	-3.55933	-8.02905
64.24	-1.27075	0.248718	0.733887	1.21704	1.84387	1.64624	1.13849	-0.642822	-3.6109	-8.03375
64.34	-1.24109	0.0604858	0.683838	1.49127	1.83374	1.59698	1.13226	-0.703003	-3.41016	-8.1228
64.44	-1.41608	0.365173	0.722168	1.33655	1.66968	1.69781	1.27448	-0.570984	-3.40546	-8.11261
64.54	-1.27234	0.17688	0.772949	1.29126	1.70636	1.7392	1.33459	-0.588135	-3.28125	-8.25323
64.64	-1.1286	0.225281	0.554199	1.10999	1.73608	1.8642	1.23071	-0.820984	-3.09375	-8.22198
64.74	-1.32855	0.117493	0.596375	1.1178	1.64697	1.6712	1.15338	-0.499878	-3.56714	-8.01733
64.84	-1.18481	0.169861	0.540894	1.44983	1.80249	1.75641	1.05023	-0.551453	-3.4234	-8.20795
64.94	-1.26141	-0.0418701	0.829163	1.23499	1.71729	2.03998	0.94635	-0.506104	-3.44604	-8.26886
65.04	-1.35516	-0.0130005	0.740906	1.44592	1.65167	1.4978	0.999451	-0.815491	-3.19214	-8.30328
65.14	-1.55121	0.179199	0.770569	1.01392	1.32904	1.79547	0.926025	-0.819397	-3.33905	-8.32983
65.24	-1.16919	0.294067	0.756531	1.41937	1.71808	1.86261	0.9104	-0.825623	-3.54297	-8.30011
65.34	-1.3645	0.0839233	0.487793	1.47638	1.81104	1.8642	0.948669	-0.72644	-3.76404	-8.28918
65.44	-1.2934	0.381531	0.746338	1.06622	1.70947	1.80872	0.963501	-0.823303	-3.28516	-8.24152
65.54	-1.47858	0.14563	0.532288	1.59827	1.84778	1.66498	0.753357	-0.934265	-3.48669	-8.4939
65.64	-1.40436	0.32843	0.547119	1.41388	1.6626	1.86108	0.915833	-0.932678	-3.37109	-8.62042
65.74	-1.37	0.201111	0.415894	1.28888	1.63763	1.88922	1.05414	-0.642822	-3.24139	-8.31653
65.84	-1.38092	0.160461	0.625244	1.06	1.73218	1.86029	1.23224	-0.599854	-3.43982	-8.27435
65.94	-1.1286	0.180786	0.399475	1.4295	1.91888	1.64703	1.15259	-0.627197	-3.66168	-8.51654
66.04	-1.15045	0.309692	0.45575	1.47247	1.77979	1.76965	1.07367	-0.72644	-3.79449	-8.54779
66.14	-1.57391	0.0315552	0.72998	1.27405	1.52124	1.7392	0.858032	-0.583435	-3.71014	-8.50012
66.24	-1.41998	0.176086	0.728394	1.46002	1.74622	1.52515	0.933044	-0.703796	-3.65387	-8.58215
66.34	-1.427	0.265137	0.687744	1.46625	1.52747	1.6806	0.918213	-0.779541	-3.64606	-8.4259
66.44	-1.38013	0.219849	0.8573	1.21313	1.7915	1.66577	0.909607	-0.877197	-3.89996	-8.53448
66.54	-1.33954	0.432312	0.497925	1.3186	1.64233	1.83606	0.938538	-0.953796	-3.6875	-8.66028
66.64	-1.42157	0.465942	0.713562	1.28424	1.6134	1.72046	0.836975	-0.927185	-3.84375	-8.66107
66.74	-1.53015	0.332336	0.50885	1.48267	1.64935	1.76105	0.754944	-1.09985	-3.68823	-8.49622
66.84	-1.51996	0.238586	0.595581	1.29205	1.86963	1.50482	0.554138	-0.760803	-3.75543	-8.63062
66.94	-1.62701	0.0588989	0.551819	1.29828	1.5376	1.96967	0.7276	-0.865479	-3.61792	-8.65326
67.04	-1.49811	0.126892	0.627625	1.10999	1.63995	1.65405	0.943176	-0.810791	-3.82574	-8.46185
67.14	-1.33173	0.291687	0.347168	1.40454	1.53528	1.83844	0.962708	-0.867065	-3.85309	-8.66577
67.24	-1.29187	0.529236	0.494019	1.47638	1.69702	1.71735	1.17834	-0.850647	-3.8703	-8.92828
67.34	-1.36761	0.313599	0.623718	1.37482	1.7962	1.71344	1.05255	-0.76001	-3.65857	-8.78448
67.44	-1.45355	0.522156	0.644043	1.41858	1.5517	1.61261	0.751038	-0.850647	-3.81714	-8.6814
67.54	-1.16608	0.434692	0.575256	1.48969	1.74542	1.84698	0.901001	-0.834229	-3.57343	-8.90875
67.64	-1.27313	0.1745	0.471375	1.14673	1.6181	1.7392	1.06274	-0.72876	-3.94293	-8.75482
67.74	-1.25281	0.283875	0.58075	1.17249	1.88293	1.88214	1.06116	-0.991272	-3.84216	-8.6189
67.84	-1.35278	0.147949	0.358093	1.07953	1.81494	1.49231	1.17053	-0.878784	-3.75	-8.76733
67.94	-1.12152	0.180786	0.622925	1.28577	1.7392	1.61499	1.11041	-0.867065	-3.8562	-8.6189
68.04	-1.2403	0.173767	0.679932	1.47406	1.49463	1.71967	0.673645	-0.942078	-3.57574	-8.8595
68.14	-1.46606	0.172974	0.801819	1.53497	1.60559	1.76184	1.01587	-0.781921	-3.69293	-9.00562
68.24	-1.14966	0.118286	0.758057	1.35608	1.42041	1.64935	1.13776	-0.813904	-3.58435	-8.96417
68.34	-1.44574	0.166687	0.503418	1.09045	1.77045	1.52124	0.909607	-0.899109	-3.57343	-8.89465
68.44	-1.26141	0.111267	0.427612	1.14203	1.9267	1.71887	0.873657	-0.688171	-3.8078	-8.85168
68.54	-1.45123	0.418274	0.637756	1.15375	1.71808	1.64386	1.19244	-0.98114	-3.71014	-8.79388
68.64	-1.45123	0.0581055	0.529175	1.19672	1.79541	1.547	0.965088	-0.920166	-3.67731	-8.96417
68.74	-1.35669	0.206543	0.541687	1.38263	1.78217	1.67511	0.829163	-0.854553	-3.65698	-8.90094
68.84	-1.28717	-0.0668945	0.817444	1.40454	1.63373	1.64386	1.17755	-0.905334	-3.82031	-9.06732
68.94	-1.1911	0.168274	0.824463	1.28186	1.6853	1.79077	1.11041	-0.780334	-3.78589	-8.94781
69.04	-1.26923	0.266724	0.70105	1.10217	1.77045	1.92358	1.07599	-1.08972	-4.17969	-8.81812
69.14	-1.4364	0.126099	0.780762	1.28967	1.73218	1.78448	0.875244	-0.94751	-3.90155	-9.07904
69.24	-1.2403	0.264343	0.8526	1.45374	1.70404	1.68683	0.771301	-1.02173	-3.85468	-8.94855
69.34	-1.37469	0.14325	0.777588	1.39905	1.61108	1.82825	0.948669	-0.798279	-3.81793	-9.13141
69.44	-1.10669	0.138611	0.684631	1.32874	1.63763	1.72046	0.893982	-0.802979	-3.83203	-8.89233
69.54	-1.3786	0.276062	0.737	1.26001	1.84467	1.79468	0.872864	-0.827209	-3.91168	-8.75952
69.64	-1.2356	0.142517	0.779175	1.20294	1.85168	1.70715	0.949463	-0.943604	-3.85388	-9.09937
69.74	-1.31451	0.141724	0.57135	1.42487	1.69232	1.51654	0.94165	-1.0014	-3.95776	-9.22906
69.84	-1.63403	-0.0332642	0.713562	1.51624	1.72357	1.3736	0.841614	-1.0733	-4.06714	-9.08215
69.94	-1.41998	0.373718	0.82135	1.51862	1.95483	1.81262	0.858032	-0.973328	-3.97729	-9.1236
70.04	-1.33716	0.111267	0.694824	1.40375	1.9798	1.74469	0.818176	-0.877991	-3.87183	-9.33453
70.14	-1.6286	0.0206299	0.672913	1.35529	1.81262	1.72906	0.968201	-0.94281	-4.07654	-9.23761
70.24	-1.42468	0.122986	0.736206	1.27094	1.82434	1.60089	0.8526	-0.940491	-4.07343	-9.15796
70.34	-1.38092	0.0800171	0.418213	1.16156	2.02435	1.63843	0.867432	-1.03113	-3.83203	-9.12512
70.44	-1.6731	0.224548	0.730713	1.21466	1.8017	1.65637	0.996338	-1.11395	-3.79761	-9.15094
70.54	-1.427	0.177673	0.907288	1.50922	1.83057	1.82202	0.728333	-1.04205	-3.93359	-9.25714
70.64	-1.32465	0.183105	0.693237	1.52173	1.61182	1.71265	0.781494	-1.10376	-3.95386	-9.21735
70.74	-1.34576	0.221375	0.937744	1.5061	1.58917	1.70245	0.81665	-0.91156	-3.95624	-9.13684
70.84	-1.3606	0.347961	0.678406	1.23346	1.70874	1.58685	0.890869	-0.977234	-3.97498	-9.14154
70.94	-1.17078	0.233093	0.902588	1.43579	1.65558	1.69702	0.886963	-0.802185	-4.00854	-9.29468
71.04	-1.5528	0.0940552	0.844788	1.39752	1.75323	1.72198	0.906494	-0.981873	-3.88745	-9.02203
71.14	-1.50671	0.134705	0.731506	1.27954	1.82825	1.70636	0.740051	-0.888123	-3.87653	-9.4884
71.24	-1.47937	0.479187	0.572144	1.41858	1.89935	1.6134	0.833069	-0.945984	-4.04218	-9.50952
71.34	-1.43329	0.341736	0.855713	1.27484	1.8056	1.62122	0.938538	-1.11627	-3.80078	-9.36029
71.44	-1.20905	0.168274	0.675293	1.34436	1.96185	1.76343	0.771301	-1.08734	-4.0578	-9.44781
71.54	-1.32623	0.513611	0.447937	1.29517	1.68842	1.46967	0.726013	-0.917847	-3.97729	-9.57202
71.64	-1.5473	0.661255	0.626831	1.08734	1.84076	1.53766	0.840881	-1.25299	-3.81403	-9.42279
71.74	-1.39886	0.0620117	0.633057	1.1358	1.87903	1.46655	0.606506	-1.05688	-4.05389	-9.52515
71.84	-1.46216	0.379211	0.508057	1.50452	1.48999	1.43762	0.742432	-0.75769	-3.97968	-9.51105
71.94	-1.48328	-0.138	0.551819	1.5108	1.90948	1.54077	0.979919	-0.885803	-3.82574	-9.56342
72.04	-1.28638	0.127625	0.641663	1.27954	1.65717	1.68842	0.964294	-1.00458	-3.92731	-9.7478
72.14	-1.30438	0.412781	0.592468	1.41779	1.55011	1.67902	0.926819	-0.806091	-3.84998	-9.4798
72.24	-1.51764	0.286255	0.625244	1.54828	1.76807	1.6142	1.08148	-0.965515	-3.93042	-9.38995
72.34	-1.54419	0.362	0.772949	1.435	1.7923	1.44073	0.979919	-1.06628	-3.88202	-9.68372
72.44	-1.43402	0.186218	0.56665	1.42798	1.70874	1.565	0.928345	-1.30145	-4.14685	-9.78296
72.54	-1.50043	0.230774	0.578369	1.46234	1.73059	1.64545	0.825989	-1.07098	-4.03748	-9.52124
72.64	-1.40747	0.088562	0.500244	1.36469	1.80011	1.6853	0.596313	-0.97876	-3.99762	-9.43372
72.74	-1.3786	0.126892	0.369812	1.27014	1.8017	1.74469	0.757263	-0.885803	-4.00464	-9.6806
72.84	-1.31921	0.147156	0.379944	1.53424	1.9267	1.6275	0.907288	-1.1319	-4.13354	-9.53448
72.94	-1.50592	0.162781	0.610413	1.52875	1.77356	1.41968	0.812744	-1.27875	-3.93042	-9.45636
73.04	-1.47235	0.347961	0.608093	1.5686	1.23138	1.57513	0.806458	-1.14984	-4.07574	-9.46027
73.14	-1.28717	0.333923	0.773682	1.55688	1.45795	1.72357	0.976013	-0.997498	-4.16089	-9.37903
73.24	-1.66376	0.20343	0.50885	1.32874	1.65717	1.69153	0.767395	-1.22565	-4.09686	-9.70795
73.34	-1.45203	0.221375	0.623718	1.52094	1.8728	1.5462	0.723694	-1.15845	-4.35779	-9.66656
73.44	-1.43951	0.152649	0.869812	1.27405	1.83917	1.75482	0.897095	-1.20062	-3.95544	-9.45245
73.54	-1.38873	0.149536	0.840881	1.4444	1.77515	1.4939	0.591614	-1.0694	-4.05701	-9.89935
73.64	-1.44183	0.0846558	0.794006	1.57251	1.65558	1.63373	0.7229	-1.04675	-4.14526	-9.78687
73.74	-1.58795	-0.0418701	0.88385	1.35297	1.88916	1.78687	0.783813	-1.1264	-4.2453	-9.7478
73.84	-1.39105	-0.23175	0.662781	0.994385	1.58136	1.46344	0.860413	-1.00531	-4.12964	-9.6134
73.94	-1.48871	0.215942	0.742432	1.33344	1.61029	1.63995	0.761963	-1.26001	-4.55542	-9.65167
74.04	-1.60516	0.144836	0.741699	1.37018	1.70325	1.38995	0.527588	-1.17487	-3.97339	-9.77435
74.14	-1.41449	0.473755	0.507324	1.22565	1.62592	1.2525	0.536194	-1.16547	-4.10547	-9.90717
74.24	-1.59106	0.225281	0.603394	1.34674	1.48999	1.79779	0.540833	-1.04517	-4.22888	-9.8103
74.34	-1.46216	0.210449	0.850281	1.29987	1.88373	1.64856	0.88147	-1.03192	-4.13904	-9.8736
74.44	-1.46136	0.322205	0.850281	1.3764	1.7345	1.74622	0.674438	-1.17877	-4.22028	-9.8548
74.54	-1.32544	0.0878296	0.624512	1.46466	1.8103	1.8587	0.779907	-1.0741	-4.1062	-9.66028
74.64	-1.56921	0.0651245	0.693237	1.48346	1.91577	1.44543	0.739319	-1.3952	-3.95624	-9.61188
74.74	-1.68719	0.202637	0.546387	1.3764	1.7392	1.3017	0.803345	-1.3858	-4.38354	-9.95953
74.84	-1.43719	0.0120239	0.812744	1.1803	1.63135	1.4837	0.81665	-1.30219	-4.27106	-10.1868
74.94	-1.4325	0.0839233	0.776062	1.30841	1.84778	1.45013	0.921326	-1.34125	-4.34448	-9.83527
75.04	-1.39105	0.0292358	0.658875	1.35217	1.87823	1.76184	0.828369	-1.42017	-4.14294	-9.96344
75.14	-1.55981	0.388611	0.697144	1.14673	1.5509	1.59308	0.728333	-1.16394	-4.63123	-10.0829
75.24	-1.36841	0.251892	0.469788	1.38812	1.604	1.77356	0.839294	-1.1311	-4.52185	-10.204
75.34	-1.43329	0.301086	0.936218	1.35217	1.87042	1.54388	1.01117	-1.15222	-4.09375	-10.0657
75.44	-1.43951	0.481567	0.908081	1.44983	1.55481	1.59546	0.561951	-1.08344	-4.30859	-10.1384
75.54	-1.50433	0.172974	0.838562	1.32953	1.68292	1.52985	0.778381	-1.21002	-4.32495	-10.0939
75.64	-1.38403	0.0635986	0.710449	1.15765	1.7345	1.43921	1.01428	-1.09985	-4.26953	-9.92902
75.74	-1.63794	0.342468	0.613525	1.2522	1.91418	1.56964	0.748657	-1.17328	-4.3609	-10.158
75.84	-1.53015	0.378418	0.463562	1.3764	2.06104	1.48608	0.680725	-1.16315	-4.47266	-10.1228
75.94	-1.85126	0.202637	0.519043	1.32251	1.53296	1.57983	0.526794	-1.36859	-4.19843	-10.1142
76.04	-1.70355	0.387817	0.416687	1.34357	1.69464	1.61652	0.5979	-1.20142	-4.44922	-10.1798
76.14	-1.63251	0.202637	0.586182	1.54749	1.65088	1.38605	0.796326	-1.19751	-4.55078	-10.0462
76.24	-1.3598	0.15033	0.894043	1.3233	1.65558	1.60406	0.723694	-1.44519	-4.49371	-9.98218
76.34	-1.60278	0.126099	0.650269	1.48889	1.93683	1.50482	0.608032	-1.2475	-4.21094	-9.95874
76.44	-1.52856	0.374512	0.319031	1.43658	1.83527	1.36261	0.767395	-1.10065	-4.39917	-10.0611
76.54	-1.75201	0.445618	0.509644	1.27484	1.83136	1.55402	0.809631	-1.43817	-4.51093	-10.3806
76.64	-1.72626	0.387817	0.82605	1.23657	1.57513	1.53296	0.673645	-1.28424	-4.50391	-10.4228
76.74	-1.50433	0.449524	0.579956	1.23419	1.63135	1.49933	0.913513	-1.02875	-4.63043	-10.1478
76.84	-1.57153	-0.000488	0.856506	1.40295	1.7962	1.38922	0.856506	-1.24127	-4.49921	-10.2134
76.94	-1.27777	0.148743	0.714355	1.29517	1.77979	1.33136	0.829163	-1.30298	-4.37341	-9.96576
77.04	-1.41058	0.259705	0.6604	1.50299	1.50323	1.46967	0.451782	-1.33582	-4.63434	-10.0548
77.14	-1.55359	0.249512	0.741699	1.2381	1.89154	1.64624	0.553345	-1.3866	-4.43591	-10.1798
77.24	-1.28717	0.222961	0.640137	1.29358	1.8689	1.59546	0.885376	-1.02332	-4.72968	-10.2994
77.34	-1.55511	0.171387	0.765869	1.10065	1.63525	1.38062	0.876038	-1.0788	-4.43512	-10.2916
77.44	-1.70435	0.183899	0.735413	1.2428	1.80872	1.3775	0.598694	-1.12018	-4.26874	-10.108
77.54	-1.54187	0.404968	0.70575	1.26001	1.83136	1.61969	0.440063	-1.21942	-4.17969	-10.1025
77.64	-1.4848	0.298767	0.498718	1.40063	1.85327	1.42749	0.771301	-1.26703	-4.64136	-10.4041
77.74	-1.50671	0.325317	0.365112	1.5647	1.91968	1.57904	0.704895	-1.35376	-4.77734	-10.4072
77.84	-1.78949	0.385437	0.714355	1.31549	1.71576	1.69781	0.690063	-1.2655	-4.29761	-10.6454
77.94	-1.55829	0.23938	0.538574	1.58893	1.58374	1.4978	0.312744	-1.18738	-4.34766	-10.4876
78.04	-1.51294	0.0011	0.354187	1.58112	1.6767	1.59387	0.421326	-1.20612	-4.74371	-10.3431
78.14	-1.70673	0.197937	0.614319	1.45532	1.93842	1.7439	0.723694	-1.37329	-4.63745	-10.4697
78.24	-1.6817	0.173767	0.650269	1.54047	1.84229	1.70953	0.75885	-1.48657	-4.56641	-10.2298
78.34	-1.78558	0.206543	0.621338	1.37482	1.7298	1.6142	0.75177	-1.44989	-4.52887	-10.4501
78.44	-1.75592	0.102661	0.686218	1.48419	1.77905	1.4267	0.594788	-1.22406	-4.43359	-10.6321
78.54	-1.3645	0.14093	0.598694	1.50842	1.54779	1.43762	0.504944	-1.26703	-4.63281	-10.3157
78.64	-1.22388	-0.00201	0.804932	1.40454	1.71265	1.4892	0.437744	-1.28033	-4.48981	-10.2493
78.74	-1.20746	0.152649	0.5354	1.3186	1.65869	1.59778	0.450989	-1.42957	-4.47809	-10.4048
78.84	-1.43793	0.258911	0.730713	1.48969	1.65558	1.64624	0.718994	-1.39203	-4.63824	-10.6002
78.94	-1.76923	0.252625	0.713562	1.41705	1.88452	1.47906	0.313538	-1.18658	-4.70313	-10.6243
79.04	-1.76453	0.47998	0.728394	1.48499	1.91888	1.50012	0.380676	-1.37097	-4.69061	-10.6978
79.14	-1.70673	0.269836	0.774475	1.64282	1.66888	1.59778	0.415833	-1.32562	-4.40625	-10.7275
79.24	-1.58173	0.0253296	0.722168	1.48578	1.81573	1.71655	0.692444	-1.40143	-4.6203	-10.3337
79.34	-1.53406	0.158142	0.825256	1.16235	1.53528	1.31891	0.586182	-1.3858	-4.64844	-10.44
79.44	-1.60199	0.219055	0.928406	1.3772	1.56653	1.3103	0.557251	-1.31238	-4.73828	-10.4072
79.54	-1.64734	0.200317	0.680725	1.4342	1.82825	1.28448	0.683044	-1.72723	-4.8031	-10.5392
79.64	-1.59967	0.32373	0.737	1.48346	1.74854	1.44073	0.433838	-1.37097	-4.73511	-10.7564
79.74	-1.48639	0.26825	0.769775	1.37091	1.62201	1.43683	0.697876	-1.28583	-4.76483	-10.533
79.84	-1.51923	0.290955	1.05182	1.39362	1.57043	1.4892	0.619751	-1.41864	-4.94995	-10.465
79.94	-1.79657	0.373718	0.894775	1.35455	1.68842	1.422	0.518188	-1.22015	-4.85938	-10.5001
80.04	-1.57703	0.377625	0.82135	1.42798	1.83295	1.62512	0.583069	-1.34052	-4.76715	-10.9064
80.14	-1.58875	0.254211	0.767456	1.45612	1.66809	1.31342	0.568176	-1.34363	-4.54919	-10.9127
80.24	-1.60126	0.164368	0.744019	1.61627	1.52277	1.4173	0.429138	-1.30768	-4.54761	-10.9259
80.34	-1.61298	0.315918	0.811218	1.58502	1.69385	1.47198	0.430725	-1.3147	-4.57104	-10.84
80.44	-1.38794	0.262024	0.744019	1.4967	1.83295	1.55951	0.50177	-1.38892	-4.59918	-10.7048
80.54	-1.7348	0.201111	0.76355	1.35608	1.83765	1.44073	0.551025	-1.46313	-4.69922	-10.8572
80.64	-1.74731	0.2995	0.687744	1.71155	1.8728	1.47278	0.670532	-1.49518	-4.63672	-10.74
80.74	-1.90826	0.320618	0.608887	1.68188	1.72827	1.39386	0.465088	-1.36627	-4.66797	-10.5165
80.84	-1.71918	0.329224	0.744019	1.50763	1.6759	1.59076	0.644775	-1.37567	-4.52106	-10.9619
80.94	-1.63171	0.378418	0.722168	1.47717	1.65088	1.41888	0.657288	-1.49286	-4.59686	-10.8978
81.04	-1.63324	0.16748	0.872925	1.52563	1.57275	1.4986	0.708069	-1.44128	-4.64215	-10.7978
81.14	-1.53406	0.205017	0.886963	1.50842	1.77356	1.52277	0.562744	-1.435	-4.92578	-10.658
81.24	-1.49969	0.123718	0.789307	1.22638	1.63684	1.48297	0.438538	-1.15924	-4.76172	-10.9869
81.34	-1.552	0.332336	0.586182	1.09747	1.68994	1.64545	0.97522	-1.40143	-4.82343	-11.179
81.44	-1.66138	0.372192	0.693237	1.39673	1.71655	1.60559	0.561951	-1.48346	-4.60858	-11.0126
81.54	-1.25983	0.207336	0.7854	1.20221	1.6228	1.37592	0.620544	-1.3186	-4.87421	-11.0837
81.64	-1.48328	0.301086	0.646362	1.31079	1.5556	1.3689	0.859619	-1.30066	-4.89526	-10.886
81.74	-1.52777	0.190125	0.70575	1.31158	2.00635	1.54156	0.661926	-1.56238	-5.06561	-10.8978
81.84	-1.4942	0.284668	0.654175	0.999084	1.83295	1.75323	0.540833	-1.49518	-5.01563	-10.9752
81.94	-1.78558	0.23468	0.733887	1.50452	1.83917	1.53448	0.774475	-1.79987	-5.00391	-10.8868
82.04	-1.64496	0.117493	0.793213	1.37091	1.58685	1.33063	0.50177	-1.44751	-4.73749	-10.886
82.14	-1.68011	0.188599	0.6026	1.5592	1.8009	1.34387	0.236145	-1.40765	-4.83203	-10.9142
82.24	-1.70203	0.255798	0.790894	1.22876	1.97748	1.32355	0.373657	-1.48969	-4.87183	-11.0806
82.34	-1.51453	0.336243	0.775269	1.2475	1.6001	1.38452	0.593994	-1.79205	-4.93433	-11.179
82.44	-1.6153	0.294861	0.996338	1.30377	1.52905	1.66107	0.570557	-1.65924	-4.88513	-10.9001
82.54	-1.68951	0.179993	0.942444	1.55298	1.56732	1.59235	0.519775	-1.5069	-5.10858	-11.0181
82.64	-1.64032	0.289368	1.01514	1.39044	1.67511	1.53918	0.377563	-1.62488	-4.78748	-10.8322
82.74	-1.77155	0.26593	0.835449	1.25452	1.44934	1.28058	0.459595	-1.42957	-4.72809	-11.0947
82.84	-1.52234	0.190125	0.637756	1.39594	1.54932	1.32123	0.554932	-1.54437	-5.03357	-11.2665
82.94	-1.76843	-0.102844	0.930725	1.53186	1.63605	1.5509	0.740845	-1.31317	-5.15387	-11.2869
83.04	-1.7403	0.230774	0.72998	1.5061	1.57123	1.57672	0.436157	-1.49829	-5.02655	-11.2775
83.14	-1.44653	0.471375	0.58075	1.39044	1.76733	1.6814	0.50885	-1.7038	-5.16406	-11.4923
83.24	-1.5575	0.396423	0.729187	1.29437	1.68292	1.40948	0.518982	-1.62329	-4.87964	-11.1728
83.34	-1.59027	0.308105	0.88623	1.3858	1.54779	1.35248	0.344788	-1.62018	-4.87891	-11.2838
83.44	-1.58716	0.312012	0.744812	1.47638	1.42358	1.38763	0.301025	-1.63812	-4.95624	-11.2587
83.54	-1.74731	-0.0950317	0.673706	1.21704	1.70166	1.48297	0.331482	-1.5061	-4.91327	-11.0322
83.64	-1.63013	0.065918	0.779175	1.48737	1.6853	1.38763	0.554932	-1.49677	-5.22266	-11.1501
83.74	-1.52704	0.223755	0.551025	1.71625	1.77045	1.77124	0.507263	-1.48187	-4.9281	-11.2322
83.84	-1.85516	0.154236	0.762756	1.52795	1.60327	1.58527	0.623657	-1.51941	-4.96948	-11.1173
83.94	-1.53485	0.115173	0.861206	1.57874	1.73999	1.41266	0.293213	-1.46552	-5.02576	-11.2056
84.04	-1.6684	0.116699	0.934631	1.63263	1.58447	1.57355	0.304932	-1.47876	-5.12109	-11.2994
84.14	-1.62781	-0.020813	0.704163	1.34283	1.59619	1.38684	0.62677	-1.29517	-4.94452	-11.1337
84.24	-1.63953	0.169067	0.76123	1.78033	1.63605	1.33844	0.480713	-1.50067	-4.85699	-11.3267
84.34	-1.70203	0.147156	0.664307	1.5647	1.7298	1.50562	0.417419	-1.47253	-5.08826	-11.2931
84.44	-1.90906	0.368286	0.940918	1.51154	1.82513	1.66888	0.69165	-1.56158	-5.15857	-11.3095
84.54	-1.78638	0.458923	0.860413	1.39124	1.57593	1.47278	0.659607	-1.40143	-5.06641	-11.4111
84.64	-1.5567	0.349548	0.813538	1.27563	1.65167	1.46887	0.418213	-1.45532	-5.15076	-11.3204
84.74	-1.46295	0.199524	0.853394	0.944397	1.59698	1.40326	0.236938	-1.64832	-5.16479	-11.2228
84.84	-1.77625	0.019043	0.824463	1.65295	1.83136	1.46576	0.657288	-1.52411	-5.23749	-11.2916
84.94	-1.79108	0.39563	0.558838	1.59595	1.73059	1.64703	0.612732	-1.38031	-5.15625	-11.3759
85.04	-1.65747	0.402649	0.687012	1.47095	1.74231	1.34467	0.397888	-1.64984	-5.35468	-11.4205
85.14	-1.54028	0.290955	0.70105	1.5639	1.69153	1.38293	0.609619	-1.45221	-5.34528	-11.4752
85.24	-1.44574	0.308899	0.891663	1.41315	1.49933	1.21027	0.433044	-1.60455	-5.29999	-11.3939
85.34	-1.44733	0.110474	0.63385	1.23267	1.50562	1.41656	0.272888	-1.5647	-5.15387	-11.5181
85.44	-1.38251	-0.0488892	0.662781	1.53265	1.70715	1.31653	0.397095	-1.87878	-5.33203	-11.3548
85.54	-1.60437	0.338562	0.411987	1.36938	1.91968	1.42047	0.558044	-1.79437	-5.48279	-11.3939
85.64	-1.67389	0.582336	0.744019	1.32794	1.66809	1.59778	0.389282	-1.84674	-5.18671	-11.5478
85.74	-1.93329	0.487	1.01434	1.65295	1.57513	1.34467	0.449463	-1.47485	-5.22888	-11.7478
85.84	-1.6911	0.258911	0.947937	1.54205	1.40167	1.45795	0.108032	-1.60687	-5.41797	-11.4251
85.94	-1.64264	0.345642	0.858093	1.51782	1.6853	1.53217	0.304138	-1.5014	-5.15546	-11.3915
86.04	-1.65515	0.249512	0.813538	1.3811	1.7876	1.47748	0.327576	-1.77252	-5.41168	-11.5048
86.14	-1.3067	0.260437	0.562744	1.32721	1.71106	1.36029	0.597107	-1.73657	-5.35156	-11.647
86.24	-1.49652	0.432312	0.880737	1.39984	1.81342	1.22046	0.221313	-1.9538	-5.22809	-11.4493
86.34	-1.50824	0.327637	0.987793	1.52252	1.6181	1.48529	0.440063	-1.82251	-5.07104	-11.5478
86.44	-1.73328	0.412048	0.616699	1.25061	1.68762	1.47516	0.171326	-1.9444	-5.37341	-11.6134
86.54	-1.71918	0.254211	0.565125	1.15216	1.81494	1.29938	0.262756	-1.70844	-5.36401	-11.6314
86.64	-1.6864	0.340942	0.683105	1.48029	1.82434	1.51654	0.411194	-1.52875	-5.45544	-11.3298
86.74	-1.73016	0.201843	0.619812	1.41315	1.67749	1.53448	0.635376	-1.93188	-5.41559	-11.6627
86.84	-1.81683	0.213562	0.743225	1.16467	1.84698	1.30402	0.426025	-1.70691	-5.42261	-11.3665
86.94	-1.65356	0.318298	0.662781	1.27173	1.44312	1.38373	0.558044	-1.81	-5.25391	-11.7048
87.04	-1.72858	0.186218	0.876038	1.33893	1.59857	1.32434	0.379944	-1.72565	-4.88513	-11.8251
87.14	-1.60126	0.27063	0.952637	1.14124	1.77515	1.20013	0.347107	-1.61157	-5.13513	-11.5908
87.24	-1.39655	0.0800171	0.690918	1.3186	1.71729	1.2478	0.452576	-1.86469	-5.39685	-11.8212
87.34	-1.65204	0.347961	0.876038	1.3139	1.40405	1.2345	0.369751	-1.81079	-5.32495	-11.6588
87.44	-1.57074	0.193298	0.754944	1.48029	1.66187	1.32825	0.271301	-1.7561	-5.28516	-11.5689
87.54	-1.57312	0.119812	0.861206	1.39203	1.58685	1.33765	0.0775757	-2.02094	-5.20935	-11.6454
87.64	-1.61371	0.0581055	0.762756	1.22876	1.76343	1.33606	0.127563	-1.67566	-5.45624	-11.7525
87.74	-1.51141	-0.0410767	0.615112	1.46545	1.45325	1.14465	0.178345	-1.80145	-5.42969	-11.6236
87.84	-1.6817	0.0292358	0.7901	1.3858	1.76886	1.32355	0.257263	-1.59363	-5.44214	-11.6541
87.94	-1.64886	0.332336	0.776062	1.51703	1.59698	1.52667	0.44165	-1.5694	-5.47418	-11.7158
88.04	-1.89423	0.353455	0.657288	1.45532	1.5376	1.26263	0.575989	-1.67255	-5.48047	-11.8072
88.14	-1.92157	0.264343	0.579956	1.38422	1.66577	1.31183	0.499451	-2.05377	-5.44922	-11.7939
88.24	-1.7981	0.235474	0.615906	1.22247	1.63995	1.25793	0.397888	-1.90765	-5.26483	-12.0548
88.34	-1.66528	0.346375	0.880737	1.46783	1.56732	1.39075	0.336182	-1.67255	-5.38513	-11.8595
88.44	-1.75043	-0.0567017	0.582275	1.14594	1.77905	1.42279	0.355713	-1.97333	-5.48981	-11.9064
88.54	-1.802	0.0698242	0.5401	1.51312	1.79077	1.297	0.545532	-1.83032	-5.43903	-11.6259
88.64	-1.78796	0.119812	0.783081	1.60297	1.42041	1.10797	0.185364	-1.94281	-5.54138	-11.9267
88.74	-1.80438	0.343262	0.695557	1.3092	1.66577	1.48138	0.161194	-1.84753	-5.54218	-12.0689
88.84	-1.63873	0.419861	0.76825	1.53815	1.52588	1.43842	0.481506	-1.79126	-5.27966	-11.9986
88.94	-1.57465	0.238586	0.851074	1.09045	1.53296	1.19543	0.136169	-1.62488	-5.50543	-11.8673
89.04	-1.90436	-0.0872192	0.880737	1.35217	1.64856	1.40094	0.391663	-1.63269	-5.42108	-11.7111
89.14	-1.54419	0.137024	0.923706	1.51471	1.45325	1.47827	0.31897	-1.86627	-5.37262	-11.9775
89.24	-1.74341	0.130005	1.03387	1.27014	1.56183	1.33295	0.141663	-1.79675	-5.57263	-11.9251
89.34	-1.69812	0.267517	0.776062	1.38654	1.6189	1.20953	0.273682	-1.98187	-5.6109	-12.0751
89.44	-1.70984	0.256531	0.619019	1.41388	1.60248	1.0462	0.181458	-1.77173	-5.46326	-12.3118
89.54	-1.80829	0.297974	0.784668	1.45294	1.53058	1.04779	0.10022	-1.85846	-5.82031	-12.0204
89.64	-1.63013	-0.157532	0.596375	1.04517	1.55481	1.22589	0.123657	-2.04987	-5.83984	-12.3541
89.74	-1.27936	0.101868	1.16431	1.35455	1.6142	1.26965	0.536926	-1.62018	-5.54761	-12.0486
89.84	-1.48248	0.551086	0.947144	1.91779	2.14856	1.46344	0.465088	-1.52252	-5.36401	-11.7462
89.94	-1.78247	0.360474	0.752625	1.64124	1.89307	1.46735	0.248657	-2.69049	-8.01483	-13.7072
90.04	-1.70203	-0.187988	0.359619	0.681885	0.592285	0.965759	-3.43805	-11.4053	-27.2492	-40.4212
90.14	-1.37231	-0.56842	0.144775	0.772522	0.515747	-1.935	-4.64587	-2.26941	-9.80389	-27.9454
90.24	-1.14264	0.786255	1.67682	2.4397	3.38995	2.16107	4.52991	9.55402	14.6625	21.2772
90.34	-1.33246	0.9245	1.9245	2.76154	4.08215	4.90796	7.39166	10.8962	19.032	34.7374
90.44	-1.57153	0.751892	1.55341	2.74127	3.50403	4.815	6.08929	7.53918	12.4883	24.8085
90.54	-1.23016	0.810486	1.15808	2.2608	2.79858	3.61652	3.57288	3.6236	5.1297	10.6967
90.64	-1.43951	0.822205	1.12134	1.95062	2.32355	2.83453	2.15411	1.11261	-0.00623	-0.108704
90.74	-1.6106	0.473755	1.42761	1.742	2.13214	2.14777	1.35181	-0.207703	-2.60547	-5.76422
90.84	-1.36371	0.501892	1.24323	1.84985	1.89777	1.83606	1.12524	-0.501404	-3.55542	-8.40405
90.94	-1.64655	0.342468	1.06592	1.38892	2.01263	1.85327	1.12445	-0.552979	-3.70313	-9.14075
91.04	-1.42548	0.605774	0.896362	1.53656	1.8689	1.83063	0.832275	-0.800659	-3.98047	-9.64386
91.14	-1.38873	0.472961	0.890137	1.91388	2.00952	1.57281	0.724426	-1.1405	-3.99292	-9.83844
91.24	-1.47467	0.57373	1.00806	1.84357	1.84619	2.05792	0.765869	-1.00458	-4.03827	-10.0431
91.34	-1.40668	0.383118	1.29871	1.59595	1.84937	1.52747	0.701782	-0.704529	-4.33203	-10.1111
91.44	-1.29889	0.51123	1.23462	1.71002	2.01184	1.36499	0.90802	-0.870178	-4.17578	-10.0322
91.54	-1.79187	0.606567	1.31042	1.63031	1.70404	1.90405	0.874451	-0.888916	-4.18359	-10.2618
91.64	-1.76843	0.566711	1.00024	1.72327	1.95715	1.75403	0.630676	-0.867859	-4.58356	-10.322
91.74	-1.90515	0.442505	0.949463	1.61389	1.88763	1.6087	0.716614	-1.23969	-4.73981	-10.1689
91.84	-1.88953	0.657349	1.00885	1.79749	1.73682	1.47046	0.846313	-1.29285	-4.54218	-10.1517
91.94	-1.58325	0.233887	1.08386	1.70142	1.73999	1.54547	0.60022	-1.10614	-4.57813	-10.3595
92.04	-1.73639	0.218262	1.04871	1.44751	1.84229	1.44153	0.436951	-1.02411	-4.33203	-10.3556
92.14	-1.52386	0.259705	1.09167	1.21466	1.82745	1.68451	0.686951	-1.24207	-4.38354	-10.4564
92.24	-1.35046	0.168274	0.943237	1.57642	1.8595	1.70874	0.479126	-1.04755	-4.51172	-10.5931
92.34	-1.53638	0.589355	1.00342	1.5592	2.15247	1.35327	0.841614	-0.787354	-4.65698	-10.4017
92.44	-1.52313	0.384705	0.739319	1.37091	2.02515	1.6759	0.774475	-1.03583	-4.45465	-10.4088
92.54	-1.56921	0.47998	0.854187	1.36859	1.69073	1.59857	0.677551	-1.01312	-4.49219	-10.615
92.64	-1.46765	0.283875	1.16199	1.4256	1.82666	1.36108	0.56897	-1.20844	-4.40936	-10.7767
92.74	-1.61218	0.288574	0.793213	1.51935	1.42041	1.58765	0.549438	-1.2663	-4.38202	-10.511
92.84	-1.60126	0.232361	0.894043	1.36627	1.61029	1.6142	0.358032	-1.078	-4.54529	-10.5626
92.94	-1.59888	0.2995	1.06744	1.29279	1.96265	1.4892	0.473694	-1.15143	-4.86951	-10.7392
93.04	-1.56683	0.491699	1.01587	1.29437	1.39075	1.61029	0.432251	-1.6264	-4.67029	-10.6751
93.14	-1.745	0.365173	1.08698	1.41626	1.35168	1.46808	0.472107	-1.40375	-4.72266	-10.8126
93.24	-1.78406	0.0995483	0.808838	1.34595	1.64307	1.15796	0.515869	-1.3725	-4.84216	-10.6158
93.34	-1.745	0.17688	0.843994	1.1897	1.71576	1.1712	0.541626	-1.34052	-4.74219	-10.7525
93.44	-1.58875	0.0612183	0.83075	1.20142	1.79468	1.43683	0.398682	-1.21002	-4.90155	-10.4595
93.54	-1.52936	0.296387	0.605713	1.54047	1.63684	1.4212	0.448669	-1.28656	-5.06873	-10.7454
93.64	-1.79578	-0.0348511	0.754944	1.39124	1.55792	1.27356	0.480713	-1.35925	-4.78906	-10.6923
93.74	-1.77386	0.340942	0.726074	1.18732	1.69543	1.1189	0.240051	-1.34442	-4.72888	-10.9767
93.84	-1.59576	0.345642	0.714355	1.22717	1.58215	1.28058	0.264282	-1.44598	-4.82733	-10.9845
93.94	-1.61609	0.308105	1.00653	1.17877	1.49701	1.30011	0.514282	-1.28424	-4.84528	-10.822
94.04	-1.47467	0.106567	0.895569	1.16937	1.31812	1.39624	0.454895	-1.30847	-4.87341	-10.8782
94.14	-1.64886	0.326111	0.771362	1.39514	1.52588	1.35089	0.354126	-1.39673	-5.05933	-10.9454
94.24	-1.61688	0.213562	0.733887	1.33112	1.45874	1.36578	0.245544	-1.58191	-5.17651	-10.9228
94.34	-1.59656	0.0596924	0.746338	1.33655	1.64935	1.1275	0.292419	-1.58191	-5.23901	-11.1267
94.44	-1.67389	0.350281	0.775269	1.14203	1.50793	1.13995	0.476807	-1.55536	-4.91168	-11.1087
94.54	-1.51685	0.205017	0.663574	1.29669	1.3501	1.08295	0.312744	-1.54596	-4.87183	-10.9251
94.64	-1.57074	0.24408	0.904175	1.30219	1.51416	1.18921	0.274475	-1.54517	-4.90387	-11.0673
94.74	-1.84656	0.180786	0.707275	1.43658	1.38995	1.1275	0.109619	-1.3913	-5.01013	-11.115
94.84	-1.92938	0.101074	0.562744	1.40295	1.48218	0.920471	0.12915	-1.59833	-5.22266	-11.3118
94.94	-1.7442	0.191711	0.672913	1.07562	1.46655	1.21265	0.0892944	-1.52875	-5.1734	-11.079
95.04	-1.73718	0.165955	0.695557	1.21857	1.70166	1.05792	0.0861816	-1.33191	-5.13513	-11.0064
95.14	-1.495	-0.112183	0.818237	0.806885	1.4931	1.25171	0.366638	-1.40454	-4.92108	-10.9611
95.24	-1.46765	0.1745	0.793213	1.11938	1.35718	1.18219	0.417419	-1.7514	-5.11792	-11.1876
95.34	-1.6098	0.376099	0.900269	1.0506	1.33057	0.907959	0.168213	-1.56238	-5.16718	-11.1627
95.44	-1.74261	0.33783	0.648682	1.22717	1.3548	1.04779	0.172913	-1.37097	-4.98828	-11.1087
95.54	-1.57465	0.0432739	0.555725	1.2475	1.19543	1.03687	-0.0357056	-1.71783	-5.26636	-11.2759
95.64	-1.77466	0.2995	0.777588	1.29749	1.46185	1.06812	0.0650635	-1.54364	-5.25781	-11.3478
95.74	-1.6153	0.408875	0.803406	1.2475	1.35327	0.854797	0.31427	-1.47015	-5.27106	-11.3814
95.84	-1.42859	0.280762	0.886963	1.11078	1.37354	1.05872	0.273682	-1.53583	-5.29059	-11.2447
95.94	-1.61761	0.237	0.7276	1.14514	1.56812	1.29388	-0.0247803	-1.31238	-5.26794	-11.4509
96.04	-1.7309	0.158875	0.597168	1.21783	1.21338	0.940002	-0.117737	-1.58582	-5.07184	-11.5353
96.14	-1.82465	0.442505	0.769775	1.1272	1.45013	1.0462	-0.0231934	-1.91235	-5.20544	-11.5618
96.24	-1.61371	0.566711	0.673706	1.13422	1.35559	0.861877	0.209595	-1.8952	-5.11639	-11.5626
96.34	-1.73871	0.326111	0.468994	1.242	1.28687	0.743896	0.167419	-1.76239	-5.46637	-11.4048
96.44	-1.70825	0.279236	0.522156	1.04987	1.33527	0.936096	0.0127563	-1.63892	-5.39844	-11.4033
96.54	-1.5481	0.409668	0.902588	1.26001	1.29309	0.974365	-0.00604	-1.53503	-5.41559	-11.5579
96.64	-2.02386	0.479187	0.583862	1.39044	1.33685	1.1142	-0.0474243	-1.67645	-5.38202	-11.5314
96.74	-1.68481	0.2995	0.536194	1.04047	1.37823	0.969666	-0.224792	-1.87958	-5.28748	-11.6228
96.84	-1.82544	0.23468	0.575256	1.15454	1.3689	0.839966	0.146301	-1.5694	-5.51794	-11.7298
96.94	-1.54108	0.247986	0.673706	1.27094	1.46497	0.930603	0.0510254	-1.8725	-5.40234	-11.4837
97.04	-1.5481	0.160461	0.719788	1.08734	1.66028	0.845459	-0.013855	-1.79755	-5.53979	-11.5338
97.14	-1.73407	0.297974	0.714355	1.04279	1.50952	0.878235	0.0869751	-1.58734	-5.56714	-11.565
97.24	-1.82465	0.263611	0.300293	1.48419	1.43451	0.944641	-0.111511	-1.65454	-5.52655	-11.8517
97.34	-1.90594	0.057312	0.475281	1.1897	1.11652	1.06653	-0.207581	-1.85767	-5.54688	-11.8118
97.44	-1.81763	0.228455	0.843994	1.04596	1.23059	0.950134	-0.181824	-1.85065	-5.65387	-11.715
97.54	-1.93872	0.194031	0.633057	1.04358	1.26965	0.599365	-0.052124	-1.67566	-5.63354	-11.565
97.64	-1.82623	0.271423	0.520569	1.05688	1.18451	0.736084	-0.0177612	-1.61237	-5.52185	-11.5314
97.74	-1.58795	0.495605	0.628418	0.887329	1.36572	1.04468	-0.0935059	-1.61627	-5.58203	-11.5095
97.84	-1.85516	0.318298	0.664307	1.27954	1.15326	1.01886	0.103333	-1.85297	-5.67108	-11.8509
97.94	-1.64423	0.274536	0.694031	1.39514	1.24542	0.872009	-0.188843	-2.06	-5.63123	-11.8353
98.04	-1.85046	0.122192	0.661987	1.14435	1.1228	0.990784	-0.350525	-2.03265	-5.58984	-11.6767
98.14	-1.63562	0.293274	0.404175	1.20532	1.26105	0.828247	-0.391174	-1.8186	-5.45233	-11.6087
98.24	-1.67078	0.151062	0.490112	1.01862	1.20013	0.676697	-0.207581	-1.7522	-5.51874	-11.7759
98.34	-1.75592	0.0620117	0.595581	0.967834	1.18292	0.835266	-0.392761	-1.5827	-5.65466	-11.7681
98.44	-1.91528	0.232361	0.58075	1.23889	1.12823	1.02045	-0.098999	-1.74286	-5.57654	-11.6689
98.54	-1.86218	0.285461	0.598694	1.33893	0.964172	0.908752	-0.100525	-1.96161	-5.57495	-11.8704
98.64	-1.70435	0.290161	0.654175	1.04358	1.29779	0.803284	-0.0731812	-2.0022	-5.40546	-11.8353
98.74	-1.72467	0.354187	0.769775	1.16779	1.19623	0.626709	-0.134949	-1.98737	-5.68591	-11.8541
98.84	-1.89423	0.142517	0.711182	1.07721	1.1759	0.723572	-0.203674	-1.88971	-5.60309	-12.015
98.94	-1.80591	0.128418	0.662781	0.995178	1.10089	0.783752	-0.328674	-2.05377	-5.71875	-11.8275
99.04	-1.7356	0.45343	0.66748	0.806885	1.16498	0.80719	-0.169312	-2.08734	-5.81561	-11.5704
99.14	-1.87469	0.276062	0.540894	0.989685	1.18292	0.501709	0.00568	-2.09125	-5.76172	-12.0743
99.24	-1.71375	0.517517	0.499512	0.932678	1.1665	0.577454	-0.348999	-2.05377	-5.74683	-11.9759
99.34	-1.6723	0.296387	0.662781	0.782654	1.09076	0.364197	-0.157593	-1.78973	-5.78589	-11.9853
99.44	-1.62	0.10968	0.50885	0.952942	0.993103	0.712646	-0.186462	-1.94128	-5.82343	-11.9259
99.54	-1.44031	0.283142	0.6698	0.824036	1.16888	0.975891	-0.281799	-1.88892	-6.02576	-11.8103
99.64	-1.86609	0.0581055	0.408081	1.03107	1.172	0.879028	-0.356812	-1.86938	-5.92029	-11.7072
99.74	-1.74731	0.139343	0.529175	1.22797	0.994629	0.594666	-0.227112	-2.05377	-5.78357	-11.9673
99.84	-1.74579	0.207336	0.581543	1.08423	1.1189	0.693909	-0.641968	-2.25299	-5.75232	-12.0923
99.94	-1.70435	0.0455933	0.565918	1.09045	1.19385	0.483704	-0.375549	-1.85846	-5.50391	-11.8994
100.04	-1.67078	0.0948486	0.557312	1.09125	1.1673	0.547791	-0.334167	-1.935	-5.58667	-11.8079
100.14	-1.70355	0.104187	0.558838	0.792786	1.13373	0.920471	-0.288025	-2.1405	-5.77655	-11.9384
100.24	-1.82391	0.358093	0.519043	1.10138	1.00562	0.922791	-0.246643	-2.11395	-5.97888	-12.1345
100.34	-1.79266	0.350281	0.64325	1.0545	0.808716	0.83844	-0.221619	-2.09442	-6.01404	-12.022
100.44	-1.82935	0.415955	0.642456	0.988892	1.02905	0.77356	-0.612244	-2.05066	-5.85309	-12.0712
100.54	-1.59186	0.209656	0.519043	0.967834	1.00012	0.716553	-0.2099	-2.10925	-5.76794	-12.0611
100.64	-1.64423	0.119812	0.394043	0.903748	1.15088	0.772766	-0.184143	-2.13812	-5.87421	-11.7564
100.74	-1.84808	0.088562	0.437012	0.987366	1.09546	0.796997	-0.297424	-2.20062	-5.79999	-12.0353
100.84	-1.73718	0.269043	0.245605	1.17877	1.15558	0.841553	-0.323181	-2.29126	-6.03357	-12.1423
100.94	-1.90125	0.1745	0.497131	1.06158	1.10791	0.704834	-0.485718	-2.19989	-6.06482	-12.1275
101.04	-2.09497	0.175293	0.426025	1.07483	1.02667	0.693115	-0.570068	-2.38892	-5.84375	-12.3181
101.14	-1.79578	0.301086	0.755737	1.12091	1.01105	0.571228	-0.455994	-2.48035	-5.88434	-12.0244
101.24	-1.69891	0.200317	0.697937	1.03345	1.15948	0.686829	-0.445068	-2.29596	-6.10547	-12.1345
101.34	-1.57935	0.14093	0.637756	0.950623	1.08374	0.932922	-0.280212	-2.22174	-5.97888	-12.2291
101.44	-1.76996	0.154236	0.508057	1.04517	0.822754	0.916565	-0.343506	-2.44519	-6.00073	-11.9869
101.54	-1.99261	-0.206726	0.41748	1.14282	0.879822	0.877502	-0.398193	-2.09674	-5.83276	-12.0408
101.64	-1.90515	0.112	0.63385	1.08185	0.906372	0.757935	-0.614624	-2.27252	-6.01324	-12.3658
101.74	-1.75513	0.247986	0.277588	0.984192	1.02124	0.880615	-0.537292	-2.09595	-6.0531	-12.447
101.84	-1.68011	0.247192	0.336975	1.1944	1.14545	0.399353	-0.369324	-2.14752	-5.90466	-12.2353
101.94	-1.73016	-0.0567017	0.4198	1.02484	0.988403	0.754822	-0.501343	-2.12799	-5.96875	-12.0696
102.04	-1.67157	0.390137	0.532288	0.956116	0.939941	0.671204	-0.460693	-2.09674	-5.91797	-12.2415
102.14	-1.73798	0.180786	0.38855	1.01703	0.827454	0.749329	-0.234924	-2.34595	-5.90936	-12.3103
102.24	-1.74109	0.0987549	0.356506	1.0061	1.21497	0.52124	-0.360718	-2.33813	-6.17651	-12.1736
102.34	-1.60199	0.443298	0.654968	0.970154	1.2298	0.232178	-0.719299	-2.16394	-5.82104	-12.3212
102.44	-1.9364	0.23938	0.493225	1.12561	1.1048	0.532166	-0.353699	-2.42328	-5.81793	-12.4673
102.54	-1.63715	0.321411	0.586182	0.929504	1.17511	0.584534	-0.541199	-2.25299	-5.78906	-12.265
102.64	-1.70123	0.253418	0.523682	0.703735	1.25323	0.70636	-0.621643	-2.27484	-6.12811	-12.3525
102.74	-1.7403	0.13623	0.26123	0.796692	0.950134	0.496216	-0.413818	-2.29126	-6.08276	-12.4658
102.84	-1.64185	0.137817	0.531494	0.828735	0.950928	0.548584	-0.505249	-2.32172	-5.96484	-12.3517
102.94	-1.7403	-0.00201	0.473694	0.827209	0.834473	0.61969	-0.606018	-2.41547	-6.02655	-12.3986
103.04	-1.71216	0.304993	0.428406	1.16388	0.790771	0.397034	-0.538025	-2.32172	-5.89063	-12.3275
103.14	-1.95282	-0.090332	0.672119	0.919373	0.881348	0.514954	-0.485718	-2.41785	-5.85938	-12.6056
103.24	-1.57074	0.172974	0.408081	0.838928	1.00635	0.571228	-0.306824	-2.35376	-5.95624	-12.4501
103.34	-1.83093	0.195618	0.427612	0.760803	0.796204	0.707153	-0.193542	-2.43188	-6.08984	-12.5837
103.44	-1.91058	0.0940552	0.586975	1.0014	0.787598	0.572021	-0.526306	-2.52411	-6.10468	-12.4767
103.54	-1.82153	0.240173	0.551819	1.1131	0.825134	0.572815	-0.717712	-2.41315	-6.11328	-12.7197
103.64	-1.93719	-0.043457	0.512756	0.897522	1.01654	0.290771	-0.531799	-2.37018	-6.20935	-12.6868
103.74	-1.77313	0.0526733	0.672119	0.877991	1.05951	0.516541	-0.291199	-2.41785	-5.95154	-12.4752
103.84	-1.71527	-0.0621948	0.522156	0.840454	0.883728	0.395447	-0.309143	-2.2616	-6.21167	-12.3954
103.94	-1.8786	0.214355	0.272156	0.912354	0.912598	0.572021	-0.27948	-2.185	-6.19922	-12.4353
104.04	-1.95514	-0.190308	0.615112	1.05841	0.859497	0.632141	-0.36853	-2.41235	-5.96558	-12.44
104.14	-1.76843	0.140137	0.302612	0.81311	0.968079	0.467346	-0.830261	-2.62488	-6.01404	-12.6282
104.24	-1.65906	-0.162964	0.551819	0.873291	0.892334	0.52594	-0.579468	-2.28265	-6.09448	-12.765
104.34	-1.95825	0.0510864	0.601807	1.05139	1.06183	0.469666	-0.591187	-2.49908	-5.99683	-12.5071
104.44	-1.87311	-0.19342	0.537781	0.748291	0.947754	0.393127	-0.299011	-2.19519	-5.93359	-12.5751
104.54	-1.7489	0.238586	0.600281	0.745911	1.0509	0.482971	-0.266174	-2.31781	-6.21796	-12.447
104.64	-1.90436	-0.0973511	0.637756	1.17249	0.758728	0.639954	-0.570068	-2.47406	-5.91016	-12.84
104.74	-1.64575	-0.0582886	0.737793	1.14124	0.77356	0.317322	-0.514587	-2.52332	-5.64685	-12.6111
104.84	-1.54578	0.219055	0.596375	0.869385	0.772766	0.39386	-0.588806	-2.42255	-5.94843	-12.6751
104.94	-1.70593	0.0901489	0.673706	0.872498	0.881348	0.628235	-0.518494	-2.44281	-6.18823	-12.4329
105.04	-1.75671	0.200317	0.569031	0.892822	0.813416	0.474365	-0.340393	-2.34833	-6.21716	-12.4876
105.14	-1.64655	0.0690308	0.413574	1.16388	0.830566	0.48999	-0.446655	-2.33344	-6.20313	-12.7353
105.24	-1.88562	0.111267	0.19165	1.09125	0.747803	0.368896	-0.466187	-2.47015	-5.99451	-12.5963
105.34	-1.94421	0.312012	0.623718	0.575623	0.92981	0.359497	-0.705994	-2.51471	-6.12732	-12.8235
105.44	-1.59808	0.124512	0.627625	0.942017	1.1712	0.30249	-0.49585	-2.34283	-6.14063	-12.7032
105.54	-1.91687	0.0722046	0.514343	0.872498	1.13452	0.306396	-0.36615	-2.49908	-6.22498	-12.7173
105.64	-1.61298	0.200317	0.619019	0.730286	0.859497	0.529053	-0.441956	-2.29047	-6.31012	-12.5431
105.74	-1.60516	0.0831299	0.687012	0.919373	0.759521	0.516541	-0.495056	-2.56158	-6.35077	-12.8439
105.84	-1.75751	0.142517	0.4198	1.1358	0.809509	0.592346	-0.425537	-2.74677	-6.19531	-12.8423
105.94	-1.88013	0.088562	0.737793	1.15686	0.932129	0.361877	-0.458374	-2.58032	-6.12421	-12.8782
106.04	-1.71765	0.0455933	0.708069	1.23737	0.805603	0.205627	-0.355225	-2.2514	-6.21796	-12.8619
106.14	-1.50751	-0.112976	0.498718	0.899048	0.650879	0.640747	-0.301331	-2.3811	-6.18201	-12.3759
106.24	-1.5036	0.117493	0.526855	0.912354	1.11261	0.214966	-0.634949	-2.52563	-6.20544	-12.6267
106.34	-1.58563	0.196411	0.703369	1.10767	1.12592	0.372009	-0.670837	-2.14752	-6.14685	-12.6954
106.44	-1.62701	0.0706177	0.394775	1.22174	0.80011	0.389221	-0.588806	-2.23657	-6.35156	-12.6486
106.54	-1.90906	0.271423	0.6745	0.902954	1.13135	0.548584	-0.570862	-2.59595	-6.10938	-12.7079
106.64	-1.92078	0.169861	0.801025	0.970947	0.983704	0.129822	-0.627136	-2.49518	-6.25073	-12.7283
106.74	-1.82544	0.138611	0.686218	1.1225	0.993103	0.403259	-0.720886	-2.45453	-5.89917	-12.8978
106.84	-1.80438	0.133911	0.517456	1.03735	0.800903	0.30719	-0.46698	-2.29437	-6.33124	-13.0056
106.94	-1.91766	0.309692	0.521362	0.953735	0.972778	0.435303	-0.341187	-2.47644	-6.40546	-12.6993
107.04	-1.60907	0.200317	0.333069	0.872498	0.736816	0.638428	-0.333374	-2.34674	-6.21326	-12.9548
107.14	-1.84808	0.199524	0.440125	0.97876	0.954834	0.488403	-0.74353	-2.62177	-5.98279	-12.4103
107.24	-1.6817	0.112	0.690918	1.01862	0.978271	0.330627	-0.756042	-2.46472	-6.32263	-12.8306
107.34	-1.63641	-0.000488	0.187744	0.909241	1.14697	0.283752	-0.422424	-2.61078	-6.43671	-12.6329
107.44	-1.7356	-0.101257	0.471375	0.954529	1.03918	0.401672	-0.652893	-2.19208	-6.17651	-12.615
107.54	-1.74731	0.149536	0.506531	0.936584	0.946228	0.411072	-0.68573	-2.32019	-6.44141	-12.6337
107.64	-1.78876	0.0292358	0.57605	0.838135	0.717285	0.464172	-0.388855	-2.42328	-6.51483	-12.8079
107.74	-2.02155	0.0276489	0.327637	0.881897	0.579834	0.561096	-0.476318	-2.76239	-6.06012	-12.829
107.84	-1.87079	0.005	0.459656	1.04126	0.947021	0.318115	-0.766174	-2.55066	-6.26563	-13.1985
107.94	-1.72076	0.0463867	0.340088	1.0061	0.921204	0.517334	-0.659119	-2.41937	-6.45233	-12.5689
108.04	-2.05048	0.154236	0.642456	0.960754	0.900879	0.543884	-0.513062	-2.44208	-6.11249	-12.6853
108.14	-1.87469	-0.0457764	0.590881	0.642822	0.894653	0.392334	-0.564636	-2.40375	-6.09528	-12.7454
108.24	-1.70593	0.112793	0.22998	0.922485	0.800903	0.416565	-0.499756	-2.53424	-6.33356	-12.9673
108.34	-1.82623	-0.0465698	0.336975	0.992798	0.891541	0.221252	-0.791931	-2.71082	-6.31561	-12.6954
108.44	-1.75281	0.108887	0.579163	1.09747	0.963379	0.277466	-0.849792	-2.7608	-5.90857	-12.8118
108.54	-1.74109	0.244812	0.466675	1.04669	0.690735	0.327454	-0.503662	-2.77332	-6.04449	-12.6314
108.64	-1.74109	0.120605	0.498718	0.954529	0.932922	0.293884	-0.531799	-2.3858	-6.19141	-12.7197
108.74	-1.76532	-0.0770264	0.436218	0.702209	0.811035	0.246216	-0.609131	-2.59283	-6.03278	-12.7822
108.84	-1.75122	0.0276489	0.611206	0.763123	0.766541	0.132141	-0.583374	-2.5647	-6.22498	-12.7728
108.94	-1.77936	-0.00519	0.550293	0.866272	0.823547	0.30481	-0.517761	-2.58344	-6.57574	-12.7056
109.04	-1.79578	0.279236	0.669006	0.991272	1.17902	0.322021	-0.784912	-2.58502	-6.05389	-12.8595
109.14	-1.4895	0.072937	0.39325	1.16547	0.881348	-0.0022	-0.602112	-2.64203	-6.08594	-13.0377
109.24	-1.70123	-0.0895386	0.476807	1.01154	0.888428	0.229797	-0.734131	-2.10455	-6.46014	-12.761
109.34	-1.58563	0.0893555	0.440918	0.804504	0.797791	0.529846	-0.573975	-2.75299	-6.37421	-12.5353
109.44	-1.81293	-0.142639	0.337769	0.91626	0.57666	0.52356	-0.571655	-2.49518	-6.30231	-12.8704
109.54	-1.94965	0.232361	0.2229	0.905334	0.781372	0.309509	-0.419312	-2.57098	-6.35388	-12.7744
109.64	-1.98871	0.276855	0.13385	1.01935	0.868896	0.49469	-0.7099	-2.61078	-6.38904	-13.0861
109.74	-1.86688	0.177673	0.411194	1.04358	0.850098	0.301697	-0.437256	-2.66626	-6.25464	-12.7923
109.84	-1.51373	0.0362549	0.430725	0.84436	0.847778	0.105591	-0.612244	-2.3241	-6.39374	-12.761
109.94	-1.81683	-0.074707	0.50885	0.781067	1.15637	0.370422	-0.489624	-2.56	-6.12262	-12.8634
110.04	-1.78094	0.0245361	0.5495	1.17719	0.878235	0.340759	-0.631775	-2.37878	-6.46558	-12.8243
110.14	-1.82001	0.14325	0.593262	0.91156	0.822021	0.318115	-0.581787	-2.46942	-6.19763	-12.7861
110.24	-1.84967	0.133911	0.148682	0.81781	1.18451	0.250122	-0.670837	-2.71552	-6.34216	-12.8463
110.34	-1.80591	0.170593	0.639343	0.924072	1.11182	0.519653	-0.520874	-2.46393	-6.19843	-13.1861
110.44	-1.81372	0.0753174	0.503418	0.985779	0.946228	0.240784	-0.3974	-2.35065	-6.26013	-12.6697
110.54	-1.82074	-0.0036	0.361206	0.81311	0.695435	0.220459	-0.628662	-2.3866	-6.17499	-12.7189
110.64	-1.77386	0.0792236	0.507324	0.965454	0.436829	0.371216	-0.465393	-2.47723	-6.26245	-12.554
110.74	-1.51215	0.16748	0.515869	1.06702	0.776672	0.394653	-0.634155	-2.58032	-6.22888	-12.7384
110.84	-2.01373	0.0620117	0.515869	0.599854	0.796997	0.263428	-0.802124	-2.54675	-6.39685	-13.0298
110.94	-1.96527	0.163574	0.547913	0.520935	0.845459	0.441528	-0.669312	-2.52173	-6.23901	-12.8736
111.04	-1.74652	-0.0473633	0.603394	0.617798	1.08136	0.600159	-0.548218	-2.29596	-6.30469	-13.0955
111.14	-1.77856	0.0557861	0.672119	0.802185	0.879028	0.549377	-0.825562	-2.49677	-6.25464	-12.8235
111.24	-1.89886	0.0541992	0.70105	1.01312	0.624329	0.332947	-0.884949	-2.42645	-6.25	-12.5377
111.34	-1.83636	0.17688	0.267456	1.09125	0.803223	0.154053	-0.713074	-2.45844	-6.46094	-12.8494
111.44	-1.88873	0.362	0.565918	1.01544	0.929016	0.385315	-0.684143	-2.77875	-6.22498	-12.9267
111.54	-1.71686	0.206543	0.612	1.12872	0.870422	0.250916	-0.863831	-2.64832	-6.12109	-12.6267
111.64	-1.84418	0.065918	0.500244	1.1319	0.89856	0.00482	-0.379456	-2.4538	-6.38202	-12.74
111.74	-1.72235	-0.0723267	0.583862	0.929504	0.77124	0.472778	-0.302124	-2.67017	-6.30151	-12.715
111.84	-1.82544	-0.0192261	0.559631	1.25763	0.746216	0.441528	-0.612244	-2.58112	-6.31403	-12.7142
111.94	-1.81763	0.121399	0.179199	0.907654	0.601685	0.389954	-0.455261	-2.43036	-6.42108	-12.5696
112.04	-2.14575	0.18158	0.428406	0.65686	0.678223	0.42511	-0.838074	-2.6944	-6.26324	-12.9033
112.14	-1.93872	0.102661	0.499512	0.658447	0.950928	0.425903	-0.443542	-2.83893	-6.41949	-12.8118
112.24	-1.82703	0.264343	0.471375	1.07404	0.633728	0.0407715	-0.677917	-2.78735	-6.57031	-12.8697
112.34	-2.04968	-0.00281	0.245605	0.657654	0.811829	0.264221	-0.721619	-2.51703	-6.47266	-12.9392
112.44	-2.05981	-0.0551758	0.374512	1.07642	1.03448	0.283752	-0.52948	-2.69519	-6.45703	-12.972
112.54	-1.79889	-0.160645	0.32373	1.21783	0.557922	0.414978	-0.611511	-2.77411	-6.50153	-13.09
112.64	-1.9809	-0.083313	0.653381	1.09357	1.01807	0.500916	-0.784912	-2.64673	-6.47656	-13.0611
112.74	-2.04889	-0.0840454	0.644775	0.782654	0.996216	0.455627	-0.625549	-2.47015	-6.43591	-12.8751
112.84	-1.58636	0.207336	0.489319	0.985779	0.829834	0.229065	-0.395081	-2.52252	-6.29688	-13.054
112.94	-1.49341	0.17218	0.463562	0.699036	0.80011	0.600891	-0.622437	-2.61078	-6.12183	-12.6642
113.04	-1.8559	-0.293457	0.442444	0.926392	0.524353	0.418884	-0.670837	-2.41394	-6.31403	-12.8821
113.14	-2.01843	-0.188782	0.519775	1.10217	0.913391	0.448547	-0.666931	-2.36938	-6.65778	-12.9939
113.24	-1.83093	0.0479736	0.443237	0.796692	0.885254	0.509521	-0.621643	-2.53424	-6.42969	-12.8845
113.34	-2.03015	0.0870361	0.399475	1.04749	0.699341	0.323547	-0.611511	-2.61548	-6.52734	-12.8189
113.44	-2.07855	0.223755	0.447144	0.611572	0.978271	0.334534	-0.483337	-2.36157	-6.48669	-12.7025
113.54	-1.93091	-0.366882	0.600281	0.699829	0.849365	0.216553	-0.542725	-2.60614	-6.33594	-12.8962
113.64	-1.86371	-0.227844	0.63623	0.887329	0.668884	0.118103	-0.534912	-2.5639	-6.29449	-12.9705
113.74	-1.82074	-0.0488892	0.488525	0.884216	0.51416	0.379028	-0.614624	-2.37958	-6.54449	-12.9088
113.84	-1.82312	-0.158264	0.505737	0.753723	0.849365	0.214172	-0.566956	-2.65222	-6.31952	-12.9173
113.94	-1.90515	-0.243469	0.459656	0.767822	0.906372	0.350891	-0.631042	-2.45453	-6.31873	-13.0001
114.04	-1.87622	-0.0418701	0.447937	0.724854	0.664185	0.270447	-0.702881	-2.30066	-6.02808	-12.7345
114.14	-1.6731	-0.0848389	0.362	0.756104	0.82666	0.300903	-0.536499	-2.30609	-6.18359	-12.7962
114.24	-1.68402	-0.221558	0.322144	0.849854	0.627441	0.511841	-0.737244	-2.34052	-6.36401	-12.8196
114.34	-1.56921	0.101868	0.234619	1.15533	0.688416	0.421204	-0.706787	-2.5686	-6.5578	-12.9822
114.44	-1.76062	-0.105164	0.462769	1.15533	0.853271	0.36731	-0.577087	-2.51239	-6.64215	-12.9462
114.54	-2.01843	-0.0231323	0.577637	1.03186	0.834473	0.358704	-0.770874	-2.69598	-6.46484	-13.0283
114.64	-1.87543	-0.127014	0.500244	0.91156	0.829834	0.149353	-0.755249	-2.56549	-6.39063	-12.9908
114.74	-1.75824	0.0097	0.58075	0.774048	0.697754	0.079834	-0.52478	-2.63031	-6.28357	-12.9775
114.84	-1.9856	-0.183289	0.704956	0.905334	0.789185	0.274353	-0.469299	-2.66003	-6.28748	-13.0142
114.94	-1.79578	-0.059082	0.461182	0.806885	0.787598	0.300903	-0.586487	-2.48346	-6.47418	-12.7478
115.04	-1.73328	0.0307617	0.408875	1.03656	0.632141	0.380615	-0.74823	-2.71082	-6.3656	-12.7689
115.14	-2.14966	-0.280945	0.470581	0.952209	0.608704	0.40094	-0.883362	-2.82953	-6.34448	-12.7587
115.24	-1.94965	-0.0692139	0.487793	0.681091	0.535278	0.14624	-0.952881	-2.88971	-6.44214	-13.0259
115.34	-1.71136	-0.127808	0.372925	0.667053	0.848572	0.0103149	-0.641174	-2.6264	-6.41016	-12.8939
115.44	-1.90204	-0.0543823	0.508057	0.956116	0.67041	0.140747	-0.65448	-2.63971	-6.47577	-12.6454
115.54	-2.2403	-0.298889	0.220581	1.02014	0.973572	0.298584	-0.799011	-2.71234	-6.4812	-12.6985
115.64	-2.02075	0.0206299	0.522156	0.867004	0.845459	0.480591	-0.809143	-2.37958	-6.17969	-12.6822
115.74	-2.18011	0.034668	0.25885	1.02484	0.695435	0.293091	-0.921631	-2.74207	-6.08124	-13.0548
115.84	-2.02234	-0.138733	0.412781	0.734985	0.577454	0.0282593	-0.612244	-2.76941	-6.27887	-12.8689
115.94	-2.04889	0.0058	0.397156	0.920166	0.79541	0.354797	-0.58728	-2.72955	-6.27106	-12.9493
116.04	-1.99261	0.158142	0.345581	0.789673	0.954041	0.378235	-0.778687	-2.56781	-6.36639	-13.1095
116.14	-1.89343	0.0284424	0.376038	0.863892	0.769653	0.0446777	-0.723206	-2.58972	-6.46637	-12.965
116.24	-1.61609	0.21283	0.243225	1.04279	0.675903	0.360291	-0.701355	-2.65765	-6.34607	-12.9962
116.34	-1.7973	0.104187	0.487	0.882629	0.749329	0.218872	-0.820068	-2.92017	-6.22028	-12.9861
116.44	-1.90436	-0.0449829	0.389343	0.918579	0.825928	0.100159	-0.582581	-2.86469	-6.37732	-12.9619
116.54	-1.75903	0.113586	0.426819	0.684998	0.508728	0.169678	-0.754456	-2.67407	-6.41638	-12.7595
116.64	-1.77625	0.126099	0.45575	0.968567	0.61731	0.266541	-0.722412	-2.70221	-6.39294	-12.879
116.74	-1.8598	-0.17627	0.215088	0.864685	0.636047	0.313416	-0.7724	-2.55768	-6.44061	-13.0314
116.84	-1.74261	-0.0379639	0.355713	0.944397	0.699341	0.152466	-0.628662	-2.72253	-6.37262	-12.9556
116.94	-2.00281	0.0229492	0.378418	1.09436	0.860291	0.36261	-0.638062	-2.90845	-6.43433	-12.9689
117.04	-2.0473	0.0651245	0.425293	0.864685	0.818848	0.306396	-0.950562	-2.82098	-6.24292	-12.8001
117.14	-2.08716	0.151062	0.627625	0.869385	0.772766	0.182922	-0.875549	-2.49988	-6.38434	-13.0439
117.24	-1.73871	-0.111389	0.387756	0.619385	1.06573	0.301697	-0.648987	-2.59125	-6.44373	-12.8821
117.34	-1.99579	-0.179382	0.308105	0.920959	0.64624	0.425903	-0.759155	-2.52643	-6.40546	-13.0345
117.44	-1.69965	-0.164551	0.20105	0.776428	0.266541	0.118896	-0.564636	-2.52411	-6.44843	-12.9548
117.54	-1.70673	-0.286438	0.449463	0.848267	0.627441	0.350891	-0.788818	-2.9444	-6.35938	-13.136
117.64	-1.90668	-0.103577	0.488525	1.19049	0.544678	0.318909	-0.834167	-2.56079	-6.34375	-12.9775
117.74	-1.72308	-0.0200195	0.586975	0.840454	0.671997	0.14856	-0.454468	-2.7561	-6.21716	-12.8868
117.84	-1.86761	-0.239563	0.462769	0.986572	0.635254	0.0720215	-0.474792	-2.53033	-6.22729	-12.9197
117.94	-1.84967	-0.262207	0.215881	0.903748	0.883728	0.254822	-0.660706	-2.50848	-6.38434	-12.7228
118.04	-1.94574	-0.00751	0.390137	1.0022	0.981384	0.207947	-0.754456	-2.55536	-6.32104	-13.0806
118.14	-2.07935	0.0714111	0.440918	0.856873	0.553223	0.159485	-0.760681	-2.79364	-6.63043	-12.9713
118.24	-2.30829	0.0596924	0.360413	0.876404	0.970459	0.372009	-0.99823	-2.40143	-6.26483	-12.8478
118.34	-2.07074	-0.0606079	0.369812	1.14282	0.756348	0.0142212	-0.669312	-2.85065	-6.45624	-12.7384
118.44	-2.0575	0.010437	0.241699	0.758423	0.479004	0.055603	-0.605225	-3.0108	-6.34839	-12.8314
118.54	-2.08173	-0.188782	0.225281	1.02252	0.642334	0.293091	-0.659119	-2.7655	-6.21167	-12.8837
118.64	-1.75671	-0.0317383	0.343262	0.838928	0.577454	0.285278	-0.62085	-2.74908	-6.4812	-12.9728
118.74	-1.99579	-0.0465698	0.194031	0.921692	0.530579	0.0376587	-0.689636	-2.8811	-6.42578	-12.7345
118.84	-2.02234	0.14563	0.626038	0.794373	0.714966	0.129028	-0.845886	-2.62567	-6.29529	-12.6541
118.94	-1.94031	-0.0442505	0.483093	0.76001	0.671204	0.259521	-0.968506	-2.47174	-6.38123	-12.9462
119.04	-1.90515	-0.185608	0.476807	1.1319	0.564941	-0.0568848	-0.827087	-2.66003	-6.18512	-12.9986
119.14	-1.91528	-0.347351	0.551819	0.833435	0.650146	0.143127	-0.734924	-2.71313	-6.34528	-12.9775
119.24	-1.70984	-0.111389	0.283081	0.88031	0.703247	0.382935	-0.68335	-2.81549	-6.48981	-13.0384
119.34	-1.75751	0.108887	0.462769	0.806091	0.493103	0.17511	-0.9646	-3.11786	-6.58984	-13.1462
119.44	-2.01764	0.0167236	0.582275	0.564697	0.671204	0.250122	-0.856812	-2.86786	-6.21405	-12.9954
119.54	-1.85828	-0.20752	0.4198	0.525635	0.748535	0.130615	-0.879456	-2.78033	-6.1734	-12.8345
119.64	-1.72388	-0.0286255	0.348694	0.684998	0.782166	0.357971	-0.788818	-2.6944	-6.42731	-12.9407
119.74	-1.86841	-0.289551	0.237793	0.776428	0.782166	0.293884	-0.758362	-2.56079	-6.38202	-12.8298
119.84	-1.9942	-0.240295	0.2323	0.831848	0.569641	0.418091	-0.600525	-2.76001	-6.37109	-13.0931
119.94	-2.06451	-0.184875	0.401855	0.583435	0.548584	0.489197	-0.534912	-2.87878	-6.32263	-13.2173
120.04	-2.04968	-0.138733	0.469788	0.784973	0.578247	0.354797	-0.828674	-2.76239	-6.3656	-13.0923
120.14	-1.9856	-0.043457	0.383057	0.807678	0.431396	0.272766	-0.741943	-2.73895	-6.23828	-13.0743
120.24	-2.01532	-0.144226	0.277588	0.928772	0.657959	0.353271	-0.693542	-2.61395	-6.19684	-12.8798
120.34	-1.91998	0.178406	0.433105	0.857666	0.861084	0.0298462	-0.677917	-2.58813	-6.43359	-12.9431
120.44	-2.0481	0.187012	0.313538	0.87561	0.73999	0.488403	-0.717712	-2.54987	-6.40387	-13.0462
120.54	-2.00824	-0.0387573	0.3573	0.654541	0.51416	0.255615	-0.848206	-2.85925	-6.36328	-13.2126
120.64	-2.12469	0.165161	0.126038	0.872498	0.722778	-0.121765	-0.632568	-2.84442	-6.5	-12.9587
120.74	-2.21765	0.0807495	0.150269	0.798279	0.744629	0.322815	-0.819275	-2.66937	-6.58514	-12.8837
120.84	-1.99341	-0.0911255	0.176819	0.874817	0.517334	0.048584	-0.754456	-2.56	-6.54608	-12.9181
120.94	-1.9231	-0.322327	0.216675	0.81311	0.521973	0.321228	-0.531799	-2.75769	-6.33746	-13.0939
121.04	-1.85748	-0.237183	0.283875	0.815491	0.757935	0.187622	-0.696655	-2.87488	-6.26093	-13.0579
121.14	-1.85828	-0.0762329	0.243225	0.709229	0.58606	0.412659	-0.801331	-3.00378	-6.45386	-13.1017
121.24	-2.28247	0.0776367	0.490112	0.712341	0.51886	0.289185	-0.645081	-2.79205	-6.39374	-12.9861
121.34	-2.13013	0.065918	0.394043	0.767029	0.61261	0.00323	-0.873962	-2.6366	-6.21405	-12.9298
121.44	-2.0575	-0.127014	0.333862	0.654541	0.632935	0.154846	-0.888855	-2.43109	-6.39374	-13.0322
121.54	-2.06293	-0.164551	0.209656	0.752991	0.73999	0.342346	-0.710693	-2.34753	-6.07733	-12.9423
121.64	-1.95203	-0.102051	0.296387	0.510803	0.779053	0.296997	-0.6521	-2.59595	-6.48358	-13.015
121.74	-2.02155	-0.16687	0.348694	0.731079	0.568115	0.245422	-0.880249	-2.72644	-6.56793	-13.2236
121.84	-1.98798	0.0893555	0.469788	0.663879	0.586853	-0.0599976	-0.754456	-2.71863	-6.35779	-13.1126
121.94	-1.9903	-0.0200195	0.324463	0.596741	0.776672	0.0142212	-0.688843	-2.55219	-6.36871	-12.7986
122.04	-1.99731	0.113586	0.502625	0.485779	0.497009	0.0290527	-0.756042	-2.47955	-6.44763	-12.7962
122.14	-2.09418	-0.155945	0.332275	0.47876	0.74231	0.158752	-0.614624	-2.46002	-6.29218	-12.954
122.24	-2.15594	-0.0887451	-0.0177002	0.823303	0.846985	0.283752	-0.762268	-2.73035	-6.37811	-12.8689
122.34	-2.1153	-0.145813	0.170593	0.775635	0.434509	0.284485	-0.705261	-2.6991	-6.51715	-13.022
122.44	-2.15436	-0.159058	0.242432	0.79126	0.748535	0.467346	-0.614624	-2.78503	-6.09998	-13.2384
122.54	-2.25903	-0.281738	0.479187	0.794373	0.779053	0.231384	-0.975525	-2.96002	-6.35938	-13.1009
122.64	-2.13715	-0.0895386	0.570557	0.695129	0.48999	0.211853	-0.668518	-2.66473	-6.17029	-13.0845
122.74	-1.94574	-0.163757	0.390137	0.607666	0.727478	0.0860596	-0.74585	-2.86627	-6.13513	-13.0814
122.84	-1.96136	-0.16687	0.320557	0.563904	0.380615	0.284485	-0.656006	-2.7514	-6.32343	-13.0525
122.94	-1.95435	-0.102844	0.376831	0.692017	0.494629	0.30249	-0.527893	-2.89911	-6.52576	-13.2665
123.04	-1.84265	0.142517	0.375244	0.59436	0.674316	0.247803	-0.773193	-3.0155	-6.22729	-13.3463
123.14	-2.01062	0.0448608	0.288574	0.713135	0.707947	0.141541	-1.09741	-2.78973	-6.22577	-12.9493
123.24	-2.00983	-0.16217	0.266663	0.56311	0.755615	0.079834	-0.702881	-2.5733	-6.27185	-12.9908
123.34	-2.07001	-0.239563	0.438538	0.537354	0.64624	-0.0155029	-0.765381	-2.69672	-6.61011	-12.9009
123.44	-1.89105	-0.0332642	0.213562	0.838928	0.676697	0.0923462	-0.595093	-2.62097	-6.55621	-12.9587
123.54	-1.94574	-0.137207	0.359619	0.756104	0.522766	0.296997	-0.503662	-2.76862	-6.48901	-13.1876
123.64	-1.99261	-0.0145264	0.172119	0.864685	0.460266	0.137634	-0.691956	-2.95691	-6.49921	-13.1993
123.74	-2.20044	-0.0786133	0.291687	0.763916	0.582153	0.235291	-1.07007	-2.97174	-6.23828	-13.1431
123.84	-1.88953	0.0432739	0.4151	0.664673	0.657166	0.236084	-0.854431	-2.73346	-6.19843	-12.9009
123.94	-1.86688	0.0690308	0.651062	0.758423	0.798584	0.241516	-0.68335	-2.78583	-6.32263	-12.7861
124.04	-1.92621	-0.291077	0.251831	0.624084	0.657959	0.251709	-0.938843	-2.68817	-6.43201	-13.0283
124.14	-1.82001	0.0198364	0.176819	0.659241	0.432129	0.248596	-0.880249	-2.48895	-6.4953	-13.1767
124.24	-1.70514	-0.0317383	0.189331	0.927185	0.55011	0.343079	-0.716187	-2.83112	-6.46716	-13.2134
124.34	-2.16766	-0.108276	0.420593	0.925598	0.790771	0.234497	-0.793518	-2.6936	-6.41327	-13.3556
124.44	-2.16449	0.0268555	0.226807	0.514709	0.604797	0.11261	-0.751343	-2.47095	-6.44995	-12.9759
124.54	-1.97076	-0.221558	0.256531	0.633423	0.501709	0.257141	-0.726318	-2.7077	-6.29218	-13.1447
124.64	-2.25281	-0.22467	0.172119	0.838928	0.646973	0.218872	-0.613037	-2.67566	-6.25623	-13.1705
124.74	-1.9848	-0.152039	0.041687	0.723267	0.561829	0.264954	-0.817749	-2.62018	-6.54999	-13.0814
124.84	-2.00513	-0.0864258	0.433838	1.04987	0.482178	0.154846	-0.784912	-2.72955	-6.55231	-12.8821
124.94	-2.05591	0.00342	0.401855	0.785767	0.615723	0.253235	-1.11151	-2.98267	-6.61719	-13.1259
125.04	-2.01141	-0.0262451	0.422913	0.690491	0.625916	0.342346	-0.840393	-2.89594	-6.40546	-13.0048
125.14	-1.87079	-0.126282	0.266663	0.747498	0.775146	0.14386	-0.74823	-2.80145	-6.43903	-12.8665
125.24	-2.05981	-0.197327	0.255737	0.738098	0.55011	-0.013916	-0.661499	-2.48969	-6.39136	-12.9142
125.34	-2.26453	-0.170776	0.183105	0.823303	0.61261	0.176697	-0.752869	-2.70532	-6.27417	-13.1025
125.44	-2.23871	-0.0825195	0.314331	0.828735	0.457947	0.187622	-0.611511	-2.85144	-6.28125	-13.1353
125.54	-2.09808	-0.0231323	0.260437	0.633423	0.843872	0.318909	-0.785706	-2.99286	-6.27185	-12.9572
125.64	-2.19421	-0.0918579	0.294006	0.708435	0.824341	0.154053	-1.04041	-2.52643	-6.21484	-13.0947
125.74	-2.11371	-0.00201	0.00885	0.838928	0.712646	0.0493774	-0.791931	-2.5061	-6.46326	-13.0298
125.84	-1.95123	-0.454407	-0.0794067	0.670959	0.789185	-0.0936279	-0.563843	-2.53033	-6.21167	-13.0587
125.94	-2.09576	-0.268433	0.214355	0.751404	0.757141	0.220459	-0.785706	-2.3858	-6.37262	-13.0204
126.04	-2.18091	-0.216125	0.450256	0.814697	0.51416	0.0923462	-0.829468	-2.77094	-6.39215	-13.0525
126.14	-2.25122	-0.228577	0.2995	0.939697	0.473572	0.102478	-0.969299	-2.91394	-6.35309	-13.4525
126.24	-2.14966	-0.152832	0.305725	0.699829	0.786865	0.180603	-0.726318	-2.7663	-6.46326	-13.2408
126.34	-1.97235	0.0198364	0.462769	0.698303	0.560303	-0.218628	-0.845093	-2.74048	-6.21716	-13.1619
126.44	-2.177	-0.214539	0.402588	0.76001	0.678223	0.0681152	-0.796631	-2.70612	-6.32104	-13.0267
126.54	-1.94501	-0.0653076	0.344788	0.742004	0.657959	-0.0202026	-0.819275	-2.69989	-6.38904	-13.1712
126.64	-1.927	0.0097	0.404968	0.689697	0.679016	0.123596	-0.74585	-2.72797	-6.59839	-13.0603
126.74	-2.07465	-0.090332	0.540894	0.859985	0.611084	0.173584	-0.957581	-2.78265	-6.57574	-13.0806
126.84	-1.96997	0.0159302	0.181519	0.874084	0.752441	0.095459	-0.842712	-2.58191	-6.46796	-12.8673
126.94	-1.79578	-0.0473633	0.368225	0.948303	0.520447	0.193909	-0.846619	-2.83661	-6.37811	-12.8954
127.04	-2.00903	-0.203613	0.236206	0.776428	0.337646	0.0446777	-0.794312	-2.84125	-6.51563	-13.1353
127.14	-2.09106	0.0198364	0.0588379	0.825623	0.749329	0.0657349	-0.867737	-2.67175	-6.70074	-13.1298
127.24	-2.1106	0.050293	0.276855	0.620911	0.598572	0.211853	-0.80603	-2.77411	-6.72107	-13.2197
127.34	-2.15668	-0.0911255	0.237	0.727966	0.463379	0.282166	-1.0896	-2.85614	-6.47498	-13.3118
127.44	-2.14496	-0.149719	0.301819	0.809204	0.588379	0.318115	-1.00995	-2.81317	-6.39685	-13.2994
127.54	-2.32703	-0.262207	0.00732	0.644348	0.619629	-0.0912476	-0.794312	-2.97406	-6.33667	-13.1267
127.64	-2.1106	-0.126282	0.190918	0.653748	0.733704	-0.220947	-0.594299	-2.65454	-6.38434	-13.0048
127.74	-2.08405	-0.182495	0.212769	0.626404	0.632935	-0.0061	-0.613831	-2.77332	-6.44061	-12.9798
127.84	-2.18481	-0.117676	-0.0239258	0.773254	0.624329	0.236877	-0.842712	-2.67175	-6.43201	-12.8267
127.94	-1.93402	-0.269226	0.0541992	0.939697	0.540771	0.134521	-0.898987	-2.78815	-6.44604	-13.1259
128.04	-2.04419	-0.254395	0.31665	0.399841	0.759521	0.121216	-0.816956	-2.67096	-6.28357	-13.0556
128.14	-2.06763	-0.11377	0.0994873	0.393616	0.498535	0.266541	-0.948975	-2.57098	-6.80542	-13.1517
128.24	-1.89423	-0.253601	0.204163	0.556885	0.418884	0.0212402	-0.6474	-2.77722	-6.51324	-12.965
128.34	-2.00824	-0.352844	0.146362	0.402161	0.447754	0.0595093	-0.820068	-2.52643	-6.61401	-12.9337
128.44	-2.12543	-0.475464	0.168213	0.838135	0.442322	0.194641	-0.967712	-2.74988	-6.45233	-12.8986
128.54	-2.34735	-0.3255	0.214355	0.552979	0.164978	-0.00531	-1.00677	-2.6991	-6.62341	-13.1798
128.64	-2.21063	-0.439514	0.153381	0.662354	0.606384	0.0149536	-1.04974	-2.54675	-6.44373	-12.9853
128.74	-2.09418	-0.239563	0.244812	0.664673	0.763428	-0.085022	-0.925537	-2.55066	-6.38434	-13.0048
128.84	-1.95203	-0.0293579	0.088562	0.439697	0.405579	-0.19989	-0.805237	-2.42645	-6.5625	-12.9431
128.94	-1.9231	-0.161438	0.152588	0.283447	0.35791	0.127502	-0.767761	-2.51703	-6.82574	-12.9048
129.04	-2.41058	-0.280945	0.345581	0.675598	0.361816	0.0891724	-0.660706	-2.64362	-6.43823	-13.033
129.14	-2.12079	-0.0778198	0.275269	0.452942	0.370422	0.113403	-0.748962	-2.80066	-6.58435	-13.1368
129.24	-2.07935	-0.32782	0.635437	0.539673	0.401672	0.21344	-0.863037	-2.6897	-6.54608	-13.108
129.34	-1.89032	-0.165344	0.200256	0.449829	0.52124	-0.265503	-0.577087	-2.54285	-6.39606	-13.1376
129.44	-2.09344	-0.29657	0.101074	0.431885	0.379822	0.0204468	-0.885681	-2.91785	-6.23358	-13.1892
129.54	-2.07001	-0.272339	0.206543	0.363892	0.643066	-0.174866	-0.8396	-2.53973	-6.41406	-13.0665
129.64	-2.17157	-0.147339	0.0838623	0.720154	0.401672	0.0181274	-0.702087	-2.578	-6.44214	-13.0587
129.74	-2.22467	-0.141113	0.0760498	0.415466	0.42041	-0.0155029	-0.708374	-2.87329	-6.45624	-13.358
129.84	-2.35278	-0.484863	0.362	0.737366	0.634521	-0.205322	-1.02319	-2.95221	-6.53979	-13.2103
129.94	-2.15204	-0.110657	0.296387	0.710754	0.51416	-0.0897217	-0.7771	-2.70844	-6.54919	-12.8837
130.04	-2.29498	-0.306702	0.454956	0.299072	0.518066	0.0235596	-0.925537	-2.80298	-6.21484	-13.1744
130.14	-2.12469	-0.472351	0.114319	0.53656	0.572021	-0.149109	-0.724792	-2.66937	-6.61639	-13.122
130.24	-1.9848	-0.350464	0.111206	0.675598	0.675903	0.017334	-0.672424	-2.64441	-6.45624	-13.0197
130.34	-2.12622	-0.188782	0.435425	0.524048	0.491516	-0.0272217	-0.99115	-2.92328	-6.22186	-13.0869
130.44	-2.06683	-0.235657	0.194031	0.252991	0.467285	-0.00299	-1.1076	-2.89282	-6.35938	-13.2384
130.54	-1.99652	-0.23175	0.0424805	0.460754	0.503235	0.124329	-0.882568	-2.72333	-6.39606	-13.1228
130.64	-1.99579	-0.352051	0.0127563	0.525635	0.213379	0.0368652	-0.71228	-2.89832	-6.49609	-13.0298
130.74	-2.07001	-0.408264	-0.0551758	0.627197	0.771973	-0.214722	-0.915405	-2.63501	-6.51245	-13.1009
130.84	-2.01532	-0.209045	-0.0403442	0.662354	0.508728	-0.0967407	-0.957581	-2.61627	-6.72498	-13.3173
130.94	-2.17548	-0.409851	0.194824	0.587341	0.205566	0.172791	-0.797424	-2.80609	-6.35156	-13.4056
131.04	-2.13873	-0.320801	0.309631	0.705322	0.408691	0.0469971	-0.966187	-2.77332	-6.45233	-13.2158
131.14	-2.03406	0.0690308	-0.123962	0.377991	0.525879	0.135315	-1.10132	-2.48895	-6.45233	-13.0947
131.24	-1.84967	0.0175171	0.280762	0.329529	0.555603	-0.102234	-0.840393	-2.59125	-6.6156	-13.0798
131.34	-1.85046	-0.348145	0.149475	0.570923	0.503235	-0.274109	-0.895081	-2.87177	-6.56793	-13.0236
131.44	-2.06842	-0.441895	0.0557251	0.678772	0.345459	-0.0334473	-0.667725	-2.79205	-6.43823	-12.9572
131.54	-1.9903	-0.083313	0.131531	0.863892	0.472778	-0.0905151	-0.909912	-2.60925	-6.51715	-13.1181
131.64	-2.32001	-0.170776	0.195557	0.663147	0.616516	-0.147522	-1.13647	-2.71552	-6.4906	-13.1588
131.74	-2.13873	-0.291077	0.239319	0.419373	0.493103	0.0571899	-1.08881	-2.79828	-6.44684	-13.14
131.84	-2.03094	-0.288757	0.331543	0.384216	0.364197	0.0134277	-1.05444	-2.82489	-6.52344	-13.3876
131.94	-2.19891	-0.341125	0.145569	0.488098	0.678223	-0.10376	-0.893494	-2.73114	-6.53668	-13.2439
132.04	-2.01843	-0.309875	-0.00519	0.553772	0.676697	-0.13269	-0.801331	-2.62958	-6.68903	-13.0071
132.14	-2.21844	-0.244202	0.0830688	0.444397	0.415771	-0.0482788	-0.90448	-2.72174	-6.40234	-13.4501
132.24	-2.1778	-0.226257	0.144775	0.390442	0.380615	-0.265503	-1.16693	-2.93347	-6.22809	-13.2142
132.34	-1.84265	-0.163757	0.197144	0.327942	0.279053	-0.111572	-1.30914	-2.81781	-6.52026	-13.3829
132.44	-2.22699	-0.155945	0.256531	0.345154	0.33136	-0.0108032	-0.829468	-2.80847	-6.72418	-13.4361
132.54	-2.17548	-0.358276	0.161987	0.419373	0.436035	-0.029541	-0.744324	-2.96161	-6.65234	-13.1798
132.64	-2.15985	-0.313782	-0.117676	0.428772	0.188416	0.017334	-0.813843	-2.71082	-6.77417	-13.2267
132.74	-2.24652	-0.404358	0.0275879	0.53656	0.223572	-0.038147	-0.92865	-2.70691	-6.57965	-13.2626
132.84	-2.20355	-0.526245	0.201843	0.692017	0.293091	0.0383911	-0.960693	-2.6983	-6.57813	-13.3282
132.94	-2.24811	-0.503601	0.057312	0.62561	0.436035	-0.110779	-1.15991	-2.71234	-6.59686	-13.1048
133.04	-2.14105	-0.29187	0.0314941	0.614685	0.51416	0.243103	-0.720093	-2.72095	-6.52576	-13.1072
133.14	-2.1286	-0.341125	-0.074707	0.539673	0.459473	-0.110779	-0.876343	-2.78815	-6.44843	-13.2525
133.24	-2.10907	-0.339539	0.0487061	0.726379	0.324341	0.0930786	-0.788025	-2.67566	-6.44141	-13.3986
133.34	-2.30511	-0.180969	0.050293	0.374084	0.154053	-0.134216	-1.14508	-2.8288	-6.60779	-13.4236
133.44	-2.43402	-0.323914	0.234619	0.428772	0.361816	-0.274841	-0.806824	-2.86395	-6.42108	-13.4564
133.54	-2.23328	-0.34967	0.29248	0.600647	0.539978	-0.167847	-1.00525	-2.88892	-6.45935	-13.1392
133.64	-2.20905	-0.109863	0.106506	0.632629	0.550903	0.0126343	-0.923218	-2.7561	-6.64917	-13.1985
133.74	-2.26764	-0.27002	0.151855	0.223267	0.414978	0.0837402	-1.01068	-2.80847	-6.54919	-13.2384
133.84	-2.03168	-0.552063	0.0900879	0.452209	0.218872	0.0298462	-1.01849	-2.81549	-6.78979	-13.0486
133.94	-1.96997	-0.316895	0.122925	0.41626	0.464172	0.132141	-0.55365	-2.71552	-6.56171	-13.1611
134.04	-2.10516	-0.444214	0.231506	0.508423	0.567322	0.104797	-0.835693	-2.84674	-6.64917	-13.3392
134.14	-2.12701	-0.228577	0.0221558	0.487366	0.372009	-0.108459	-1.0849	-2.95453	-6.40466	-13.2838
134.24	-2.13171	-0.209839	0.0737305	0.432678	0.23999	-0.122498	-1.04193	-2.71234	-6.55933	-13.0837
134.34	-2.34967	-0.225464	-0.0786133	0.404541	0.303223	-0.297546	-0.881042	-2.85614	-6.27887	-13.2712
134.44	-2.13092	-0.433289	0.0986938	0.445923	0.363403	-0.222534	-1.17084	-2.76392	-6.52417	-13.4415
134.54	-2.28406	-0.498108	-0.0317383	0.53656	0.493103	-0.0928345	-1.05682	-2.77411	-6.59058	-13.3915
134.64	-2.26453	-0.41925	-0.108337	0.743591	0.55249	-0.193604	-1.01849	-2.7038	-6.51404	-13.2884
134.74	-2.23248	-0.379395	-0.191895	0.517822	0.687622	-0.131897	-1.18884	-2.62177	-6.6156	-13.3541
134.84	-2.31842	-0.105957	0.141663	0.499084	0.265747	0.0305786	-0.858337	-2.72644	-6.35547	-13.3681
134.94	-2.17389	-0.203613	-0.137207	0.210754	0.227478	-0.112366	-0.744324	-2.86237	-6.38983	-13.2392
135.04	-2.05902	-0.587219	0.0690308	0.345154	0.307922	0.00873	-0.877869	-2.76862	-6.81403	-13.4212
135.14	-2.00671	-0.556702	0.0197754	0.398254	0.341553	-0.0780029	-0.887268	-2.59906	-6.56873	-13.2087
135.24	-2.20825	-0.305176	-0.0137939	0.483459	0.311829	0.0305786	-0.860718	-2.80219	-6.62109	-13.5064
135.34	-1.98718	-0.398926	0.0205688	0.644348	0.582153	0.095459	-1.08099	-2.85376	-6.64453	-13.2853
135.44	-2.12152	-0.227844	-0.163818	0.532654	0.475098	-0.213928	-0.957581	-2.72406	-6.6687	-13.1275
135.54	-2.07623	-0.212952	-0.217712	0.410767	0.436829	-0.258484	-0.925537	-2.78345	-6.52655	-13.5782
135.64	-1.92389	-0.282532	0.0604248	0.512329	0.0844727	-0.162354	-0.809143	-2.81628	-6.53278	-13.2291
135.74	-2.24188	-0.513733	0.0776367	0.352173	0.149353	-0.26239	-1.02478	-2.90845	-6.44995	-13.3736
135.84	-2.15277	-0.290344	0.109619	0.679504	0.483704	-0.216248	-1.00995	-3.05688	-6.52808	-13.3494
135.94	-2.03876	-0.148132	-0.0403442	0.59906	0.466553	-0.140503	-1.12634	-3.03894	-6.70233	-13.3572
136.04	-2.1723	-0.377808	0.0643311	0.213928	0.430603	-0.0256348	-0.740417	-2.85767	-6.63202	-13.2134
136.14	-2.07001	-0.306702	-0.139587	0.320923	0.293091	-0.193604	-0.738831	-2.80847	-6.66797	-13.3181
136.24	-2.06763	-0.366882	-0.0544434	0.460754	0.279785	-0.339722	-1.07709	-3.05847	-6.48438	-13.5657
136.34	-2.05511	-0.327026	0.246338	0.441223	0.547791	-0.370972	-1.04901	-2.79596	-6.50623	-13.4041
136.44	-2.20593	-0.0614014	-0.0114746	0.270935	0.336853	-0.00458	-1.1076	-2.87567	-6.38354	-13.3235
136.54	-2.20825	-0.468445	-0.0645752	0.309998	0.399353	-0.173279	-1.05292	-2.97095	-6.66406	-13.1494
136.64	-1.9325	-0.408264	0.0275879	0.510803	0.38916	-0.198303	-0.650574	-2.84595	-6.53198	-13.14
136.74	-2.02313	-0.32312	-0.138	0.59436	0.431396	-0.394409	-0.770081	-2.88348	-6.45313	-13.3915
136.84	-2.18402	-0.415344	0.00885	0.59436	0.414978	-0.202209	-0.852905	-2.84985	-6.57495	-13.3907
136.94	-2.16687	-0.584045	0.188538	0.513123	0.227478	-0.0975342	-0.896667	-2.8233	-6.41797	-13.408
137.04	-2.36139	-0.371582	0.0612183	0.740479	0.431396	-0.154541	-0.84198	-2.84283	-6.16089	-13.4814
137.14	-2.2934	-0.305969	0.203369	0.593567	0.343872	-0.138916	-1.13806	-2.8913	-6.33984	-13.3001
137.24	-2.36761	-0.23407	-0.0778809	0.431091	0.346191	0.079834	-0.998962	-2.74908	-6.46948	-13.2791
137.34	-2.03949	-0.359863	-0.206787	0.358459	0.346191	-0.0475464	-0.788025	-2.78345	-6.55621	-13.204
137.44	-2.27386	-0.360657	-0.0739746	0.645142	0.424316	-0.0272217	-0.951355	-2.88812	-6.57104	-13.1439
137.54	-2.23871	-0.722351	-0.152832	0.694397	0.370422	-0.0959473	-0.971619	-3.02802	-6.56091	-13.3736
137.64	-2.14105	-0.619995	-0.398193	0.56311	0.310303	0.0025	-1.13806	-2.73425	-6.44843	-13.5048
137.74	-2.03717	-0.277039	0.0549316	0.367798	0.223572	0.106384	-1.10992	-3.03815	-6.50854	-13.3954
137.84	-2.08325	-0.382507	-0.0661621	0.372498	0.332947	-0.187378	-1.04352	-3.21002	-6.38513	-13.1868
137.94	-2.31921	-0.33252	-0.103638	0.216248	0.400879	-0.0639038	-0.942749	-2.97485	-6.46796	-13.3423
138.04	-2.21918	-0.398132	-0.00677	0.410767	0.14386	-0.324097	-0.885681	-2.74677	-6.65234	-13.6064
138.14	-2.22546	-0.345032	-0.103638	0.588135	0.132141	-0.117859	-1.0318	-2.73267	-6.63824	-13.5447
138.24	-1.98016	-0.584839	0.0354004	0.637329	0.119629	-0.213928	-1.18805	-2.94128	-6.51483	-13.5869
138.34	-2.16449	-0.482483	-0.117676	0.506897	0.328247	-0.162354	-1.21771	-3.15692	-6.60388	-13.3275
138.44	-2.1684	-0.214539	-0.0622559	0.47406	0.467285	-0.127197	-1.13416	-3.0108	-6.46167	-13.3111
138.54	-2.15515	-0.286438	-0.129395	0.387329	0.293091	0.122009	-0.845886	-2.87567	-6.54297	-13.5556
138.64	-2.14105	-0.441895	0.130737	0.595947	0.350891	-0.356873	-1.00604	-2.75848	-6.76093	-13.3134
138.74	-2.09888	-0.586426	0.19635	0.51001	0.384521	-0.261597	-1.18646	-3.01239	-6.52887	-13.2908
138.84	-2.29498	-0.66687	0.119019	0.392822	0.465759	-0.0475464	-1.30914	-2.91003	-6.56403	-13.3939
138.94	-2.3067	-0.330139	0.088562	0.678772	0.480591	-0.25769	-1.05914	-3.0686	-6.51563	-13.4142
139.04	-2.36298	-0.294983	0.0424805	0.359192	0.591553	-0.145935	-1.17163	-2.94049	-6.49371	-13.1689
139.14	-2.20514	-0.34967	-0.036438	0.615479	0.360291	0.0993652	-1.10992	-2.97797	-6.60309	-13.1946
139.24	-2.25201	-0.316101	-0.262207	0.671692	0.232178	-0.256104	-0.917725	-2.9491	-6.64294	-13.2775
139.34	-2.21375	-0.630188	-0.145813	0.517822	0.321228	-0.390503	-0.9646	-2.8913	-6.57965	-13.1173
139.44	-1.98328	-0.525452	0.0581055	0.783447	0.363403	-0.121765	-1.01385	-2.9444	-6.65308	-13.3455
139.54	-2.15747	-0.502014	-0.202881	0.777161	0.221191	-0.00848	-1.17633	-2.82721	-6.47186	-13.3782
139.64	-2.2348	-0.369202	-0.146606	0.551392	0.10791	-0.0256348	-1.11224	-3.05768	-6.48901	-13.2751
[truncated: 106 more rows]

## Sheet: Figure 4f
SPR: IL-25–IL-17RB binding to IL-17RA
Time (seconds)	RU for 0 nM IL-25–IL-17RB	RU for 156 nM IL-25–IL-17RB	RU for 312.5 nM IL-25–IL-17RB	RU for 625 nM IL-25–IL-17RB	RU for 1250 nM IL-25–IL-17RB	RU for 2500 nM IL-25–IL-17RB	RU for 5000 nM IL-25–IL-17RB	RU for 10000 nM IL-25–IL-17RB	RU for 20000 nM IL-25–IL-17RB	RU for 40000 nM IL-25–IL-17RB
-60.06	2.0592	0.669983	0.295166	0.794983	0.570068	0.731934	0.710876	1.04657	1.44885	1.11212
-59.96	2.04047	0.461426	0.463928	0.484863	0.668518	0.591309	0.474121	1.00519	1.36053	1.13947
-59.86	2.23969	0.548889	0.684204	0.968445	0.891174	0.594421	0.632751	1.01062	1.15271	1.29651
-59.76	2.73969	0.902832	0.689697	1.09894	0.719299	0.755371	0.748352	0.850464	1.23792	1.03088
-59.66	2.89905	0.645813	0.620178	0.847351	0.925537	0.994446	0.567078	0.937195	1.50427	1.40198
-59.56	2.51935	0.470764	0.781128	0.858276	0.823975	0.878784	0.624939	0.953613	1.26837	1.23163
-59.46	2.59747	0.373108	0.710022	0.748108	1.03259	0.77179	0.852234	0.906738	1.32227	1.1637
-59.36	2.35138	0.333313	0.592834	0.675476	0.770874	0.791321	0.664001	0.715332	1.0824	1.1488
-59.26	2.23578	0.274719	0.730347	0.584045	0.632568	0.811646	0.601501	0.831726	1.04962	1.20117
-59.16	2.242	0.869995	0.480347	0.584045	0.906006	0.582703	0.607727	0.973145	1.07147	1.34802
-59.06	2.53107	0.766113	0.427979	0.530945	0.680237	0.67804	0.922546	1.0614	1.23322	1.14417
-58.96	2.52948	0.501282	0.542847	0.627808	1.00446	0.970215	0.934265	0.948914	1.2254	1.18866
-58.86	2.57324	0.402039	0.454529	0.790344	0.916931	0.867859	0.650696	1.09424	1.04651	1.24103
-58.76	2.492	0.331726	0.547485	0.755188	0.718506	0.952271	0.66864	0.769226	1.40741	1.23865
-58.66	2.27716	0.373108	0.271729	0.677795	0.452881	0.904602	0.499146	0.677063	1.32776	0.937134
-58.56	2.60059	0.48175	-0.0548096	0.503601	0.374756	0.588989	0.141296	0.920776	0.93634	1.08789
-58.46	2.3006	0.495789	0.495972	0.553589	0.575562	0.569458	0.756958	0.938782	1.40588	1.30273
-58.36	2.04828	0.73877	0.749084	0.673157	0.799744	0.975708	0.742859	0.827026	1.56995	1.33398
-58.26	2.20605	0.513733	0.335815	0.720764	0.674011	1.16394	0.541321	0.905151	1.38007	1.46057
-58.16	2.01776	0.448914	0.140503	0.532532	0.441956	1.08191	0.479614	0.587219	1.12073	1.09961
-58.06	2.53186	0.372375	0.504517	0.437988	0.5849	0.581177	0.590515	0.79895	1.10193	1.0965
-57.96	2.27795	0.506714	0.552185	0.766907	0.418518	0.626465	0.61554	0.92627	1.37537	0.880066
-57.86	2.27405	0.365295	0.481873	0.465332	0.520081	0.838989	0.685852	0.818481	1.39026	1.20276
-57.76	2.24042	0.427795	0.526428	0.682495	0.630249	0.899902	0.643677	0.720032	1.3996	1.04492
-57.66	2.35687	0.3255	0.270142	0.617676	0.81073	0.779602	0.465515	0.752808	1.21838	1.06366
-57.56	2.33417	0.497375	0.471741	0.610657	0.674011	0.956909	0.846802	0.83252	1.42932	1.12073
-57.46	2.46075	0.462952	0.450623	0.499695	0.512268	1.11633	0.773376	0.826294	1.3418	0.906616
-57.36	2.47949	0.321594	0.437378	0.795776	0.666199	0.696777	0.658508	0.912231	1.31213	0.857422
-57.26	2.18341	0.259094	0.38031	0.189514	0.5896	0.809265	0.546021	0.755981	1.02148	0.899597
-57.16	2.38574	0.120789	0.612366	0.580933	0.7146	0.581177	0.460876	0.668457	1.1012	1.18713
-57.06	2.35449	0.558289	-0.0415649	0.705933	0.675537	0.957703	0.565552	0.946594	1.19885	1.36444
-56.96	2.0412	0.328613	0.328735	0.677063	0.644287	0.785828	0.695984	0.777039	1.21912	1.19257
-56.86	2.242	0.756714	0.627197	0.677063	0.609131	0.867859	0.862427	0.745789	0.99884	1.15271
-56.76	2.05139	0.509094	0.765503	0.657532	0.65448	0.828003	0.736633	1.14893	0.956665	1.13086
-56.66	1.9303	0.278625	0.393616	0.826233	0.689636	1.06866	0.737427	0.98645	1.04651	1.2074
-56.56	1.84906	0.438782	0.427185	0.291077	0.571655	0.891296	0.463196	0.680969	0.922241	1.19104
-56.46	2.10217	0.213745	0.614685	0.500488	0.898987	0.439758	0.547546	0.688782	1.13165	1.2121
-56.36	2.40295	0.191101	0.513916	0.441101	0.655212	0.585083	0.634277	0.759094	1.08948	1.23474
-56.26	2.02875	0.252808	0.522522	0.213745	0.43573	0.797546	0.450684	0.759888	1.16211	1.10974
-56.16	2.21387	0.38092	0.60144	0.658264	0.270081	0.767883	0.664734	0.9505	1.00037	0.908203
-56.06	2.42249	0.446594	0.547485	0.8255	0.513855	0.953003	0.703796	1.03564	1.11523	0.945679
-55.96	1.91309	0.335632	0.515503	0.662964	0.542725	0.886597	0.264771	1.11145	1.16913	0.860535
-55.86	1.71857	0.31842	0.437378	0.641113	0.631042	0.846008	0.527283	0.674683	0.969116	1.02307
-55.76	1.91858	0.279358	0.212341	0.670776	0.790405	0.838196	0.447571	0.877808	1.14178	0.946472
-55.66	2.07562	0.455933	0.138916	0.73877	0.595093	0.852234	0.52179	0.900513	1.31836	0.798035
-55.56	2.20605	0.400452	0.354553	0.54425	0.398987	0.963196	0.280396	0.893433	1.01056	0.934753
-55.46	2.10919	0.187195	0.152954	0.553589	0.600525	0.850708	0.452271	0.857544	1.00586	1.03943
-55.36	2.10608	0.184875	0.194397	0.580933	0.473999	0.634277	0.756958	0.89502	0.866028	0.897278
-55.26	2.23969	0.314514	0.405334	0.448914	0.2771	0.693665	0.435059	0.815308	0.844116	1.06604
-55.16	2.26776	0.164551	0.28894	0.542664	0.486511	0.553833	0.767883	0.780945	0.755066	1.11133
-55.06	2.13184	0.251282	0.193604	0.73877	0.55603	0.411621	0.388977	0.904419	1.00354	0.939453
-54.96	1.9256	0.451233	0.442017	0.440308	0.572449	0.86554	0.705383	0.884094	0.901978	0.925415
-54.86	1.8725	0.311401	0.50061	0.641113	0.34198	0.777222	0.886658	0.978638	1.20508	1.13318
-54.76	2.14124	0.310608	0.216248	0.567688	0.509949	0.670227	0.727234	0.775513	0.998047	0.723022
-54.66	2.16229	0.174683	0.278748	0.529358	0.467712	0.596008	0.210876	0.732544	0.898071	0.867554
-54.56	1.99982	0.435608	0.552979	0.553589	0.671631	0.598328	0.166321	0.741882	1.21838	1.14417
-54.46	2.1131	0.452026	0.231873	0.758301	0.543518	0.777222	0.500671	0.896606	1.27771	0.97229
-54.36	1.94672	0.42627	0.167053	0.583313	0.392761	0.817871	0.524109	0.91925	1.11835	0.855835
-54.26	2.08105	0.470032	0.271729	0.47937	0.578674	0.707703	0.478821	0.752808	0.682434	0.798035
-54.16	1.76074	0.368469	0.341248	0.232483	0.240417	0.64679	0.541321	0.766907	1.05585	0.84729
-54.06	1.69043	0.288757	0.331909	0.155151	0.410706	0.688965	0.39447	0.63562	0.988647	1.11133
-53.96	1.95294	0.370789	0.547485	0.361389	0.441162	0.430359	0.301453	0.58252	0.831665	0.997253
-53.86	1.97797	0.618469	0.270142	0.405151	0.518494	0.849915	0.253845	0.624695	0.953491	1.03009
-53.76	1.85687	0.184082	0.111572	0.281738	0.340393	0.609253	0.294434	0.562195	0.895691	0.727722
-53.66	2.1037	0.405945	0.275635	0.727051	0.588074	0.651489	0.674133	0.82782	1.3512	0.87384
-53.56	2.25293	0.41925	0.258423	0.749695	0.55603	0.963989	0.749146	0.803589	1.13086	0.825378
-53.46	1.92249	0.218445	0.488159	0.544983	0.674011	0.85614	0.170227	0.502075	0.850403	0.726929
-53.36	1.7998	0.168457	0.177185	0.359863	0.528687	0.319458	0.306152	0.616882	1.0332	0.576965
-53.26	1.8053	0.188782	0.0795288	0.312988	0.431824	0.578003	0.417908	0.525513	0.810547	0.639465
-53.16	2.04358	0.51062	0.239685	0.532532	0.291199	0.581177	0.45697	0.675476	1.08557	1.03009
-53.06	1.84277	0.433289	0.22876	0.408264	0.345886	0.487427	0.270996	0.685669	0.837891	0.712891
-52.96	2.1264	0.218445	0.519409	0.289551	0.516174	0.466309	0.613953	0.893433	1.01208	1.01599
-52.86	1.61469	-0.0924683	0.177185	0.0137329	0.139587	0.912415	0.185059	0.302856	0.464478	0.519897
-52.76	1.41309	0.0418701	-0.400146	-0.0432739	0.0622559	0.299927	-0.305542	0.149719	0.530884	0.34259
-52.66	1.90448	-0.0956421	-0.0438843	0.225464	0.36853	-0.137573	0.460876	0.7005	0.862122	0.672241
-52.56	2.14203	0.151245	0.217041	0.355957	0.353699	0.367065	0.317078	0.602051	0.808228	0.855835
-52.46	1.89435	-0.210449	0.335022	0.415344	0.387268	0.519409	0.611633	0.684875	0.910522	0.820679
-52.36	1.90216	0.123108	0.251404	0.173157	0.502869	0.903015	0.390564	0.342651	1.11523	0.919128
-52.26	1.53888	0.439514	0.40686	0.0668945	0.414612	0.685059	0.151489	0.654419	0.702759	0.455078
-52.16	1.8092	0.116882	0.227173	0.370789	0.481812	0.549133	0.67334	0.746582	0.848816	0.654297
-52.06	2.03107	0.0723267	0.0733032	0.605164	0.17865	0.449097	0.380371	0.666138	0.694153	0.985535
-51.96	1.84357	0.243469	0.220947	0.519226	0.579468	0.733521	0.428833	0.708313	0.951965	0.694153
-51.86	1.87482	0.188782	0.335815	0.334045	0.402893	0.810059	0.593689	0.538757	0.883179	0.926147
-51.76	2.19202	0.289551	0.335815	0.402832	0.0864868	0.617065	0.500671	0.634888	0.680054	0.668335
-51.66	1.69122	0.261414	0.263123	0.283264	0.231812	0.364746	0.401489	0.568481	0.56604	0.663696
-51.56	1.5459	0.052063	0.235779	0.357483	0.284912	0.307739	0.392883	0.398132	0.718384	0.911316
-51.46	1.88654	0.114563	0.231079	0.307495	0.198975	0.473328	0.469421	0.596558	0.977722	0.663696
-51.36	1.90839	0.00519	0.102966	0.247375	0.432556	0.849121	0.666321	0.751282	1.00507	0.875366
-51.26	1.96155	0.389526	0.145935	0.436401	0.313049	0.895203	0.496765	0.703613	0.730835	0.949585
-51.16	1.87402	0.259827	0.358459	0.361389	0.188049	0.768677	0.601501	0.54187	0.759766	0.705078
-51.06	1.62793	0.0551758	0.363159	0.353577	0.383362	0.460083	0.26947	0.352051	0.401978	0.869934
-50.96	1.92792	0.0317383	0.320923	0.369995	0.663025	0.515503	0.437439	0.366882	0.90271	1.10583
-50.86	2.22247	0.191101	0.279541	0.894226	0.9646	0.624146	0.915527	1.10284	1.06366	1.31525
-50.76	2.37714	0.484863	0.826416	1.20831	1.07635	1.0155	1.36713	1.03485	1.46759	1.6004
-50.66	1.97559	0.730957	0.777222	0.521545	0.405212	1.08118	0.589783	0.490356	0.976196	1.25195
-50.56	1.73419	0.467651	0.124084	0.164551	0.00836	0.502258	0.341309	0.460632	0.579285	0.734009
-50.46	1.73419	0.243469	0.22406	-0.190125	0.148987	0.437378	-0.0930786	0.170044	0.323059	0.550415
-50.36	1.27405	0.0582886	0.0756226	-0.11438	-0.0119629	0.341309	-0.0336914	-0.183899	0.454285	0.569946
-50.26	1.22089	-0.050293	0.0615845	0.16217	-0.00256	0.0108643	0.0702515	0.149719	0.366821	0.218384
-50.16	1.74591	-0.154968	-0.254822	-0.0214233	-0.0916138	0.0162964	-0.0141602	0.227051	0.286316	0.319946
-50.06	2.00604	-0.382324	-0.262634	-0.116699	-0.148682	0.0811768	0.0296021	0.0762939	-0.119141	0.473022
-49.96	1.67249	-0.201111	-0.0845337	-0.0893555	-0.250244	0.217102	-0.0703735	-0.190918	0.130859	0.0183716
-49.86	2.11859	-0.445618	-0.254028	0.175476	0.266174	0.0194092	0.145996	0.328613	0.216003	0.668335
-49.76	1.95526	-0.148743	0.29126	0.395813	0.37085	0.156921	0.23584	0.599731	0.487122	0.617554
-49.66	1.84515	0.0551758	0.28186	0.304382	0.55603	0.0686646	0.397583	0.525513	0.744934	0.581665
-49.56	2.21545	0.35907	0.352173	0.414551	0.595093	0.180359	0.270203	0.820007	0.71759	0.600403
-49.46	2.04437	0.389526	0.477173	0.358276	0.443542	0.385864	0.274109	0.423157	0.689453	0.418335
-49.36	1.69202	0.427063	0.22876	0.210632	0.229431	0.590515	0.406921	0.540344	0.716003	0.578491
-49.26	1.92639	0.315308	0.0412598	0.36377	0.398987	0.363953	0.61554	0.414551	0.493347	0.783997
-49.16	2.03418	0.23407	0.264709	0.295776	0.629456	0.456177	0.36084	0.674683	0.748047	0.658997
-49.06	2.02948	0.0325317	0.265503	0.315308	0.441956	0.456909	0.306946	0.587219	0.901978	1.02771
-48.96	1.73969	0.369995	0.294373	0.424683	0.273193	0.585083	0.231934	0.501282	0.703491	0.705078
-48.86	1.58496	-0.0565796	0.127991	0.230164	0.0794678	0.407715	0.316345	0.331726	0.535522	0.658997
-48.76	1.88495	0.206726	0.304565	0.66217	0.145081	0.677246	0.64679	0.499695	1.00354	0.919128
-48.66	1.6662	0.430176	0.169373	0.647339	0.184937	0.633484	0.513977	0.282532	0.826172	0.869141
-48.56	1.32483	0.467651	0.492798	0.507507	0.412292	0.753784	0.307739	0.313782	0.559753	0.489441
-48.46	1.33734	0.0332642	0.220154	0.47937	0.470886	0.510864	0.130371	0.295044	0.383972	0.486328
-48.36	1.56702	0.469238	0.289673	0.178589	0.0958862	0.422546	0.191345	0.336426	0.464478	0.678528
-48.26	1.47406	0.273132	-0.225952	0.321594	0.595093	0.527222	0.431946	0.448914	0.756653	0.393372
-48.16	1.80292	0.398926	0.076416	0.580933	0.502869	0.597534	0.286621	0.749695	0.87384	1.0426
-48.06	1.91699	0.480957	0.420166	0.616089	0.251343	0.815552	0.551453	0.305969	0.633972	0.81366
-47.96	1.65997	0.0879517	0.400635	0.339539	0.241943	0.552246	0.590515	0.61145	0.819153	0.520691
-47.86	1.50995	0.180176	0.309204	0.35437	0.319275	0.441284	0.338196	0.351257	0.758179	0.433228
-47.76	1.49042	0.00281	0.173279	0.339539	0.313049	0.463989	0.310059	0.577026	0.75354	0.610535
-47.66	1.6264	0.154358	0.0881348	0.42627	0.487244	0.499878	0.574158	0.555969	0.512878	0.888672
-47.56	1.617	0.397339	0.111572	0.384094	0.358337	0.328003	0.214783	0.443481	0.59729	0.829285
-47.46	1.70764	0.0606079	0.238892	0.487183	0.0184937	0.29364	-0.0844727	0.568481	0.455078	0.797241
-47.36	1.72638	0.169983	0.395935	0.388733	0.591187	0.384277	0.0631714	0.810669	0.456665	0.718384
-47.26	1.44904	0.213745	0.326416	0.416077	0.373962	0.495972	0.0100708	0.350464	0.896484	0.671509
-47.16	1.69354	0.0395508	0.284241	0.398926	0.0848999	0.0514526	0.256958	0.297363	0.830872	0.880859
-47.06	1.87952	0.0239258	0.388123	0.208313	0.102905	0.463196	0.417908	0.541138	0.405884	0.562134
-46.96	1.67639	0.280945	0.331909	0.498901	0.420105	0.453003	0.551453	0.423157	0.62384	0.619934
-46.86	1.75452	0.23407	0.426392	0.470032	0.263062	0.681946	0.210876	0.501282	0.650391	0.648804
-46.76	1.71545	0.23877	0.0162354	0.792664	0.27948	0.395203	0.172546	0.148132	0.462097	0.630859
-46.66	1.45605	0.243469	0.160034	0.150452	0.248962	0.629578	0.13739	0.305969	0.682434	0.435547
-46.56	1.59436	0.083313	0.136597	0.0169067	0.541931	0.340515	0.171814	0.0606689	0.498047	0.620728
-46.46	1.63885	0.0473633	0.328003	0.384094	0.489624	0.625671	0.349121	0.60907	0.802734	0.712097
-46.36	1.45453	0.557495	0.260803	0.337952	0.294312	0.45929	0.304626	0.521606	0.56366	0.783997
-46.26	1.76154	0.382507	0.295166	0.589539	0.0130615	0.0725708	0.174927	0.424683	0.351929	1.12073
-46.16	1.76935	0.48175	0.174866	-0.11908	0.302917	0.301453	0.0288086	0.705933	0.670715	0.954285
-46.06	1.24902	0.247375	0.35376	0.00519	0.457581	0.439758	0.188965	0.468445	0.606628	0.78241
-45.96	1.34125	0.128601	0.218628	-0.0292358	0.202881	0.213196	0.369446	0.333313	0.984741	0.737122
-45.86	1.80292	0.252808	-0.0407715	0.333313	0.259949	0.61084	0.399109	0.516907	0.75354	0.712891
-45.76	1.75995	0.090332	0.159241	0.3255	-0.0213013	0.60144	0.349121	0.564575	0.817566	0.616028
-45.66	1.33887	0.177795	0.402954	0.052063	0.246643	0.183472	0.467896	0.657532	0.84491	0.734009
-45.56	1.26935	0.244995	0.472534	0.00983	0.356812	0.562378	0.346008	0.512207	0.560547	0.963684
-45.46	1.63965	0.259094	0.232666	0.0872192	0.606018	0.366333	0.149109	0.437195	0.53009	0.641785
-45.36	1.63422	0.0918579	0.126404	0.366089	0.523987	0.410034	0.30072	-0.0276489	0.650391	0.505066
-45.26	1.58264	0.151245	0.16626	0.489563	0.299011	0.537415	0.00616	0.502808	0.562134	0.426147
-45.16	1.37091	0.327026	0.499084	0.602844	0.148193	0.57489	0.246033	0.48407	0.651184	0.630066
-45.06	1.49823	0.177063	0.449097	0.367676	0.465393	0.582703	0.473328	0.482544	0.521484	0.492554
-44.96	1.83496	0.228577	0.648315	0.341125	0.121643	0.469421	0.131165	0.401245	0.413696	0.296509
-44.86	1.54749	0.232483	0.301392	0.256714	0.319275	0.511597	0.224121	0.377808	0.0636597	0.421509
-44.76	1.61542	0.149719	0.420959	0.29657	0.46698	0.551453	0.0436401	0.120789	0.381653	0.554321
-44.66	1.6178	0.330933	0.549866	0.581726	0.264587	0.457703	0.335083	0.272339	0.74646	0.791809
-44.56	1.86389	0.284851	0.295959	0.494202	0.141968	0.246765	0.323364	0.192688	0.658997	0.780884
-44.46	1.58185	0.274719	0.108459	0.366089	0.0270996	0.424133	0.015564	0.584106	0.537109	0.74646
-44.36	1.58185	-0.0581055	0.374878	0.20282	-0.153381	0.369446	0.360046	0.586426	0.454285	0.520691
-44.26	1.13263	0.32782	0.252991	-0.0307617	-0.252563	0.45929	0.406921	0.0418701	0.455078	0.455078
-44.16	1.25684	0.275452	0.141235	0.303589	-0.0205688	0.374146	-0.0305786	0.340332	0.380066	0.81366
-44.06	1.36469	-0.137817	0.210022	0.0036	0.557556	0.165527	0.356934	0.485657	0.78479	0.658203
-43.96	1.33966	0.0926514	0.0951538	-0.0620117	0.422424	0.231934	0.448364	0.537964	0.544922	0.548828
-43.86	1.77716	0.210632	-0.168091	0.441895	0.148987	0.434265	0.17334	0.349731	0.799622	0.579285
-43.76	1.63104	0.13562	0.21936	0.366882	-0.0650635	0.388977	-0.00323	0.432495	0.581665	0.290222
-43.66	1.32874	0.160645	0.167847	0.00909	0.0114746	0.196777	0.093689	0.622375	0.291016	0.794922
-43.56	1.20917	-0.288574	0.363892	0.196594	0.076355	0.317871	0.200684	0.590332	0.674622	1.34338
-43.46	0.938904	0.0840454	0.445923	0.263	0.0646362	0.156921	0.143677	0.394226	1.00427	1.2113
-43.36	1.39905	0.365295	0.0881348	0.249695	0.166931	0.374878	-0.114136	0.350464	1.12775	0.857422
-43.26	1.61932	0.335632	0.123291	0.0145264	0.393494	0.313171	0.124939	0.746582	0.929321	0.927734
-43.16	0.974792	0.102051	0.0428467	0.251282	0.24823	0.499878	0.815552	1.21765	0.90741	0.947266
-43.06	1.22015	0.0488892	0.181885	0.228577	0.0130615	0.39679	0.921814	1.00598	0.53241	0.645691
-42.96	1.42792	0.0527954	0.38501	0.118469	-0.0401001	0.370972	0.487427	0.905945	0.507446	0.658997
-42.86	1.46625	-0.0331421	0.566284	0.0879517	0.475525	0.124878	0.265564	0.631714	0.630066	0.980835
-42.76	1.25995	0.246582	0.323303	0.0130005	1.00055	0.752258	0.674927	0.630981	1.08478	1.12537
-42.66	1.15686	0.334839	0.288147	0.490295	0.759155	0.943665	0.667114	0.710632	0.994141	0.65979
-42.56	1.47168	0.237183	0.0357666	0.932495	0.43103	0.844421	0.438171	0.630981	0.762085	0.549622
-42.46	1.24121	0.29657	0.0646973	0.716858	0.440369	0.700684	0.506958	0.994263	0.587891	0.921509
-42.36	0.952148	0.253601	0.707642	0.53717	0.509155	0.938171	0.557739	0.79187	0.459778	0.855103
-42.26	1.37012	0.66217	0.948303	0.705139	0.702881	0.703003	0.450684	0.498901	0.759766	0.927734
-42.16	3.13885	1.49738	0.733459	0.580139	0.382568	0.48114	0.449158	0.61145	0.876953	0.887878
-42.06	5.40375	1.0036	0.309998	0.35437	0.768494	0.575684	0.496765	0.670776	0.818359	0.833191
-41.96	4.21307	0.603577	0.608459	0.679382	0.705261	0.810059	0.639771	0.795776	1.14026	0.744141
-41.86	3.25061	0.54425	0.576416	0.637207	0.340393	0.688171	0.881958	0.637207	0.769897	0.744934
-41.76	2.45453	0.309875	0.492065	0.691101	0.30365	0.424133	0.733521	0.647339	0.562134	0.775391
-41.66	2.22797	0.277832	0.567017	0.52002	0.616943	0.451477	0.297546	0.761414	0.533203	0.904297
-41.56	2.1803	0.418457	0.470154	0.502014	0.611511	0.597534	0.431152	0.769226	0.821472	0.848816
-41.46	1.57172	0.703613	0.249878	0.586426	0.750549	0.549133	0.39447	0.696594	0.624634	0.805847
-41.36	2.04828	0.533264	0.146729	0.492676	0.670105	0.664734	0.592896	0.791138	0.90979	1.06677
-41.26	2.15607	0.375488	0.431885	0.398926	0.627869	0.770996	0.561646	0.547363	0.917603	0.820679
-41.16	2.16467	0.319214	0.473267	0.572327	0.575562	0.696777	0.48822	0.66925	0.791809	0.398071
-41.06	1.45685	0.523926	0.548279	0.742676	0.709167	0.610046	0.410828	0.329407	0.668335	1.04803
-40.96	1.67719	0.482483	0.363159	0.664551	0.742737	0.681946	0.414001	0.464539	0.645691	0.905884
-40.86	1.85449	0.584045	0.304565	0.82782	0.620056	0.869446	0.607727	0.538757	0.904297	0.726196
-40.76	1.73419	0.476257	0.46936	0.559082	0.512268	0.89679	0.510071	0.520813	0.958191	0.708191
-40.66	1.91229	0.487183	0.253784	0.307495	0.39978	0.562378	0.217102	0.618469	0.630859	0.663696
-40.56	1.97015	0.55127	0.378784	0.259827	0.371643	0.663208	0.239746	0.72937	0.660522	0.754272
-40.46	1.82404	0.651245	0.402222	0.314514	0.470886	0.381165	0.693665	0.572388	0.928528	0.716003
-40.36	2.17639	0.391907	0.448303	0.330139	0.052124	0.319458	0.26239	0.460632	1.05505	0.778503
-40.26	2.14435	0.338745	0.138123	0.316101	0.525574	0.285034	0.320251	0.434082	0.920715	0.772278
-40.16	1.89905	0.454407	0.522522	0.306702	0.496643	0.50769	0.578064	0.73645	0.801941	1.02539
-40.06	1.80292	0.520813	0.370972	0.342651	0.223206	0.706909	0.518677	0.759094	0.994934	0.834778
-39.96	1.85919	0.541077	0.427185	0.447327	0.342712	0.595215	0.633484	0.530151	0.791016	0.669128
-39.86	1.7381	0.414551	-0.0899658	0.423889	0.293518	0.626465	0.374939	0.507507	0.59729	0.726196
-39.76	1.76154	0.234863	0.185791	0.32312	0.485718	0.562378	0.445251	0.555969	0.915222	0.866821
-39.66	1.71387	0.520813	0.115479	0.195007	0.538025	0.620239	0.846802	0.532532	0.656616	0.912903
-39.56	1.78107	0.384827	0.331909	0.54425	0.43573	0.628052	0.67804	0.588013	0.712891	0.598022
-39.46	2.02716	0.0301514	0.31311	0.427063	0.936462	0.47644	0.287415	0.725464	0.705078	0.759766
-39.36	1.97015	0.380188	0.484985	0.497375	0.424744	0.613953	0.169434	0.464539	0.755859	0.732422
-39.26	1.64667	0.358276	0.559204	0.69342	0.454468	0.621765	0.261658	0.605164	1.06525	0.951172
-39.16	1.53577	0.558289	0.437378	0.827026	0.389587	0.518677	0.546814	0.11377	0.935547	0.853516
-39.06	1.96857	0.494995	0.556885	0.538757	0.542725	0.550659	0.306152	0.630981	0.689453	0.812134
-38.96	2.02167	0.26532	0.270142	0.252014	0.405212	0.346008	0.518677	0.664551	0.580078	0.923828
-38.86	2.10297	0.650452	0.514709	0.163757	0.358337	0.400696	0.410828	0.543457	0.778503	0.774597
-38.76	2.34515	0.477844	0.364685	0.520813	0.298218	0.595215	0.570251	0.285645	0.848816	0.884766
-38.66	2.40375	0.201233	0.314697	0.552063	0.463074	0.536621	0.315552	0.322388	0.737915	0.745728
-38.56	2.05609	0.374695	0.397522	0.441895	0.530212	0.622559	0.120239	0.166138	0.903503	0.901184
-38.46	2.06622	0.569214	0.432678	0.741089	0.43573	0.495972	0.49054	0.398132	0.986328	0.935547
-38.36	2.10608	0.537964	0.317017	0.659058	0.162292	0.580383	0.57489	0.616882	1.03632	0.895691
-38.26	2.00061	0.428589	0.113159	0.544983	0.331787	0.524109	0.357727	0.580933	0.805847	0.898071
-38.16	2.19434	0.431702	0.218628	0.482483	0.576355	0.66864	0.160095	0.440308	0.943359	0.869141
-38.06	1.61389	0.257507	0.652222	0.501282	0.457581	0.763977	0.0983276	0.398926	0.56134	0.84259
-37.96	2.03418	0.566895	0.47876	0.511414	0.617737	0.613953	0.557739	0.501282	0.790222	0.819153
-37.86	2.44122	0.403625	0.413147	0.537964	0.626343	0.613953	0.536621	0.629395	0.898071	0.901978
-37.76	2.27795	0.227844	0.0662842	0.550476	0.769287	0.842896	0.501465	0.536438	0.812134	0.87146
-37.66	2.44745	0.530151	0.690491	0.470032	0.520081	0.503052	0.645996	0.623169	0.853516	0.814453
-37.56	2.15137	0.511414	0.682678	0.521545	0.648193	0.557739	0.338989	0.513794	1.02771	0.81604
-37.46	2.16388	0.353577	0.388916	0.630188	0.627136	0.620239	0.163208	0.586426	0.981628	0.714478
-37.36	2.03186	0.531738	0.417847	0.472351	0.512268	0.539734	0.530396	0.328613	0.834778	0.961304
-37.26	2.08966	0.758301	0.543579	0.484863	0.606018	0.820984	0.456177	0.326294	0.737122	0.75116
-37.16	2.00922	0.652832	0.436584	0.596558	0.671631	0.859253	0.506165	0.569214	0.800415	0.843384
-37.06	2.01935	0.611389	0.369385	0.477844	0.518494	0.628784	0.381958	0.751282	0.823853	0.708191
-36.96	2.52246	0.483276	0.445923	0.535645	0.457581	0.819458	0.333496	0.659058	0.687134	0.610535
-36.86	2.45374	0.273926	0.493591	0.553589	0.352112	0.823364	0.376465	0.442688	0.546509	0.916809
-36.76	1.57013	0.523926	0.485779	0.633301	0.484924	0.598328	0.484314	0.259888	0.861328	0.888672
-36.66	1.53888	0.572327	0.613159	0.545776	0.470886	0.533508	0.641296	0.727844	0.687134	0.650391
-36.56	1.83264	0.556702	0.301392	0.734863	0.627869	0.470215	0.669434	0.491882	0.65509	0.757446
-36.46	1.61621	0.502014	0.430298	0.462952	0.509949	0.531128	0.520203	0.66687	0.74646	0.718384
-36.36	1.60687	0.679382	0.556885	0.429382	0.416199	0.730347	0.449158	0.777039	0.551941	0.940247
-36.26	1.53729	0.561401	0.547485	0.44812	0.478699	0.586609	0.267883	0.369995	0.783203	0.894165
-36.16	1.83026	0.632507	0.525635	0.413757	0.384155	0.341309	0.402283	0.428589	1.12695	0.826965
-36.06	2.08966	0.623901	0.583435	0.495789	0.603699	0.474915	0.221802	0.42627	1.03241	0.854309
-35.96	1.98029	0.602844	0.620972	0.530945	0.565369	0.730347	0.360046	0.579407	0.848022	0.642578
-35.86	1.71857	0.544983	0.395935	0.511414	0.309937	0.552246	0.415527	0.621582	0.685547	0.839478
-35.76	1.45685	0.464539	0.718628	0.609863	0.30603	0.671021	0.574158	0.568481	0.850403	0.587891
-35.66	1.72168	0.446594	0.871704	0.717651	0.452881	0.467102	0.412415	0.398132	1.11365	0.886353
[truncated: 1,859 more rows]
