# Supplementary material for: Organizing structural principles of the IL-17 ligand–receptor axis
Source: Nature. 2022 Jul 21;609(7927):622–9. doi: 10.1038/s41586-022-05116-y (PMC9477748; doi:10.1038/s41586-022-05116-y)
Supplement: Supplementary file 5 — Source Data Extended Data Fig. 5 [file 41586_2022_5116_MOESM5_ESM.xlsx]

## Sheet: Ext. Data Fig. 5f
Relative Dimerization
IL-17RB/RB		IL-17RB/RB + RA
no Ligand	50nM IL-25	no Ligand	50nM IL-25
0.0101236	0.378925	0.0190296	0.215501
0.0110459	0.272827	0.0205783	0.215079
0.0269327	0.283367	0	0.339659
0.0136448	0.390344	0.0186513	0.376801
0.0278751	0.258254	0.0165975	0.394182
0.0219078	0.288186	0.0181856	0.379497
0.0166376	0.25453	0	0.25049
0.0137135	0.379652	0.0226671	0.299269
0.0206996	0.226205	0.0163799	0.292697
0.0130695	0.221594	0.00770702	0.29158
0.034591	0.246442	0.0204063	0.300612
0.00494999	0.398685	0.0179549	0.241935
0.0256757	0.428295	0	0.528366
0.0107837	0.394049	0	0.469938
0	0.200665	0.0170024
0.0168098	0.221455	0.0215317
0	0.229842	0.0186932
0.0103304	0.277415
0.00296199	0.427239
0.016002	0.328356
0.00653652	0.318693
0.0395986	0.268881
0.0177484	0.114361
0.0181892	0.346654
0.0133147	0.21867
	0.213608
	0.233873
	0.203425
	0.283775
	0.339958
	0.384827
	0.236175
	0.264495
	0.246758
	0.340054
	0.260787
	0.377108
	0.372951
	0.391695
	0.138856
	0.387108
	0.139636
	0.287415
	0.113798
	0.332595
	0.287987
	0.317791
	0.408831
	0.339356

## Sheet: Ext. Data Fig. 5g
Diffusion constant (µm²/s)
IL-17RA	IL-17RB	RB/RB	RA/RB	RA/RA + RB
0.0526	0.0643	0.0534	0.0307	0.0277
0.0723	0.0637	0.0595	0.0383	0.0362
0.0535	0.0585	0.0618	0.0394	0.0382
0.0672	0.0634	0.0481	0.0336	0.0433
0.0737	0.0551	0.0559	0.0405	0.035
0.0789	0.067	0.0451	0.0341	0.0156
0.0615	0.0645	0.0541	0.0411	0.0358
0.0786	0.0898	0.0612	0.0492	0.0343
0.0689	0.0734	0.0577	0.0499	0.0377
0.0832	0.0779	0.0548	0.0411	0.0446
0.0574	0.0802	0.0601	0.0659	0.0563
0.0557	0.0667	0.0512	0.0643	0.0386
0.0635	0.0718	0.0482	0.0724	0.0663
0.0665	0.0662	0.064	0.0523	0.0469
0.0736	0.0435	0.0598	0.0559	0.0476
0.0694	0.0572	0.0595	0.0542	0.0525
0.0575	0.0633	0.0606	0.0442	0.0412
0.0584	0.073	0.0613	0.0558	0.0369
0.0755	0.059	0.0456	0.0549	0.0278
0.0535	0.0685	0.0455	0.0746	0.0629
0.0465	0.0506	0.0561	0.0461	0.1352
0.0509	0.0466	0.0607	0.0482	0.076
0.0668	0.0677	0.0422	0.0464	0.05
0.0702	0.0583	0.0444	0.0212	0.0372
0.0613	0.063	0.0425	0.038	0.0298
0.0583	0.0762	0.0425	0.0467	0.0697
0.0514	0.0899	0.0633		0.0476
0.0549	0.0895	0.0662		0.0459
0.0541	0.0877	0.0678		0.0465
0.0536	0.0742	0.0648		0.0538
0.0537	0.0698	0.0596		0.0243
0.0712	0.072	0.0622		0.0365
0.0543	0.0909	0.0622		0.0283
0.0665	0.0695	0.0585		0.0343
0.0701	0.0858	0.0695		0.0362
0.0739	0.0852	0.0921		0.0423
0.0609	0.08	0.0605		0.0326
0.0757	0.0813	0.072		0.0328
0.0663	0.0712	0.0825		0.032
0.0801	0.0787	0.0762		0.0393
0.0571	0.078	0.0661		0.0488
0.0554	0.0868	0.0661		0.0444
0.0629	0.1014	0.0541		0.0425
0.0696	0.0957	0.064		0.0397
0.0718	0.0845	0.0621		0.0439
0.0688	0.1135	0.0642		0.1072
0.0552	0.0909	0.0558		0.0525
0.0527	0.0663	0.0647		0.0311
0.0715	0.0798	0.0615		0.0447
0.0528	0.0948	0.0754		0.0309
0.0481	0.063	0.0665		0.0453
0.0519	0.0647	0.057		0.0331
0.0644	0.0609	0.0725		0.0411
0.0672	0.0679	0.0692		0.0434
0.0585	0.0572			0.0348
0.0603	0.0672			0.0261
0.0544	0.0702			0.0344
0.0538	0.086			0.0662
0.0529	0.0722			0.0503
0.0572	0.0765			0.0417
	0.0789			0.0364
	0.0694			0.053
	0.0736
	0.0631
	0.0474
	0.0594
	0.0669
	0.0745
	0.0607
	0.0685
	0.0546
	0.0502
	0.0686
	0.0602
	0.0649
	0.0759
	0.0958
	0.0904
	0.0901
	0.077
	0.0705
	0.073
	0.0904
	0.0686
	0.0878
	0.0872
	0.0833
	0.0808
	0.0762
	0.0785
	0.0804
	0.0893
	0.105
	0.1011
	0.0866
	0.1194
	0.0944
	0.0684
	0.0821
	0.1011

## Sheet: Ext. Data Fig. 5h
% immobilized fractions
IL-17RA/RA		IL-17RB/RB		IL-17RA/RB		IL-17RA/RA + RB
no Ligand	50nM IL-25	no Ligand	50nM IL-25	no Ligand	50nM IL-25	no Ligand	50nM IL-25
32.11	23.47	25.35	16.41	16.95	19.44	12.44	16.19
14.84	26.5	14.31	19.29	9.71	36.24	9.35	16.5
30.14	12.95	16.91	16.62	11.58	25.41	11.41	15.74
23.02	19.48	15.96	29.89	17.11	18.34	22.64	14.41
20.68	27.41	25.94	18.47	23.39	9.67	16.56	17.32
18.01	26.25	13.2	22.71	23.48	11.33	13.76	14.86
45.96	25.39	15.78	20.53	21.91	14.11	16.14	9.14
24.34	26.07	9.27	21.66	17.44	18.79	11.55	18.07
18.29	23.26	34.8	22.62	16.87	13.02	10.8	12.82
16.68	18.85	15.41	26.34	7.24	23.64	9.63	30.23
18.57	22.85	12.03	19.32	13.05	22.55	10.7	14.65
11.69	13.43	15.64	18.89	9.78	22.37	18.18	15.13
11.58	22.24	15.76	18.62	8.08	11.78	17.99	22.39
17.15	14.74	34.41	15.67	7.69	15.95	22.84	13.48
12.85	9.57	22.9	12.2	13.19	15.12	11.3	25.49
13.28	12.81	19.52	14.34	10.17	7.61	21.16	14.03
18.94	40.74	14.78	19.81	8.92	7.79	20.67	19.12
19.53	12.1	15.16	9.84	9.35	14.8	13.36	17.91
17.16	12.29	15.1	21.27	10.33	10.88	20.71	16.65
27.72	26.16	6.02	22.91	8.25	16.57	17.66	28.06
14.18	24.79	10.66	24.51	22.91	12.99	11.59	24.86
12.03	14.14	15.18	35.33	9.14	9.8	24.14	20.31
8.01	11.07	12.02	29.77	11.69	13.3	17.26	15.49
4.2	10.02	17.31	27.06	15.64	13.37	15.93	19.78
13.11	13.06	27.87	24.91	9.24	10.41	15.23	12.42
16.74	18.38	27.25	24.19	7.74	11.15	13	25.76
7.97	18.72	10.96	11.99	12.08	15.85	12.13	21.04
8.64	9.69	16.95	15.17	10.21	11.4	17.49	22.89
8.91	11.48	13.4	20.76	18.04	8.94	18.95	21.39
27.52	11.89	12.09	10.74	17.81	18.66	14.55	12.52
21.06	9.96	13.86	13.98	11.2	11.98	19.14	13.69
13.18	15.26	15.07	16.78	12.82	8.26	10.56	19.64
16.61	16.66	22.6	18.17	7.1	18.43	23.39	22.18
18.93	13.41	13.54	18.88	8.17	16.14	13.53	14.1
14.19	19.66	13.3	14.34	5.39	7.08	14.31	16.65
11.26	18.4	16.72	14.29	6.25	16.28	18.27	16.99
30.62	24.15	12.28	15.88	10.09	18.28	12.72	11.85
14.07	18.15	21.04	17.07	15.51	14.47	22.63	17.19
12.8	17.06	18.35	12.53	11.7	19.87	39.46	14.86
14.1	18.93	24.16	12.25	16.58	12.66	15.73	21.02
13.7	16.06	17.47	12.73	7.45	15.17	15.34	17.59
12.24	22.62	15.11	16.29	8.83	12.14	14.61	25.28
10.39	13.35	14.03	12.22	15.36	10.24	21.37	21.67
8.64	15.78	11.13	17.15	9.51	5.8	21.93	27.08
8.36	12.94	10.8	11.78	10.49	10.27	11.72	37.17
12.2	10	8.16	21.15	8.35	16.56	17.05	33.75
17.29	12.74	16.55	15.68	6.82	17.95	23.92	13
13.34	41.07	19.33	14.64	7.61	12.17	17	35
11.15	14.39	12.81	20.04	8.98	17.49	31.31	26.16
24.09	17.19	16.26	14.66	9	10.95	25.72	36.83
16.19	30.98	13.84	17.21	11.28	16.53	15.99	12.81
12.01	12.66	10.94	17.74	10.33	14.64	13.5	14.83
8.89	13.97	11.82	14.94	15.6	14.71	9.07	28.27
3.99	14.13	10.42	16.6	11.16	18.35	22.24	20.92
11.07	8.85	15.27	10.88	12.68	24.44	13.8	33.78
12.93	13.82	12.94	13.33	9.4	18.37	13.47	20.25
9.71	17.58	8.01	11.83	10.75		26.97	21.03
7.81	19.94	6.4	18.91	9.32		9.69	20.5
6.84	12.85	18.56	13.92	10.11		22.34	39.48
13.44	12.24	12.39	13.73	15.47		17.5	43.24
	13.36	9.16	13.94	14.55		13.39	38.76
	10.86	12.05	10.77	12		35.43	49.46
		12.9	16.75			12.02	26.69
		16.9	15.7			18.99	29.76
		16.1	13.01			20.07	47.83
		14.99	14.73			12.38	30.59
		9.58	13.77			24.45	29.42
		11.63	11.31			21.16	25.38
		12.04	12.53			16.09	20.09
		4.71	9.91			7.94	45.97
		10.76	15.03			15.17	28.05
		13.8	6.43			10.4	27.04
		5.18	17.65			15.45	42.4
		11.85	21.31			24.61	17.67
		15.77	21.52			10.82	22.87
		15.34	17.33			6.34	18.08
		11.67	24.29			5.49	17.34
		11.76	24.58			15.2	18.72
		14.87	22.51			8.93	25.52
		15.12	26.8			16.6	17.4
		16.7	13.5			12.3	21.77
		12.26	14.76			11.51	15.9
		15.63	14.07			6.99	21.54
		15.59	12.79			3.81	15.93
		11.64	15.93			17.4	20.87
		15.46	16.41			6.68	23.99
		13.84	19.66			10.39	27.75
		23.06	18.57			8.84	18.93
		14.68	13.58			8.07	23.49
		21.57	11.85			5.43	18.19
		18.79	16.7			7.23	10.36
		16.04	12.47			7.64	10.93
		13.9	13.87			14.08	8.53
		11.47	11.75			13	8.66
		15.14	10.93			19.17	10.61
		7.49	15.5			7.71	12.82
		14.15	13.38			13.14	8.11
		19.64	12.53			10.19	12.4
		10.41	12.33			8.88	16.91
		14.72	17.4			14.1	10.64
			15.93			14.08	10.11
			15.31			8	10.12
			19.66			18.62	19.03
			13.62			12.45	10.04
			18.37			12.49	23.34
			12.78			14.08	7.53
			14.43			14.72	13.93
			18.96			13.58	15.41
						15.08	12.6
						13.51	15.11
						18.75	11.05
						21.75	11.23
						11.28	7.22
						19.37	8.65
						14.19	6.59
						13.56	14.16
						18.87	10.69
						15.47	16.65
						22.84	13.83
						32.78	11.11
						10.89	10.88
						14.22	12.18
						12.54	19.1
						14.03	14.83
						14.88	12.8
						8.33	12.9
						12.49	8.82
						16.98	14.68
						15.18	13.84
						18.89	12.67
						12.74	12.51
						13.9	17.94
						9.93	27.6
						10.22	29.53
						21.77	35.86
						13.8	34.54
						12.23	13.82
						26.11	36.45
						8.79	32.69
						17.4	37.37
						16.99	11.74
						10.93	15.42
						32.44	25.48
						14.8	20.93
						15.15	27.91
						16.19	23.13
						11.76	24.62
						19.43	22.72
						23.84	39.47
						11.8	40.82
						8.66	32.25
						14.37	46.74
						8.18	25.91
						12.36	30.05
						24.84	45.1
						9.23	33.33
						5.57	32.35
						5.7	21.97
						12.73	17.89
						6.87	45.62
						14.25	29.05
						11.52	31.81
							38.3
							14.54
							24.46
							19.51
							18.36
							20.35
							26.76
							15.87
							23.31
							15.42
							20.27
							18.19
							23.35
							19.73
							22.72
							18.28
							21.39
							16.54
