# Supplementary material for: Organizing structural principles of the IL-17 ligand–receptor axis
Source: Nature. 2022 Jul 21;609(7927):622–9. doi: 10.1038/s41586-022-05116-y (PMC9477748; doi:10.1038/s41586-022-05116-y)
Supplement: Supplementary file 6 — Source Data Extended Data Fig. 6 [file 41586_2022_5116_MOESM6_ESM.xlsx]

## Sheet: Ext. Data Fig. 6a
SPR: IL-25–IL-17RB binding to IL-17RA
Time (seconds)	RU for 0 nM IL-25–IL-17RB	RU for 156 nM IL-25–IL-17RB	RU for 312.5 nM IL-25–IL-17RB	RU for 625 nM IL-25–IL-17RB	RU for 1250 nM IL-25–IL-17RB	RU for 2500 nM IL-25–IL-17RB	RU for 5000 nM IL-25–IL-17RB	RU for 10000 nM IL-25–IL-17RB	RU for 20000 nM IL-25–IL-17RB	RU for 40000 nM IL-25–IL-17RB
-132.2	-0.4086	0.0117188	0.91095	1.46249	2.07187	3.02423	3.68515	4.77814	6.4086	7.49689
-132.1	-0.299225	-0.226563	0.864075	1.54062	2.36874	3.20782	4.00546	4.52814	6.56876	7.43048
-132	-0.457031	0.0812378	0.935181	1.52188	2.21094	3.04141	3.63046	4.56409	6.65549	7.30002
-131.9	-0.487518	0.110168	0.982056	1.71329	1.94452	2.93048	3.76016	4.77502	6.45157	7.55704
-131.8	0.0890503	0.109375	0.710938	1.70859	2.28516	2.78284	4.13748	4.78986	6.58047	7.69531
-131.7	-0.00861	-0.0531311	1.0094	1.9664	2.32889	3.06641	4.03827	4.80313	6.83984	7.58984
-131.6	-0.0617371	0.15155	0.75	1.78281	2.19141	3.00781	3.7742	4.69064	6.66797	7.36798
-131.5	-0.232819	0.103119	0.811737	1.80389	2.03751	2.69455	4.21094	4.7547	6.32187	7.49689
-131.4	-0.321106	0.101563	0.793762	1.42654	2.01483	2.80939	3.93359	4.83047	6.57266	7.59924
-131.3	-0.375	-0.167175	0.679688	1.39453	2.45859	3.04456	3.75391	4.97501	6.52658	7.36798
-131.2	-0.362518	-0.130463	0.876587	1.66562	2.19998	2.83673	3.79608	4.89532	6.61328	7.35391
-131.1	-0.103912	0.0492249	1.01953	1.59686	2.30469	3.05392	3.89139	4.57501	6.62579	7.3461
-131	-0.38205	0.0750122	0.722656	1.54608	2.26328	2.89688	3.96719	4.56799	6.625	7.55392
-130.9	-0.235931	0.086731	0.94455	1.57266	2.17654	2.83673	4.04141	4.53516	6.73672	7.76797
-130.8	-0.300781	-0.150787	0.734375	1.27811	2.12891	2.95938	4.1492	4.6633	6.58517	7.16797
-130.7	-0.237518	0.053894	0.991425	1.68204	2.22186	2.59375	4.15781	5.11642	6.32187	7.17346
-130.6	-0.328125	-0.0570374	1.00391	1.59296	2.53906	2.92032	3.94687	4.85001	6.66486	7.62814
-130.5	-0.119537	-0.0140686	0.974243	1.67813	2.47733	3.10391	3.94766	4.71875	6.68283	7.71484
-130.4	-0.0843811	0.196106	1.17578	1.7789	2.33749	2.90002	3.9086	4.61017	6.55859	7.39377
-130.3	-0.485168	-0.164856	0.891418	1.45779	2.38358	2.62814	4.11639	4.83908	6.48593	7.50391
-130.2	-0.639862	-0.332825	0.660156	1.26407	2.07498	2.1344	3.61563	4.66174	6.22345	7.07111
-130.1	-0.450775	0.038269	1.06799	1.29532	2.45938	3.01953	3.88358	4.6008	6.5961	7.19846
-130	-0.231262	-0.0281372	1.17502	1.87576	2.46951	2.83752	4.05469	4.67111	6.51953	7.46252
-129.9	-0.2258	0.164856	1.05392	1.8703	2.26953	2.80237	3.73438	4.68594	6.55859	7.77188
-129.8	-0.419525	0.235931	1.07266	1.47968	2.09061	2.58438	3.75156	4.53906	6.45078	7.50391
-129.7	-0.300018	0.235931	0.806274	1.72421	2.18436	2.59845	3.81406	4.45547	6.20859	7.48672
-129.6	-0.453918	0.164856	0.951569	1.76093	2.17264	2.79141	3.95233	4.64142	6.50235	7.39844
-129.5	-0.418762	-0.0132751	0.911743	1.73438	2.04062	2.63205	3.90079	4.48282	6.48907	7.20862
-129.4	-0.278137	-0.0859375	1.02112	1.20624	2.07422	2.96329	3.99765	4.61096	6.30002	7.22815
-129.3	-0.482025	-0.0742188	1.10001	1.30469	2.1828	2.81876	3.91092	4.66095	6.44611	7.38126
-129.2	-0.471893	0.131256	1.15002	1.63983	2.34686	2.69455	3.63202	4.50705	6.55548	7.3797
-129.1	-0.212494	0.0203247	0.979706	1.80624	2.38593	2.5625	3.81876	4.42422	6.43985	7.25235
-129	-0.471893	-0.078125	0.939087	1.68671	2.08203	2.87659	3.81641	4.52969	6.54688	7.45471
-128.9	-0.265625	-0.194519	1.08829	1.70779	1.73203	2.68985	3.78751	4.24219	6.47656	7.70001
-128.8	-0.544525	-0.446106	0.807831	1.77969	1.75156	2.39221	3.77029	4.30548	6.26096	7.14453
-128.7	-0.433594	-0.130463	0.622681	1.82266	2.13046	2.71329	4.18359	4.66721	6.37579	7.1586
-128.6	-0.318756	0.159363	1.19376	1.81406	2.32187	2.86328	4.15936	4.77344	6.65939	7.19376
-128.5	-0.307037	0.253906	1.20547	1.69608	1.85391	2.86563	3.66251	4.67892	6.68594	7.22815
-128.4	-0.644531	-0.0671997	0.6297	1.61874	1.84531	2.42578	3.44531	4.56799	6.65469	7.36172
-128.3	-0.480469	0.111725	0.610168	1.48282	1.95233	2.54767	3.81952	4.54611	6.14999	7.32111
-128.2	-0.333588	-0.0679626	0.855469	1.62811	1.84766	2.42578	3.78046	4.51877	6.22189	7.14063
-128.1	-0.493744	-0.0992126	0.970337	1.50311	2.01797	2.56018	3.75702	4.40314	6.48517	7.23907
-128	-0.464844	-0.114075	0.8461	1.56015	2.27499	2.55469	4.07343	4.66641	6.49063	7.25159
-127.9	-0.271088	0.394531	0.878143	1.25311	1.92422	2.80783	3.58279	4.20471	6.68283	7.26642
-127.8	-0.7836	-0.336731	0.811737	0.854675	1.48282	2.34143	3.13126	3.91095	6.08282	6.90393
-127.7	-0.766418	-0.52655	0.423462	1.49844	1.88828	2.27267	3.55545	4.66251	5.89377	6.67737
-127.6	-0.589844	-0.1203	0.857819	1.49454	1.97891	2.55078	3.83124	4.46564	6.51172	7.19766
-127.5	-0.276581	-0.282043	0.568756	1.34061	1.89297	2.3172	4.03827	4.62659	6.39767	7.16876
-127.4	-0.1297	-0.139069	0.889069	1.41873	2.25	2.57111	3.82266	4.70081	6.22736	7.29767
-127.3	-0.333588	0.207825	0.992188	1.58279	2.08514	2.48126	4.00858	4.60626	6.51953	7.33594
-127.2	-0.174225	0.117188	0.914063	1.76328	2.01016	2.65158	3.89844	4.68204	6.46017	7.32971
-127.1	-0.392975	0.193756	1.12189	1.71951	2.39063	2.46799	3.69687	4.59689	6.42111	7.32422
-127	-0.205475	0.15155	0.899231	1.48203	1.89609	2.26407	3.94608	4.45157	6.54843	7.2258
-126.9	-0.410156	-0.078125	0.889862	1.49609	1.85623	2.31955	3.97266	4.4758	6.52344	7.09766
-126.8	-0.139069	-0.178894	0.800018	1.75391	1.88748	2.83908	3.9664	4.61798	6.13281	7.26407
-126.7	-0.464844	0.0757751	0.922668	1.61172	2.07266	2.70938	3.85312	4.4375	6.43124	7.1297
-126.6	-0.290619	0.282043	0.956268	1.4039	1.96329	2.66797	3.98514	4.49377	6.41016	7.10938
-126.5	-0.253143	-0.00626	1	1.77969	2.21875	2.64688	3.6539	4.67188	6.44376	7.22424
-126.4	-0.430481	-0.1828	0.950012	1.8078	2.08124	2.42969	3.80154	4.54688	6.48593	7.22656
-126.3	-0.423431	0.078125	0.873444	1.53983	2.08359	2.57346	4.11563	4.44531	6.38361	7.44064
-126.2	-0.482025	0.241394	0.928925	1.24686	2.20389	2.72736	3.76953	4.30548	6.23593	7.25314
-126.1	-0.308594	0.251556	0.969543	1.26172	2.02029	2.64297	3.69296	4.29456	6.2789	7.00079
-126	-0.418762	-0.2211	0.957031	1.25391	2.35001	2.67188	4.01407	4.41095	6.43985	7.04846
-125.9	-0.182037	0.142181	0.955475	2.08279	2.43436	2.77032	4.23984	5.13049	6.20703	7.51721
-125.8	0.244537	0.339844	1.29065	2.28516	2.62421	2.92813	4.69452	5.26642	6.67343	7.81018
-125.7	0.354675	0.674225	1.18127	1.90546	1.98123	3.05469	4.21329	4.3508	7.06876	7.7258
-125.6	-0.145325	0.267181	0.925018	1.50937	1.80078	2.53125	3.87735	4.32031	6.44141	7.13281
-125.5	-0.436737	-0.0687561	0.859375	1.57422	1.67188	2.50781	3.60312	4.38672	6.21329	6.95001
-125.4	-0.71875	-0.0687561	0.715637	1.16251	1.40311	2.19064	3.38828	4.06174	6.37109	6.74533
-125.3	-0.7789	-0.289063	0.3508	1.01874	1.5625	2.26953	3.16562	4.10391	6.05392	6.82813
-125.2	-0.644531	-0.3703	0.403931	1.18826	1.42578	2.09924	3.22891	3.78204	5.80002	6.60706
-125.1	-0.583588	-0.639069	0.175781	1.03983	1.69452	2.12659	3.38593	3.67813	5.70627	6.62189
-125	-0.712494	-0.261719	0.260956	1.35938	1.73984	2.26877	3.58438	4.01016	5.81876	6.85782
-124.9	-0.762512	-0.0179749	0.453125	1.18045	1.90701	2.18909	3.60001	4.33438	5.89377	6.75079
-124.8	-0.527344	-0.515625	0.628143	1.51797	2.03436	2.20392	4.03671	4.21484	6.00705	6.84766
-124.7	-0.644531	-0.299225	0.855469	1.48904	1.86014	2.51877	3.81641	4.56018	6.23672	7.34924
-124.6	-0.50705	0.0210876	0.989868	1.49454	2.04062	2.48438	3.70779	4.47736	6.63751	7.41174
-124.5	-0.174225	0.0109253	0.885956	1.49609	1.98047	2.69846	3.62891	4.20782	6.62265	7.42813
-124.4	-0.175781	-0.00311	0.585175	1.36014	1.91718	2.63907	3.71014	4.30704	6.31641	7.10547
-124.3	-0.428131	0.00546	0.810944	1.62576	1.84686	2.56409	3.92422	4.46643	6.39377	7.15469
-124.2	-0.411713	0.160156	0.909393	1.67813	2.04688	2.69531	3.91092	4.7594	6.44611	7.01486
-124.1	-0.323456	0.208588	1.04221	1.74454	2.21561	2.81485	3.88672	4.57422	6.44922	6.90625
-124	-0.155487	0.178894	0.903931	1.61484	2.04062	2.71329	3.65701	4.63049	6.25781	7.06094
-123.9	-0.512512	0.0328064	0.800018	1.59296	2.10468	2.62189	4.04453	4.58594	6.30234	7.26563
-123.8	-0.264862	-0.200775	0.860962	1.72031	2.25702	2.93204	4.15469	4.49609	5.94611	7.41641
-123.7	-0.151581	-0.113281	0.932831	1.65234	2.04608	2.96719	3.97421	4.43283	6.46094	7.17422
-123.6	-0.256256	0.046875	0.682831	1.67654	2.11954	2.72736	4.01093	4.58282	6.30469	6.74768
-123.5	-0.291412	0.0476685	0.97345	1.73904	2.1203	2.77032	3.86795	4.71954	6.40625	7.17032
-123.4	-0.482819	0.195313	0.675018	1.51639	1.70468	2.66174	3.72031	4.69376	6.67032	7.25314
-123.3	0.0531311	0.271881	0.595337	1.58279	1.8992	2.60547	4.11172	4.34143	6.35547	7.10471
-123.2	0.103912	0.224213	0.867188	1.33905	2.19141	2.50549	3.81094	4.23752	6.27658	6.91797
-123.1	-0.306244	-0.1297	1.01486	1.68204	2.1203	2.80157	3.78201	4.34534	6.08282	7.24377
-123	-0.287506	-0.024231	0.691406	1.61954	2.28671	2.90393	3.95779	4.47736	6.36093	6.91641
-122.9	-0.321869	0.214844	0.81955	1.48123	2.12186	2.74689	3.67969	4.71484	6.30392	7.27423
-122.8	-0.362518	0.0945435	0.886719	1.62109	1.96951	2.76721	4.01248	4.68594	6.25781	7.11407
-122.7	-0.215637	0.168762	0.889862	1.7164	2.02344	2.66565	3.89063	4.43127	6.40704	7.13281
-122.6	-0.554688	0.149231	0.9711	1.41718	2.17032	2.60391	3.84061	4.33127	6.20547	7.30078
-122.5	-0.69455	0.0835876	1.10861	1.61172	2.26093	2.91876	3.74295	4.60315	6.28049	7.03125
-122.4	-0.366425	0.071106	1.05627	1.83359	2.04922	2.88205	3.81094	4.62344	6.26486	6.93204
-122.3	-0.177338	0.0929565	1.19376	1.52109	2.17969	2.58438	3.72501	4.52969	6.31641	7.16406
-122.2	-0.175018	0.155457	1.01642	1.51953	2.19687	2.73907	3.82108	4.65549	6.30859	7.19846
-122.1	-0.133606	0.383606	0.644531	1.57657	2.01718	2.63049	3.77811	4.52188	6.5047	6.97501
-122	-0.389069	-0.0679626	1.00235	1.38672	1.88281	2.82346	3.70233	4.27814	6.47501	7.05704
-121.9	-0.435944	0.0820313	1.11798	1.33047	1.94296	2.70703	4.08203	4.33829	6.25314	7.22891
-121.8	-0.289856	0.2211	1.10236	1.64844	2.32968	2.64532	3.84921	4.23047	6.33282	6.91486
-121.7	-0.242188	0.0750122	0.864075	1.51172	2.04532	2.75705	3.51016	4.60626	6.18439	6.96564
-121.6	-0.1539	0.09375	1.08594	1.64844	2.00467	2.84064	3.58047	4.29456	6.05939	6.96954
-121.5	-0.636719	-0.053894	0.657837	1.31015	2.02579	2.38596	3.42032	4.26563	6.06876	6.78906
-121.4	-0.4664	0.055481	0.923462	1.30078	2.13046	2.49844	3.67578	4.66016	6.38437	7.20157
-121.3	-0.459381	0.166412	0.9711	1.64688	2.23904	2.82111	3.96484	4.64923	6.16641	7.32657
-121.2	-0.43985	0.264832	1.34219	1.28436	2.12811	2.77893	3.91641	4.68283	6.40549	7.05157
-121.1	-0.180481	0.433594	0.799225	1.65625	2.08514	2.55783	3.78436	4.60547	6.49298	7.09454
-121	-0.230469	0.260925	0.746887	1.77811	2.15936	2.54767	3.54532	4.65002	6.25314	6.9711
-120.9	0.0437317	0.25235	0.871094	1.48514	1.75156	2.52893	3.55234	4.45081	6.30002	7.09299
-120.8	-0.107819	0.149231	0.970337	1.54608	1.7742	2.48126	3.6203	4.1297	6.09921	7.15625
-120.7	-0.420319	0.115631	0.798462	1.60782	1.83749	2.70471	3.5961	4.39453	5.94687	7.04922
-120.6	-0.176575	0.183594	0.951569	1.44687	2.04218	2.74533	3.54922	4.56876	6.04062	6.80627
-120.5	-0.363281	-0.191406	0.561737	1.53516	1.8367	2.64532	3.77344	4.51563	5.98282	7.04297
-120.4	0.0390625	0.107819	1.04532	1.51172	1.80154	2.75705	3.73984	4.54688	6.16171	7.13361
-120.3	-0.0109558	0.00626	1.01797	1.8461	2.16562	2.78906	3.48904	4.30939	6.34454	7.33282
-120.2	-0.0929871	0.125	0.835175	1.58594	1.94766	2.52267	3.67343	4.30469	6.35001	7.16486
-120.1	-0.190643	0.0960999	0.845337	1.41562	1.89063	2.50159	3.59061	4.34375	6.06329	6.92111
-120	-0.525787	0.265625	0.603149	1.69217	2.21329	2.54688	3.51639	4.21017	6.21329	7.06329
-119.9	-0.183594	-0.0687561	0.910156	1.5914	2.13126	2.85236	3.71249	4.51563	6.15314	7.21799
-119.8	-0.25	0.298431	1.05783	1.62576	2.2117	3.0719	3.69452	4.42111	6.14609	7.11172
-119.7	0.0827942	0.289856	1.05313	1.82733	1.73672	3.1297	3.8078	4.6297	6.33359	7.20236
-119.6	-0.139862	0.314056	0.9133	1.62891	1.97266	2.56094	3.63593	4.41174	6.37656	7.33594
-119.5	-0.0343933	0.000793	0.799225	1.59921	2.11249	2.64923	3.94452	4.41095	6.28906	7.15079
-119.4	-0.228912	0.289063	1.07111	2.04532	1.97031	2.8797	4.11014	4.63126	6.46173	7.23907
-119.3	-0.157806	0.246887	1.35782	1.7836	2.00937	2.60547	3.77188	4.2547	6.51096	7.31409
-119.2	-0.375793	0.071106	0.704712	1.55704	1.83438	2.54221	4.01248	4.62033	6.40314	6.93909
-119.1	-0.367188	0.0953064	0.674225	1.75391	2.30624	2.57892	3.81485	4.54532	5.97031	7.02267
-119	-0.159393	0.166412	0.768768	1.75626	1.84451	2.56955	3.72812	4.23438	6.29221	7.39923
-118.9	-0.102356	0.182037	0.714081	1.45157	2.04922	2.53284	3.91718	4.25079	6.2547	6.98828
-118.8	-0.317963	-0.0859375	0.700012	1.22656	1.93359	2.25549	3.72501	4.30469	6.21484	6.97891
-118.7	-0.421112	-0.0328064	0.621094	1.45547	1.99063	2.50235	3.64688	4.5	6.05469	6.78284
-118.6	-0.41095	0.0812378	0.747681	1.64374	2.16953	2.61328	3.56171	4.49689	6.24454	6.82346
-118.5	-0.160156	0.321869	0.894531	1.35001	2.00626	2.48517	3.50311	4.32736	6.23438	6.93829
-118.4	-0.302338	0.0835876	1.02969	1.4039	1.64529	2.21875	3.27969	4.16406	6.26642	6.78595
-118.3	-0.527344	-0.140625	0.626587	1.44531	1.74063	2.40549	3.77655	4.40625	5.77032	6.81641
-118.2	-0.460175	0.335938	1.19611	1.67264	2.00702	2.65625	3.88202	4.68985	5.99142	6.8508
-118.1	-0.407043	0.303894	0.978912	1.64844	2.26172	2.99063	3.6586	4.35315	6.45236	6.77188
-118	-0.272675	0.00626	0.981262	1.36795	2.1492	2.53674	3.54608	4.1922	6.44455	6.86642
-117.9	-0.400787	-0.106262	1.02734	1.51248	1.89374	2.66174	3.58984	4.52032	6.14923	6.72189
-117.8	-0.380463	0.146088	0.78125	1.58905	1.92969	2.61328	3.93671	4.61798	6.33203	6.97891
-117.7	-0.383606	0.214844	0.922668	1.36719	1.95859	2.74377	3.8414	4.34454	6.03595	7.0047
-117.6	-0.00861	0.356262	1.09143	1.26328	2.05545	2.58752	3.64297	4.40625	6.39377	6.85706
-117.5	-0.37735	0.03125	0.961731	1.7453	1.66327	2.64377	4.20703	4.42892	6.23047	6.96173
-117.4	-0.425781	0.2453	1.07266	1.91406	2.30234	2.68674	3.71014	4.54767	6.49924	7.21875
-117.3	-0.269531	0.708588	1.125	1.86874	2.17422	2.63986	3.29453	4.60471	6.48593	7.16174
-117.2	-0.41095	0.535156	1.08203	1.67032	2.02188	2.73828	3.57108	4.31094	6.24298	7.07892
-117.1	-0.4086	0.201569	0.869537	1.51093	1.92032	2.51331	3.50467	4.28986	6.0047	7.00549
-117	-0.521881	0.228912	0.914856	1.48047	1.7211	2.55627	3.59061	4.2258	6.28049	6.93909
-116.9	-0.24765	0.366394	0.90625	1.6586	2.06015	2.44376	3.67108	4.12659	6.42578	6.93359
-116.8	-0.442963	-0.0421753	0.962524	1.61954	1.99063	2.46564	3.54922	4.39142	6.07031	7.00549
-116.7	-0.447662	0.105469	0.809387	1.41092	1.99844	2.37268	3.67654	4.34454	6.33594	6.62344
-116.6	-0.364075	-0.154694	0.678925	1.73438	1.85703	2.78204	3.72031	4.42346	5.84375	7.02032
-116.5	-0.157806	0.230469	0.753906	1.54688	1.96719	2.38751	3.83984	4.22345	6.17111	6.92578
-116.4	-0.4039	0.0789185	0.847656	1.70624	2.13983	2.63516	3.78281	4.36017	6.38281	6.94299
-116.3	-0.430481	0.0187378	1.06876	1.83438	2.05545	2.60315	3.76172	4.30237	6.2789	6.86407
-116.2	-0.2211	0.153137	1.04141	1.48282	2.04297	2.53516	3.51483	4.18518	6.24533	6.71329
-116.1	-0.568756	0.164063	0.778137	1.75156	1.90701	2.38751	3.47421	4.20471	5.93829	6.99377
-116	-0.425781	0.0718689	0.806274	1.86719	2.07343	2.57266	3.76483	4.24924	6.12344	6.9758
-115.9	-0.318756	0.12735	1.07813	1.59921	2.19061	2.87659	3.91718	4.21564	6.19064	7.02658
-115.8	-0.0531311	0.207031	0.696106	1.72891	2.6492	3.03751	3.83279	4.41406	6.06641	6.95236
-115.7	-0.0718689	0.12735	0.8508	1.71249	2.42813	3.06094	3.82422	4.42267	6.44531	7.07971
-115.6	-0.00937	0.227356	1.13126	1.97186	2.32266	2.78439	3.85547	4.31955	6.22812	6.90784
-115.5	-0.137512	0.242981	1.07422	1.75	2.07266	2.81409	3.85782	4.47189	6.21719	7.08282
-115.4	-0.118744	0.194519	0.907043	1.9375	1.9711	2.61954	3.87421	4.27579	6.03125	7.08127
-115.3	0.000763	0.297668	0.981262	1.78983	2.19141	2.62735	3.87656	4.51563	6.10547	6.84845
-115.2	-0.203125	0.407806	1.2594	1.79062	2.28516	2.46252	3.89063	4.63596	5.96564	6.91721
-115.1	-0.2883	0.325775	1.02423	1.64218	2.21249	2.73828	3.95859	4.34534	6.31641	6.76407
-115	-0.152344	0.303131	1.23752	1.91562	2.34842	2.59219	3.92734	4.50861	6.4375	6.88516
-114.9	-0.112518	0.219543	1.21719	1.95859	2.38046	2.74454	3.74609	4.29376	6.0914	7.10471
-114.8	0.0812378	0.445313	0.975006	1.67734	2.0914	2.73596	3.61954	4.49063	6.12033	7.00549
-114.7	-0.0953064	0.157043	1.13907	1.45779	1.96951	2.53674	3.79608	4.25159	6.15704	6.95081
-114.6	0.132019	-0.086731	0.960175	1.79218	2.16483	2.88205	3.78436	4.54688	6.27579	6.95157
-114.5	-0.1875	0.0492249	1.08829	1.81952	2.07968	2.81876	3.83984	4.29688	6.47736	7.0625
-114.4	0.09375	0.278137	1.07501	1.70157	2.40546	2.86642	3.87109	4.00626	6.26486	6.81876
-114.3	-0.135956	0.0460815	1.07657	1.64609	2.41251	2.56876	4.03281	4.48438	5.97501	7.05157
-114.2	0.103119	0.454681	0.91095	1.49454	2.13907	2.57031	3.35623	4.38361	6.28439	6.63281
-114.1	-0.0695496	0.371094	0.396881	1.48984	1.88126	2.43359	3.79608	3.91641	6.09219	6.71875
-114	-0.378906	0.0531311	0.782043	1.56717	1.86328	2.61954	3.82266	4.33673	5.93439	6.73361
-113.9	-0.159393	0.167969	1.07031	1.35077	2.1875	2.51953	3.86719	4.53049	6.14767	6.83127
-113.8	-0.172668	0.382019	0.857819	1.35156	2.17499	2.48126	3.73749	4.54065	6.14609	6.56174
-113.7	-0.482819	0.319519	0.875793	1.41251	2.05859	2.45862	3.64529	4.33984	6.24219	7.00314
-113.6	-0.471893	0.160156	0.796112	1.42499	1.93906	2.51486	3.49609	4.36719	5.93674	6.7836
-113.5	-0.400787	0.149231	0.836731	1.61719	1.55469	2.46484	3.57266	4.27112	5.99765	6.80313
-113.4	-0.332031	0.0992126	0.852356	1.62109	2.01797	2.65704	3.72577	4.26486	6.03671	6.8461
-113.3	-0.357025	-0.071106	0.932831	1.39844	2.16797	2.68127	3.44766	4.16641	5.93204	6.49533
-113.2	-0.683594	-0.0914001	0.582825	1.56876	1.71014	2.65625	3.66406	4.06409	5.93283	6.48126
-113.1	-0.503143	0.0343628	0.635956	1.73203	2.09451	2.87579	3.73514	4.50861	6.34299	6.69846
-113	-0.389069	0.024231	1.05939	1.63046	1.83984	2.33829	3.60077	4.61017	6.48672	6.7594
-112.9	-0.195313	0.0992126	0.6586	1.43594	1.91562	2.37814	3.61639	4.1297	5.96484	6.65314
-112.8	-0.441406	-0.0703125	0.949219	1.46405	2.07422	2.53986	3.81094	4.36328	5.95938	6.73206
-112.7	-0.472656	-0.0375061	1.00235	1.41251	1.88358	2.54376	3.40234	4.33282	5.78516	6.59064
-112.6	-0.559387	0.275787	0.770325	1.45938	1.88516	2.47034	3.30389	4.20313	6.1008	6.40704
-112.5	-0.59845	-0.0640564	0.869537	1.54999	1.96249	2.39453	3.2789	4.26251	5.73438	6.6969
-112.4	-0.424225	-0.046875	0.796875	2.02734	2.01797	2.54065	3.51016	4.25079	6.00235	6.86096
-112.3	-0.173431	-0.0195313	1.10315	1.88983	2.13828	2.41721	3.83829	4.17346	6.42422	7.15158
-112.2	0.0562439	0.193756	1.03049	1.39999	2.09766	2.33127	3.5578	4.28751	6.16953	6.49298
-112.1	-0.469543	0.0047	0.800018	1.82343	2.01718	2.60001	3.69296	4.17502	5.93674	6.70547
-112	-0.166412	-0.0679626	1.27344	1.60938	2.14609	2.80627	3.85233	4.13596	5.99533	6.90625
-111.9	0.0609436	0.402344	1.15234	1.41171	2.31561	2.30469	3.74063	4.29141	6.14923	7.00079
-111.8	0.0570374	0.161713	0.778931	1.41092	2.30313	2.40549	3.57578	4.03906	5.92188	6.81094
-111.7	-0.0492249	0.337494	0.697662	1.45859	1.8992	2.48047	3.63593	3.83829	5.64609	6.80548
-111.6	-0.370331	0.243744	0.857819	1.38748	1.88046	2.41016	3.59061	4.12344	6.12891	6.73438
-111.5	-0.459381	-0.114838	0.611725	1.42264	1.82266	2.69455	3.59375	4.21017	6.12424	6.51407
-111.4	-0.523438	0.155457	1.11954	1.59296	1.98203	2.64612	3.37735	4.05002	6.11484	6.46173
-111.3	-0.360168	0.0437622	0.901581	1.55154	1.88516	2.42188	3.44531	4.23517	6.18906	6.60391
-111.2	-0.147675	0.179688	0.75	1.58124	1.94452	2.59689	3.4617	4.00705	5.90234	7.03284
-111.1	-0.107025	-0.03125	0.816406	1.55704	1.95779	2.44455	3.49609	4.11798	6.18829	6.71643
-111	-0.139069	0.219543	0.967987	1.69843	1.72421	2.44064	3.43204	4.22266	5.88596	6.96954
-110.9	-0.461731	0.360931	0.921112	1.52029	1.79532	2.46017	3.9086	4.13361	5.61093	6.96484
-110.8	-0.207825	0.290619	1.00626	1.19998	2.07422	2.18359	3.51797	4.21954	6.09689	6.55002
-110.7	-0.417969	0.353119	0.727356	1.35391	1.77734	2.30002	3.47501	4.13672	5.97189	6.66016
-110.6	-0.315643	0.287506	0.867188	1.69922	2.06094	2.34845	3.46249	4.26331	6.01642	6.76877
-110.5	-0.210938	0.211731	0.962524	1.62265	2.15311	2.25	3.50626	4.08438	5.92502	6.7211
-110.4	-0.0664063	0.500793	0.938293	1.47656	1.94061	2.30313	3.43906	4.36017	6.1297	6.95157
-110.3	-0.149231	0.21405	0.919556	1.56485	1.95547	2.25391	3.79999	4.56174	5.98361	6.81409
-110.2	-0.0406189	0.298431	1.26016	1.49219	1.85703	2.52112	3.73672	4.24924	6.03671	6.39688
-110.1	-0.039856	0.579681	0.887512	1.73358	1.90546	2.81955	3.82266	4.30783	5.95859	6.53439
-110	-0.463287	0.435944	0.847656	1.57657	2.24844	2.3797	3.64764	4.30237	6.17188	6.40704
-109.9	-0.155487	0.278137	1.10471	1.65625	2.06952	2.36252	3.51639	4.28906	6.15079	6.78284
-109.8	-0.111725	0.262512	0.965637	1.6828	2.04141	2.70236	3.68594	4.34299	5.87735	6.58438
-109.7	-0.0585938	0.144531	0.964081	1.58749	2.06171	2.75314	3.72733	4.25159	5.75937	6.78284
-109.6	-0.144531	0.181244	0.859375	1.61563	1.92654	2.81094	3.84531	4.28049	6.07892	6.75861
-109.5	-0.13205	0.2789	0.967987	1.55936	2.3125	2.81485	3.79141	4.21484	6.44846	6.76486
-109.4	-0.335175	0.378906	1.27734	1.62109	1.94061	2.43674	3.68124	4.28906	6.14063	6.96094
-109.3	-0.024231	0.392181	1.31876	1.73438	2.36093	2.59924	3.53671	4.10626	6.22501	6.8219
-109.2	-0.242981	0.443756	1.20862	1.43124	2.36795	2.71094	3.48593	4.29376	6.02969	6.82971
-109.1	-0.171875	0.412506	0.926575	1.67813	2.05859	2.71173	3.40781	4.51251	5.97891	6.92032
-109	-0.112518	0.298431	0.909393	1.74139	2.13983	2.71252	3.86404	4.50235	5.99298	6.71484
-108.9	-0.28595	0.237488	0.972656	1.86639	2.04688	2.90469	3.70389	4.40393	6.33984	6.85156
-108.8	-0.393768	0.270325	0.996094	1.43826	2.08124	2.6875	3.57343	4.45938	5.9133	6.89221
-108.7	-0.385956	0.559387	0.917969	1.56171	1.86328	2.53906	3.65781	4.51172	6.09454	6.96719
-108.6	-0.362518	0.518738	0.807831	1.48514	2.14139	2.55859	3.55078	4.14377	6.10861	6.78439
-108.5	-0.362518	-0.00311	1.12189	1.66562	1.97656	2.52188	3.70468	4.41486	5.90158	6.66406
-108.4	0.00235	0.391418	1.13281	1.54218	2.06796	2.55627	4.00546	4.23361	5.96954	6.77112
-108.3	-0.0265808	0.103912	1.04141	1.37265	2.23282	2.62814	3.86093	4.38986	5.87344	6.97034
-108.2	-0.31485	0.33905	1.20703	1.69531	2.20157	2.59375	3.79453	4.62268	6.17422	7.08047
-108.1	-0.125	0.397644	1.05783	1.71094	2.12109	2.51797	3.71875	4.18359	6.14532	6.63516
-108	-0.0453186	0.525787	1.00159	1.51874	1.9617	2.54922	3.52109	3.9711	5.99924	6.84299
-107.9	-0.108612	0.386719	0.81955	1.3703	2.13437	2.72971	3.66641	4.39453	5.86874	6.56409
-107.8	0.0375061	0.514069	1.03049	1.61404	1.79453	2.72266	3.66171	4.34064	6.05469	6.63126
-107.7	-0.192963	0.340637	0.935944	1.60233	1.89999	2.70703	3.62656	4.23361	5.98828	6.39532
-107.6	-0.246887	0.52655	0.996887	1.65701	2.00156	2.67657	3.57108	4.23828	5.91095	6.73438
-107.5	-0.296112	0.24765	1.09534	1.70938	2.08514	2.45782	3.62186	4.08517	5.88046	6.8508
-107.4	-0.000793	0.625793	0.930481	1.56952	2.48984	2.73672	3.5578	4.45862	6.24374	6.99142
-107.3	-0.0570374	0.353912	0.714081	1.66953	2.23282	2.78439	3.77734	4.28439	5.78125	6.9469
-107.2	0.00235	0.2836	0.595337	1.25391	2.09296	2.50079	3.45703	4.30859	5.92578	6.44141
-107.1	-0.292969	0.0195313	0.704712	1.56326	1.61484	2.55548	3.37109	4.24298	5.68985	6.55313
-107	-0.229706	0.0671997	1.0336	1.86014	1.76563	2.52188	3.66483	4.22501	5.87814	6.82657
-106.9	-0.25705	0.321106	1.30002	1.71561	2.06561	2.5625	3.4039	4.42737	5.73517	6.65469
-106.8	-0.366425	0.256256	0.832031	1.47812	1.82343	2.38205	3.33359	4.28674	6.17657	6.55859
-106.7	-0.25235	0.286713	0.665649	1.26874	2.04297	2.53674	3.10312	4.04922	5.80548	6.6008
-106.6	-0.204681	0.292969	0.847656	1.46719	1.68204	2.52814	3.36014	4.33594	5.64923	6.32736
-106.5	-0.321106	0.328918	1.06174	1.52499	1.64139	2.66641	3.56015	4.23517	5.57813	6.25
-106.4	-0.400787	0.150787	1.23047	1.44217	2.12344	2.48517	3.39218	4.08752	5.73984	6.48206
-106.3	-0.300018	-0.0929565	0.857819	1.03281	1.73203	2.13672	3.01248	4.12814	5.62265	6.47424
-106.2	-0.366425	0.024231	0.606262	1.24454	1.67969	2.4469	3.25235	3.88281	5.35938	6.38281
-106.1	-0.464844	-0.0047	0.601563	1.57498	1.77188	2.55627	3.34531	3.86252	5.3508	6.64377
-106	-0.271881	0.0718689	1.10782	1.46561	1.87344	2.63986	3.4039	3.91251	5.56564	6.69455
-105.9	-0.383606	0.347656	0.871094	1.38748	1.95157	2.3508	3.35938	4.02112	5.78049	6.3461
-105.8	-0.642181	0.0945435	1.02969	1.19452	1.50467	2.24142	3.4328	4.01486	5.81329	6.46484
-105.7	-0.205475	0.00311	0.917206	1.69608	1.76016	2.54297	3.60938	4.25	5.85782	6.89063
-105.6	-0.210175	0.170319	0.955475	1.87421	1.56717	2.73987	3.92422	4.48282	5.89609	6.81799
-105.5	-0.232819	0.190613	0.910156	1.59375	2.08594	2.35001	3.69376	4.17657	6.05859	6.89688
-105.4	0.0163879	0.311707	0.990631	1.64999	1.94843	2.73596	3.70389	4.51331	5.77499	6.80002
-105.3	0.0960999	0.423431	1.28284	1.86014	1.99295	2.68127	3.55704	4.49768	6.05548	6.51407
-105.2	-0.0742188	0.110931	1.28595	1.67813	1.88672	2.52893	3.55234	4.23282	6.25235	6.75861
-105.1	-0.244537	0.450012	1.21173	1.56641	1.95389	2.53439	3.63516	4.32813	6.16486	6.63751
-105	-0.102356	0.403137	1.22266	1.62265	2.28983	2.7594	3.47031	4.41095	5.86484	6.71329
-104.9	-0.0890808	0.211731	1.07971	1.61954	2.27655	2.74298	3.81406	4.31876	6.17578	6.7836
-104.8	-0.00705	0.345306	0.956268	1.57422	1.75781	2.59219	3.36639	4.17422	5.9664	6.86563
-104.7	-0.159393	0.542175	1.01797	1.35391	1.99139	2.69611	3.66873	4.19455	5.94296	6.71252
-104.6	-0.539063	0.71405	1.27112	1.60001	2.27655	2.57892	3.69061	4.3844	5.72266	6.84845
-104.5	-0.507813	0.428894	1.34766	1.94766	2.36639	2.81485	3.92108	4.20236	5.77734	7.08203
-104.4	-0.0757751	0.5961	0.975006	1.79688	2.12109	2.48047	3.50311	4.36017	5.95078	6.8125
-104.3	0.0375061	0.360931	0.895325	1.38593	2.15936	2.62033	3.46014	4.04065	5.92657	6.62344
-104.2	0.272644	0.261719	1.07501	1.67032	2.07968	2.65314	3.50858	4.26096	5.59921	6.63596
-104.1	0.03125	0.183594	1.13831	1.53827	1.94141	2.55392	3.66251	4.28125	5.82422	6.34689
-104	-0.369537	0.217194	1.05627	1.67969	2.05936	2.59299	3.75702	4.49533	5.60861	6.76797
-103.9	-0.141418	0.167969	1.40784	1.46094	2.06485	2.48987	3.54922	4.30548	5.92422	6.88126
-103.8	0.0343628	0.244537	1.33752	1.23358	1.99686	2.38205	2.94141	4.21094	5.91486	6.33282
-103.7	-0.140625	0.1539	0.740631	1.34686	1.99374	1.98752	3.39063	3.62109	5.86719	5.93985
-103.6	-0.515625	0.169525	0.643768	1.02264	1.70938	2.15393	3.2742	4.03204	5.40314	6.27969
-103.5	-0.836731	0.1297	0.832825	1.42578	1.72891	2.26172	3.40079	4.09219	5.43515	6.55313
-103.4	-0.443756	0.113281	1.07266	1.61719	1.74921	2.21329	3.19608	4.19766	5.75156	6.33752
-103.3	-0.228119	0.131256	0.733612	1.35001	1.70547	2.28516	3.08438	4.02969	5.70703	6.34766
-103.2	-0.31955	-0.00937	0.773438	1.64688	1.60001	2.25626	3.48593	4.40079	5.17813	6.60315
-103.1	-0.550781	-0.0882874	0.907837	1.25156	1.98904	2.58829	3.32422	3.86954	5.62814	6.46017
-103	-0.0976563	-0.024231	0.964844	1.39139	2.00311	2.38361	3.33749	4.03986	5.58908	6.23752
-102.9	-0.342987	-0.0296936	0.835938	1.17032	1.7789	2.23517	3.30313	4.03751	5.39999	5.9133
-102.8	-0.621887	-0.1203	0.616425	1.20703	1.27264	2.17267	3.41953	3.86252	5.32813	6.21173
-102.7	-0.641418	-0.0570374	0.508606	1.26563	1.56326	2.0961	3.25156	4.07422	5.34531	6.33908
-102.6	-0.607819	-0.153137	0.760162	1.21249	1.67889	2.31876	3.26093	3.87268	5.53049	6.38281
-102.5	-0.560944	0.136719	0.519531	1.18985	1.7211	2.30157	2.96484	3.6586	5.24924	6.37189
-102.4	-0.675018	0.131256	0.365631	1.09921	1.80545	2.375	3.24063	3.72345	5.29688	6.21484
-102.3	-0.682831	-0.157806	0.670319	1.41562	1.63126	1.98596	3.22421	3.84143	5.54376	5.82657
-102.2	-0.516418	-0.112488	0.660156	1.39374	1.48047	1.99063	3.17032	3.56955	5.07968	5.73282
-102.1	-0.772675	-0.105469	0.409393	1.02734	1.36484	2.07111	2.90469	3.55392	5.12579	6.04846
-102	-0.698456	-0.339844	0.496887	1.21249	1.26874	2.33752	3.06171	3.53674	5.16251	6.09219
-101.9	-0.612518	-0.298431	0.463287	1.21719	1.5914	2.35626	3.07187	3.76563	5.23203	6.41016
-101.8	-0.324219	-0.317963	0.505493	1.38202	2.07968	2.09534	3.08829	3.93204	5.19922	6.09534
-101.7	-0.434387	-0.326569	0.605469	0.926544	1.9664	2.12814	3.30545	3.91406	5.25626	5.83984
-101.6	-0.196869	-0.487488	0.6875	1.08124	1.42422	2.15234	3.41406	3.66251	5.39218	6.17657
-101.5	-0.589844	-0.238281	0.540649	1.33279	1.62344	2.11172	3.34375	3.65314	5.24142	6.22034
-101.4	-0.422668	-0.234375	0.586731	1.02188	1.74295	1.88672	3.34842	3.69455	5.19141	5.85938
-101.3	-0.692963	-0.230469	0.491425	0.918732	1.69998	1.89142	2.78516	3.19611	5.02658	5.70392
-101.2	-0.807831	-0.0101624	0.0445557	1.30469	1.49139	1.95471	3.30154	3.55157	5.10156	6.07031
-101.1	-0.7836	-0.482819	0.446106	1.36014	1.58984	2.09299	3.19766	3.96719	5.10001	6.20081
-101	-0.326569	-0.0968628	0.671875	1.1492	1.88672	2.0719	2.86484	3.65314	5.57736	6.04376
-100.9	-0.511719	0.217957	0.498444	1.57187	1.80389	2.13126	4.61954	4.14844	5.44611	7.02188
-100.8	-0.647675	-0.2164	1.37735	-448.613	1.43515	-59.5789	-1981.15	-867.446	5.32578	-1141.77
-100.7	0.508575	0.649231	-943.12	-4114.78	-11.7539	-3281.85	-4933.54	-4016.35	-33.0883	-3912.22
-100.6	-1345.56	-1078.35	-3830.45	-7146.57	-2932.56	-6237.34	-6272.06	-6609.24	-3224.69	-6195.06
-100.5	-4466.08	-4290.45	-6122.8	-5225.46	-6044.96	-5547.32	-4203.13	-4755.96	-6225.68	-4364.88
-100.4	-6312.16	-6629.09	-4301.17	-3488.31	-6125.2	-3775.48	-2941.65	-3257.34	-5655.68	-3045.77
-100.3	-4335.02	-4550.24	-3051.98	-2530.02	-4170.77	-2710.16	-2261.35	-2457.7	-3873.14	-2377.09
-100.2	-3018.15	-3072.49	-2342	-1941.8	-2942.08	-2060.37	-1798.6	-1954.34	-2839.85	-1917.65
-100.1	-2342.29	-2308.73	-1846.29	-1556.78	-2242.07	-1636.51	-1438.61	-1565.33	-2190.83	-1534.17
-100	-1875.78	-1830.27	-1470.05	-1265.05	-1744.41	-1319.79	-1155.84	-1240.93	-1731.45	-1210.77
-99.9	-1508.87	-1475.37	-1178.88	-1025.2	-1369.61	-1051.95	-931.523	-994.626	-1375.17	-955.362
-99.8	-1195.55	-1204.52	-945.3	-833.163	-1096.73	-845.309	-757.467	-808.012	-1092.07	-767.008
-99.7	-941.663	-980.542	-762.927	-685.995	-885.688	-695.423	-630.989	-656.351	-881.614	-636.516
-99.6	-762.435	-793.308	-632.897	-569.967	-725.823	-583.997	-527.134	-542.515	-719.487	-529.555
-99.5	-634.537	-653.987	-529.356	-473.678	-609.632	-490.395	-438.422	-456.393	-590.484	-439.444
-99.4	-525.918	-544.561	-438.589	-396.175	-514.648	-411.608	-368.822	-384.169	-486.187	-367.894
-99.3	-439.338	-449.956	-365.842	-332.855	-430.285	-346.627	-312.07	-323.47	-407.714	-314.389
-99.2	-372.488	-375.192	-309.688	-282.98	-357.62	-294.634	-267.975	-276.516	-346.216	-271.733
-99.1	-318.043	-317.691	-267.681	-246.075	-301.635	-255.361	-233.578	-240.454	-296.211	-237.548
-99	-272.538	-273.144	-232.836	-216.766	-258.916	-223.133	-207.689	-212.227	-257.092	-211.87
-98.9	-236.268	-235.792	-204.723	-193.389	-224.899	-197.381	-186.067	-191.209	-226.5	-189.483
-98.8	-207.479	-206.519	-182.552	-174.772	-199.229	-178.209	-168.208	-173.687	-200.409	-170.397
-98.7	-185.566	-184.85	-165.623	-160.373	-180.396	-163.6	-155.666	-160.193	-179.998	-157.139
-98.6	-169.465	-168.533	-153.933	-150.509	-165.529	-152.945	-147.964	-151.073	-164.797	-148.781
-98.5	-158.02	-157.103	-145.573	-144.414	-154.007	-145.845	-142.684	-145.01	-154.266	-143.612
-98.4	-149.446	-149.006	-140.036	-141.133	-145.893	-141.505	-139.702	-141.118	-146.855	-140.359
-98.3	-144.341	-142.966	-137.211	-138.777	-140.688	-138.62	-137.438	-139.285	-141.972	-138.581
-98.2	-141.024	-139.688	-135.358	-137.692	-137.757	-137.111	-136.378	-138.037	-139.261	-137.633
-98.1	-138.887	-138.336	-134.48	-137.62	-136.804	-136.625	-136.714	-137.905	-137.398	-137.73
-98	-138.216	-137.644	-134.305	-138.277	-136.037	-137.208	-137.722	-138.227	-137.011	-138.222
-97.9	-138.588	-137.53	-135.253	-139.053	-136.02	-137.845	-138.402	-139.32	-136.984	-139.383
-97.8	-139.293	-138.236	-136.333	-140.553	-136.801	-138.789	-139.047	-140.41	-137.844	-140.322
-97.7	-140.202	-139.13	-137.564	-141.783	-137.729	-140.203	-140.308	-141.202	-138.684	-141.98
-97.6	-141.705	-140.717	-138.77	-143.303	-139.01	-141.589	-141.755	-142.11	-139.789	-143.094
-97.5	-143.041	-142.278	-140.127	-144.627	-140.295	-142.777	-142.997	-143.16	-140.48	-144.111
-97.4	-144.243	-143.35	-141.08	-145.703	-141.521	-143.875	-144.189	-144.298	-141.431	-145.041
-97.3	-145.754	-144.448	-141.997	-146.691	-142.741	-145.392	-145.372	-145.005	-142.102	-146.337
-97.2	-146.851	-145.441	-143.069	-147.639	-143.821	-146.798	-146.489	-145.912	-143.223	-147.433
-97.1	-147.605	-146.506	-144.086	-148.534	-145.095	-147.725	-147.545	-146.84	-144.33	-148.361
-97	-148.643	-146.895	-144.723	-148.961	-145.826	-148.281	-148.481	-147.52	-145.089	-149.369
-96.9	-149.393	-147.609	-145.208	-149.008	-146.677	-148.956	-149.045	-148.352	-146.208	-150.352
-96.8	-149.851	-147.927	-145.378	-148.891	-147.501	-149.884	-149.628	-149.22	-146.875	-150.834
-96.7	-150.515	-148.27	-145.989	-149.125	-147.971	-150.464	-149.808	-149.67	-147.445	-151.047
-96.6	-151.107	-148.736	-145.962	-149.508	-147.987	-150.347	-149.563	-149.58	-148.503	-151.116
-96.5	-151.168	-148.978	-146.141	-149.409	-148.168	-150.314	-149.698	-149.61	-148.592	-151.056
-96.4	-151.368	-149.38	-146.106	-149.494	-148.474	-150.394	-149.314	-150.073	-148.486	-151.141
-96.3	-151.488	-149.483	-146.231	-149.497	-148.22	-150.141	-149.064	-149.791	-148.203	-150.923
-96.2	-151.299	-149.261	-146.313	-149.473	-147.93	-149.573	-148.764	-149.74	-148.22	-150.514
-96.1	-150.829	-149.53	-146.453	-149.756	-147.802	-149.206	-148.323	-149.38	-148.455	-150.331
-96	-150.718	-149.603	-146.822	-149.708	-147.705	-149.216	-148.519	-149.148	-148.445	-150.438
-95.9	-150.582	-149.356	-146.427	-149.598	-147.552	-149.003	-148.369	-149.171	-148.284	-150.452
-95.8	-150.566	-149.389	-146.309	-149.872	-147.646	-148.986	-148.075	-149.168	-148.114	-150.477
-95.7	-149.966	-148.858	-146.563	-149.572	-147.737	-148.737	-148.578	-149.31	-148.533	-150.508
-95.6	-149.718	-148.909	-146.231	-149.377	-147.629	-148.816	-148.641	-149.124	-148.487	-150.528
-95.5	-149.574	-148.98	-145.997	-148.995	-147.671	-148.819	-148.552	-148.616	-147.834	-150.261
-95.4	-149.577	-148.477	-145.712	-148.908	-147.788	-148.627	-148.514	-148.866	-147.694	-149.861
-95.3	-149.571	-148.159	-145.525	-148.586	-147.652	-148.481	-148.448	-148.746	-147.55	-149.841
-95.2	-149.666	-147.833	-145.372	-148.506	-147.549	-148.578	-148.077	-148.766	-147.552	-149.517
-95.1	-149.579	-147.573	-145.356	-148.103	-147.359	-148.447	-148.139	-148.48	-147.589	-149.417
-95	-149.885	-147.68	-145.419	-147.892	-146.98	-148.406	-148.084	-148.609	-147.819	-149.497
-94.9	-150.265	-147.614	-145.35	-147.73	-146.851	-148.386	-147.938	-148.596	-147.767	-149.628
-94.8	-150.04	-147.462	-145.652	-147.962	-146.377	-148.381	-147.686	-148.49	-147.722	-149.45
-94.7	-150.213	-147.612	-145.548	-147.783	-146.323	-148.331	-147.341	-147.895	-147.667	-149.186
-94.6	-149.991	-147.6	-145.672	-147.964	-146.004	-148.041	-147.108	-147.977	-147.578	-148.889
-94.5	-150.032	-147.659	-145.817	-147.805	-145.898	-147.733	-146.723	-148.082	-147.339	-148.369
-94.4	-149.615	-147.85	-145.575	-147.656	-146.034	-147.425	-147.013	-147.73	-146.794	-147.694
-94.3	-149.552	-148.069	-145.405	-147.503	-146.13	-147.506	-146.817	-147.218	-146.461	-147.909
-94.2	-149.538	-147.931	-145.028	-147.47	-146.21	-147.903	-147.028	-147.449	-146.173	-147.597
-94.1	-149.42	-147.43	-144.9	-147.495	-145.97	-147.766	-147.222	-147.621	-146.014	-147.478
-94	-148.932	-147.498	-145.025	-147.094	-146.359	-147.808	-147.297	-147.615	-145.966	-147.403
-93.9	-148.79	-147.308	-144.614	-146.486	-146.523	-147.786	-147.119	-147.32	-146.112	-147.37
-93.8	-148.657	-146.944	-144.494	-146.4	-146.191	-147.583	-147.133	-147.538	-146.173	-147.742
-93.7	-148.329	-146.656	-144.442	-146.372	-146.068	-147.364	-146.752	-147.532	-146.67	-148.066
-93.6	-148.29	-146.469	-144.737	-146.183	-145.895	-147.242	-146.586	-147.535	-146.591	-148.072
-93.5	-148.229	-146.327	-144.527	-145.928	-145.766	-147.036	-146.261	-147.818	-146.866	-147.902
-93.4	-148.538	-146.559	-144.542	-145.934	-145.459	-146.862	-146.087	-147.826	-146.947	-147.895
-93.3	-148.498	-146.502	-144.684	-146.303	-145.395	-146.644	-146.066	-147.54	-146.75	-147.681
-93.2	-148.563	-146.542	-144.637	-146.32	-145.57	-146.325	-145.994	-147.174	-146.661	-147.356
-93.1	-148.421	-146.866	-144.366	-145.834	-145.479	-146.025	-145.608	-147.071	-146.322	-146.938
-93	-148.229	-146.842	-144.292	-145.794	-145.204	-145.82	-145.795	-146.968	-146.011	-146.686
-92.9	-147.732	-146.102	-144.033	-145.559	-145.577	-145.734	-145.994	-146.618	-146.194	-146.395
-92.8	-147.488	-145.789	-143.844	-145.361	-145.721	-145.797	-145.908	-146.502	-145.673	-146.252
-92.7	-147.135	-145.295	-143.645	-145.128	-145.504	-145.953	-145.748	-146.487	-145.511	-146.117
-92.6	-147.116	-144.928	-143.653	-144.947	-145.124	-145.67	-145.6	-146.345	-145.752	-146.197
-92.5	-146.898	-145.091	-143.791	-144.755	-144.785	-145.569	-145.664	-146.405	-145.416	-146.534
-92.4	-147.157	-144.958	-143.487	-145.13	-144.429	-145.806	-145.566	-146.607	-145.322	-146.258
-92.3	-147.052	-144.783	-143.408	-145.198	-144.316	-146.141	-145.556	-146.801	-145.35	-146.492
-92.2	-147.109	-144.634	-143.522	-144.95	-144.526	-146.102	-145.355	-146.673	-145.53	-146.806
-92.1	-147.159	-144.47	-143.409	-144.981	-144.36	-145.777	-145.178	-146.613	-145.603	-146.727
-92	-147.034	-144.711	-143.239	-144.903	-144.291	-145.527	-145.02	-146.524	-145.331	-146.541
-91.9	-147.145	-144.837	-143.358	-144.622	-144.315	-145.025	-144.833	-146.521	-145.05	-146.378
-91.8	-147.205	-144.495	-143.283	-144.35	-144.445	-144.897	-144.808	-145.959	-144.887	-146.33
-91.7	-147.034	-144.475	-142.967	-144.408	-144.474	-144.589	-144.548	-145.904	-144.534	-146.022
-91.6	-147.109	-144.622	-142.922	-144.634	-144.148	-144.347	-144.516	-145.837	-144.608	-145.844
-91.5	-146.826	-144.627	-142.902	-144.628	-143.743	-144.291	-144.664	-145.126	-144.397	-145.47
-91.4	-146.766	-144.772	-142.68	-144.138	-143.896	-144.227	-144.519	-145.24	-144.223	-145.392
-91.3	-146.979	-144.452	-142.813	-144.105	-143.852	-144.434	-146.756	-145.966	-144.061	-146.728
-91.2	-147.009	-144.175	-143.608	-148.888	-143.643	-148.061	-149.314	-150.793	-143.889	-152.052
-91.1	-148.513	-145.514	-148.427	-148.306	-147.982	-148.816	-143.333	-146.663	-147.127	-146.381
-91	-152.307	-150.356	-144.07	-139.484	-147.815	-141.273	-134.77	-135.574	-148.383	-133.43
-90.9	-147.013	-145.108	-133.383	-96.2797	-139.612	-134.698	324.208	-18.9258	-140.833	-65.3781
-90.8	-137.43	-133.2	72.2531	748.661	-117.254	417.059	-2102.1	-32.3929	-132.867	349.066
-90.7	239.501	-30.6125	489.806	-3856.44	675.096	-3736.91	-3767.43	-5211.84	343.462	-5210.65
-90.6	-1578.46	91.6875	-4163.49	-3507.59	-3949.07	-4245.63	-1873.47	-3262.92	-3125.82	-3647.36
-90.5	-4485.3	-5060.68	-3269.93	-1086.58	-3695.93	-1613.58	-475.691	-763.209	-3784.99	-916.423
-90.4	-2368.3	-3274.63	-873.284	-290.563	-1205.42	-361.875	-289.324	-265.326	-1612.97	-268.372
-90.3	-503.427	-793.952	-276.883	-254.695	-337.494	-232.109	-300.192	-257.206	-423.535	-249.4
-90.2	-232.022	-273.727	-245.223	-301.56	-270.944	-274.819	-283.157	-276.995	-292.87	-281.658
-90.1	-270.181	-259.53	-281.004	-282.83	-305.455	-272.127	-231.99	-256.409	-292.831	-255.279
-90	-278.307	-278.967	-255.997	-220.852	-278.41	-226.013	-183.872	-212.622	-271.69	-208.287
-89.9	-236.865	-255.048	-202.31	-162.917	-216.017	-177.179	-142.245	-165.545	-227.842	-165.93
-89.8	-189.62	-213.271	-154.283	-124.553	-162.966	-139.133	-106.905	-123.477	-181.538	-127.47
-89.7	-149.616	-167.775	-120.151	-95.6773	-127.47	-106.622	-78.6953	-88.7211	-136.632	-93.4992
-89.6	-114.665	-124.834	-92.3516	-70.4461	-98.2172	-77.007	-58.5664	-64.5211	-101.393	-66.0406
-89.5	-83.5562	-89.1094	-66.5859	-48.7227	-72.6992	-52.2367	-41.9266	-46.4172	-75.4922	-47.2672
-89.4	-57.5766	-64.9797	-43.8344	-32.6273	-50.6063	-34.4984	-25.3445	-29.3929	-56.6445	-30.5812
-89.3	-39.4492	-46.8852	-27.0765	-20.1883	-35.1812	-21.3031	-10.7094	-14.7773	-38.4148	-15.3929
-89.2	-24.4742	-29.6625	-15.1031	-7.50156	-21.2031	-8.25937	0.585938	-3.28983	-21.7828	-2.96249
-89.1	-11.1445	-14.8203	-3.22968	3.62656	-7.67502	2.65939	8.61719	3.85236	-7.3078	6.06799
-89	0.378906	-3.25079	6.60938	12.6648	4.09686	10.9031	17.15	11.5524	2.51718	12.6477
-88.9	8.67578	3.85236	13.957	18.6375	12.1437	16.4641	23.7055	18.8094	10.6773	19.0891
-88.8	13.8047	10.9109	18.2852	24.468	18.65	22.0656	28.5695	25.2484	18.957	25.193
-88.7	20.0469	17.8445	23.6063	29.3836	25.407	26.7992	30.614	29.7375	25.2305	30.6492
-88.6	25.3094	23.6883	28.0227	33.2195	29.6789	31.0047	33.5305	33.5297	29.4328	34.1891
-88.5	29.5547	27.9922	31.8117	35.007	32.7984	33.6305	36.15	37.3117	32.0281	37.6234
-88.4	32.5406	31.9586	34.568	37.0539	34.0742	36.8492	38.739	40.1055	35.1172	40.6125
-88.3	36.0883	35.5164	37.9609	38.8164	36.1523	39.6508	40.5375	41.4727	37.2688	42.9039
-88.2	38.9172	38.5148	40.7141	40.6633	38.425	41.65	42.1328	41.8477	39.8422	42.8313
-88.1	40.7359	39.8281	41.9492	42.0125	40.9617	42.6719	43.9797	42.6164	41.2633	43.2734
-88	40.8273	39.925	42.5867	43.4078	42.3383	42.8055	45.3813	42.7899	43.4641	44.0891
-87.9	41.118	40.9234	42.8055	44.8562	44.3984	44.0172	45.9516	43.8469	44.9555	44.625
-87.8	41.757	41.7086	43.1484	45.7336	45.2203	44.8594	46	44.4266	46.2945	45.0945
-87.7	42.0844	42.9125	43.7445	46.1352	45.3758	45.5172	46.207	45.5695	46.0102	45.7828
-87.6	42.7609	43.9805	44.3242	45.3508	44.5719	45.861	45.9766	46.1133	45.8062	46.9578
-87.5	43.6	45.1805	44.7266	45.3172	43.7813	46.8102	46.1328	46.7063	45.4813	47.6719
-87.4	44.9641	45.6711	45.7188	44.8086	44.0219	46.9695	46.0336	46.0391	45.8883	47.8805
-87.3	45.4547	46.4	46.1898	45.0648	44.0492	46.9703	46.8086	45.4094	46.0008	46.7492
-87.2	45.9438	45.5867	46.4813	44.8883	44.6484	46.1992	46.5164	44.4344	46.4492	46.1461
-87.1	44.7945	45.2469	45.7094	45.8578	44.8359	45.9336	46.8344	44.0852	47.3203	45.0289
-87	44.5984	44.3406	45.7258	46.1094	45.739	44.6828	45.3633	44.1985	47.7813	44.6516
-86.9	43.3234	44.1398	44.9821	46.6758	45.5531	44.5023	44.7367	44.6953	47.6773	44.4766
-86.8	43.1891	44.4258	44.7047	45.9367	44.8438	44.0367	43.8258	44.9102	46.3703	45.3516
-86.7	42.9781	44.9805	44.6977	45.0664	43.4859	44.1617	43.3484	44.9313	45.7024	45.3024
-86.6	43.5672	45.7726	45.0695	43.8797	42.8516	44.2539	42.6734	44.5188	44.5938	45.1086
-86.5	44.0398	46.1148	45.0945	43.2828	41.4898	44.593	42.8711	43.1617	43.8797	44.4977
-86.4	44.3351	45.6672	45.0648	42.9578	41.8125	43.568	43.0023	42	43.1773	43.0969
-86.3	43.6109	43.9469	43.9609	42.9367	41.6469	42.6141	42.975	40.9305	43.1547	42.05
-86.2	42.9812	43.0094	42.6266	42.7141	42.0945	41.4953	42.0281	40.3734	43.3023	41.1071
-86.1	41.668	41.5484	41.2703	41.9063	41.6476	40.3578	40.825	39.668	43.3414	40.2195
-86	40.4953	40.9977	39.8867	41.2297	41.2453	39.3438	39.443	39.8211	42.1664	39.8453
-85.9	39.8805	40.007	39.1539	39.7648	39.6359	38.618	37.9937	39.3984	40.8899	39.6469
-85.8	39.1586	40.0898	38.3063	38.5992	38.6031	38.5719	37.3875	39.1735	39.607	39.0813
-85.7	38.9453	39.7055	38.3313	36.9766	37.6281	38.1219	36.5391	37.8078	38.8062	38.1883
-85.6	38.4125	39.3305	38.032	36.4398	37.15	37.6774	36.4	36.9719	37.918	36.7469
-85.5	37.6273	37.8328	37.6531	35.4867	36.3891	36.5	36.0305	35.4734	37.6695	36.0695
-85.4	36.2781	37.1695	36.1609	35.2719	36.2062	35.7805	35.7172	34.682	37.3797	34.9016
-85.3	35.7672	35.7164	35.6047	34.7516	36.0383	34.4711	34.4297	33.6266	37.0445	34.1578
-85.2	34.1938	35.1031	34.0828	34.7781	35.4203	33.6305	33.6258	32.8508	36.7602	33.1258
-85.1	33.3781	34.1406	33.3563	33.3961	34.7805	32.4117	32.3805	32.6985	35.7281	33.2258
-85	32.4477	33.5078	32.5078	32.2578	33.2219	31.7461	31.5039	32.1992	34.9891	32.8656
-84.9	32.1383	32.7141	31.9109	31.3188	31.8781	31.3047	30.6805	31.6445	33.5547	32.4984
-84.8	31.3687	32.4758	31.5602	30.0578	30.7672	31.0766	30.3328	30.8945	32.368	31.5984
-84.7	31.3562	31.9727	31.2274	29.2703	30.1992	29.8594	29.3117	30.2336	31.225	30.7156
-84.6	30.0859	31.0383	30.3063	28.7602	29.468	28.7563	28.8023	29.4305	31.0992	29.1625
-84.5	29.1883	30.282	29.3227	28.2008	29.4703	27.8945	27.8133	28.5125	30.3766	28.5156
-84.4	28.0727	28.9164	28.1875	28.0719	28.3258	26.7617	26.9797	27.4461	30.0648	27.5289
-84.3	26.8891	27.8961	27.2328	27.218	27.9508	26.1477	26.5773	26.9196	29.2516	26.6172
-84.2	25.625	26.6672	26.0594	26.0078	26.8117	25.5774	25.8445	26.4633	28.2805	26.4656
-84.1	25.2351	26.3469	25.3664	25.1227	25.7156	25.4258	24.982	25.9711	27.1352	25.8305
-84	24.9203	25.8391	24.8305	23.9781	24.8156	24.9438	24.2359	24.8797	26.5414	25.4844
-83.9	24.5766	25.3586	24.1914	23.1352	24.1828	24.5211	23.8789	23.9844	25.4555	24.5633
-83.8	24.1687	24.2461	23.9625	22.3398	23.5219	23.7656	23.4047	23.1234	24.7203	23.7289
-83.7	23.2523	23.6883	23.1531	22.1016	22.8148	22.918	22.9625	22.2883	24.2992	22.9563
-83.6	22.3375	22.5187	22.782	21.9273	22.1461	21.9063	22.2477	21.5789	23.8781	22.1867
-83.5	21.4016	22.0609	22.0422	21.3203	21.4258	21.2766	21.6836	21.1531	23.3359	21.243
-83.4	20.9055	21.4406	21.5742	20.6945	21.307	20.1797	20.5859	20.668	22.4547	20.4586
-83.3	20.0766	20.8875	20.2578	20.3695	20.268	20.0711	19.9516	20.0891	21.8383	20.1766
-83.2	19.8258	20.6141	19.9563	19.6008	19.6812	19.4539	19.2594	19.7492	20.8766	20.0508
-83.1	19.4953	19.7899	19.7148	18.6336	18.6695	18.9461	18.6586	18.9547	19.9898	19.6508
-83	18.8336	19.6227	19.1539	18.1062	18.3492	18.3328	17.9086	18.4398	19.4844	18.9227
-82.9	18.3289	18.9453	18.3758	17.4656	17.5515	17.9109	17.7844	17.611	18.8344	18.0828
-82.8	17.7945	18.3805	17.8367	17.0977	17.4789	17.1422	17.5898	16.9867	18.0727	17.4414
-82.7	16.8758	17.2437	17.0547	16.3742	16.9945	16.4516	16.6594	15.9164	17.9813	16.7539
-82.6	16.2047	16.5617	16.5242	16.2062	16.6797	15.6742	15.907	15.6891	17.2453	16.1071
-82.5	15.5453	16.1414	15.9133	15.6148	15.8906	15.0648	15.4633	15.1789	17.0281	15.6609
-82.4	14.7164	15.4234	14.9375	15.0141	15.1422	14.75	14.6656	14.9508	16.2516	15.3508
-82.3	14.4523	15.1328	14.5594	14.2	14.4305	14.5391	14.1984	14.4422	15.6133	14.9602
-82.2	14.1891	15.143	14.2469	13.7648	13.9484	14.2375	14.0391	14.343	14.8906	14.2227
-82.1	13.5727	14.5273	14.293	13.2828	13.282	13.6836	13.3953	13.3617	14.4172	13.9625
-82	13.1641	14.3516	13.4477	12.9148	12.9258	13.2703	13.1039	13.0469	14.1547	13.4984
-81.9	12.7297	13.6063	12.9688	12.7594	12.9039	12.3422	12.7516	12.2445	13.8109	12.8547
-81.8	12.3055	13.0914	12.468	12.4523	12.8906	11.8789	12.1633	11.7281	13.3461	12.3094
-81.7	11.493	12.4156	11.9828	11.7531	12.2797	11.5524	11.5898	11.3102	12.9289	11.8852
-81.6	11.1539	12.007	11.5047	11.5281	11.8297	10.7586	11.15	11.2133	12.6024	11.5195
-81.5	10.7156	11.4914	10.9445	11.0906	11.6164	10.5172	10.9469	11.1477	12.2711	11.6164
-81.4	10.5625	11.1711	10.6875	10.7773	11.05	10.5836	10.4867	10.4961	11.8031	10.9352
-81.3	10.4867	11.1109	10.5149	10.1969	10.7242	10.3516	10.482	10.707	11.4477	11.3305
-81.2	9.83203	10.1711	10.4023	10.0398	10.0984	10.2946	10.4078	10.1313	10.7836	10.8297
-81.1	10.0859	10.3734	10.2094	9.84375	9.87344	9.70157	9.94296	9.82892	10.7836	10.3563
-81	9.44141	10.118	10.0742	9.82968	9.72031	9.55783	9.70779	9.48126	10.5156	9.96875
-80.9	9.17188	9.79376	9.76016	9.87656	9.84766	9.44455	9.67188	9.36719	10.3211	9.68127
-80.8	8.96329	9.17188	9.67422	9.84451	9.6203	9.21017	9.54453	9.41251	10.607	9.62891
-80.7	8.69922	9.35626	9.82657	9.45233	9.62656	8.97656	8.81641	8.60547	10.1508	8.99844
-80.6	8.63046	8.89688	8.78125	8.64453	8.73593	8.09454	8.56171	8.32422	9.8508	8.86719
-80.5	7.54062	8.88907	8.09689	8.29688	8.26874	8.20236	8.30469	8.28986	9.32111	8.70627
-80.4	7.78436	8.53125	8.18594	7.95157	8.08594	8.01642	7.96094	7.96564	9.03204	8.62814
-80.3	7.81094	8.48907	8.20236	7.96329	8.05313	7.87033	7.89764	7.65002	8.78125	8.20313
-80.2	7.42889	8.12421	7.92422	7.64688	7.89844	7.43674	7.44061	4.70547	8.55548	7.88831
-80.1	6.67578	7.63751	7.56564	7.15546	7.48282	7.12424	5.82266	1.07813	6.93204	6.31955
-80	5.20313	5.49139	6.44141	5.82498	6.14374	5.59143	1.84766	0.553131	3.05157	2.36954
-79.9	0.978912	1.36407	2.48438	1.90781	2.0914	1.95313	0.697662	0.875793	1.62265	0.985962
-79.8	-0.267181	0.722656	0.759399	0.507813	0.284363	0.56955	0.996094	1.86563	1.78986	1.07736
-79.7	0.246857	1.10001	0.787506	1.08749	0.852325	0.924225	1.85391	2.52344	2.56174	1.97501
-79.6	0.81015	1.25	1.28049	1.67734	1.46329	1.29221	2.93436	2.63672	3.28049	2.85706
-79.5	1.82968	2.22266	2.43439	2.33984	2.37344	2.08438	2.98904	3.09375	3.50861	3.12659
-79.4	2.22501	2.61017	2.58282	2.49609	2.74139	2.46252	3.41171	2.95001	3.90625	3.44376
-79.3	2.1492	2.63437	2.98907	2.77344	2.91873	2.49298	3.03046	2.63361	4.04376	3.48672
-79.2	2.03592	2.48749	2.81641	2.86719	2.79297	2.85626	3.01016	2.66876	3.92892	3.1969
-79.1	2.16483	2.56561	2.70081	2.74295	2.77811	2.60706	2.90079	2.70081	3.66953	2.95236
-79	2.22186	2.54297	2.49377	2.81485	2.70859	2.4375	2.79999	2.55237	3.58594	2.91956
-78.9	2.07657	2.28204	2.42657	2.75076	2.51797	2.28986	2.53201	2.51877	3.25626	3.07892
-78.8	1.85391	2.32266	2.61798	2.49063	2.43906	2.34454	2.47968	2.27579	3.2258	2.99142
-78.7	1.77029	2.19141	2.25861	2.55624	2.54373	2.18518	2.65546	2.26877	3.36017	2.92892
-78.6	1.51093	2.10782	2.08438	2.25626	2.25235	2.21875	2.38748	1.86642	2.97266	2.84143
-78.5	1.51718	1.94922	2.30704	2.18515	2.10077	2.24298	2.48749	2.06409	3.04376	2.35782
-78.4	1.3125	1.82657	2.02344	2.10312	2.18826	1.82581	2.72812	2.65158	3.41251	2.48517
-78.3	1.67108	1.94376	2.55783	2.51639	2.41641	2.10706	3.0625	2.77893	3.33203	2.98206
-78.2	2.07889	2.50311	2.72266	2.71875	2.36874	2.25705	3.06171	1.97266	3.42969	3.26096
-78.1	2.35703	2.27188	3.04456	2.71561	2.69998	2.36798	2.45938	2.13831	2.93985	2.5961
-78	1.20938	1.79688	2.34064	1.98438	1.94452	1.9375	2.18436	1.88281	2.29297	2.3844
-77.9	0.685944	1.31015	2.11877	2.09219	1.79764	2.05078	2.12735	1.08282	1.62344	2.33127
-77.8	0.365631	1.21249	1.82111	1.63202	1.62421	1.86252	1.45547	0.961731	1.87579	1.26096
-77.7	0.410156	0.967957	1.11172	1.13437	1.06094	0.949219	1.27499	1.51877	2.3797	1.38672
-77.6	1.25076	1.41095	1.03674	1.00546	0.9617	1.05469	1.56796	2.22891	2.95627	1.26331
-77.5	1.35001	1.65234	1.22266	1.75391	1.49609	0.827362	2.44843	1.69766	2.66797	2.46875
-77.4	0.973419	1.8125	2.02112	2.02579	1.93359	1.875	2.24686	1.53516	2.5	2.35547
-77.3	0.663269	1.49689	1.9758	1.93515	1.78125	1.66095	1.68359	1.38751	1.99219	2.37891
-77.2	0.731232	1.16562	1.46954	1.82968	1.48438	1.58438	2.09842	1.48206	2.16016	1.87891
-77.1	0.679688	1.49139	1.60315	1.51172	1.75467	1.36719	1.80154	1.48752	2.18283	1.8797
-77	0.801544	1.32031	1.50861	1.56561	1.70859	1.20547	1.63748	1.42737	2.24533	1.92657
-76.9	1.08047	1.20624	1.52267	1.81094	1.64297	1.10547	1.71719	1.36407	2.30704	1.92657
-76.8	0.895294	1.17108	1.31641	1.68359	1.55859	1.20081	1.67108	1.1969	1.99298	1.98206
-76.7	0.267181	0.884369	1.63672	1.42578	1.25781	1.31094	1.26953	1.12189	1.82736	1.74454
-76.6	1.29608	1.31641	1.64221	1.50546	1.14529	1.26642	1.23828	1.90234	2.80704	1.06174
-76.5	1.64297	1.88593	0.955475	1.42108	1.28592	0.691406	2.57108	1.77969	2.82266	2.19141
-76.4	1.41718	1.70313	2.18283	2.15079	2.08438	1.70938	2.31796	1.83594	2.66251	2.30469
-76.3	1.20703	1.36172	2.13831	2.03436	1.91092	1.73282	2.04297	1.60782	2.37265	2.23907
-76.2	1.26093	1.48517	1.95081	1.60858	1.7211	1.72034	1.90701	1.67346	2.53049	2.20938
-76.1	1.25391	1.76251	1.56955	1.92422	1.86639	1.42188	1.83749	1.58517	2.08829	2.15079
-76	1.51407	1.77499	1.72971	2.11014	1.47186	1.51642	2.14063	1.82346	2.43515	2.02893
-75.9	1.24139	1.53906	2.03439	1.77264	1.84686	1.75235	1.94217	1.59219	2.44766	1.96954
-75.8	1.26718	1.42108	1.65939	1.64453	1.78516	1.25861	2.1492	1.75781	3.00235	1.86563
-75.7	1.45779	1.43671	1.84454	1.65155	1.82889	1.65002	1.91092	1.58829	2.43985	2.00705
-75.6	0.75	1.09766	1.51953	2.21561	1.85782	1.48206	2.18124	1.36642	2.17578	2.37891
-75.5	0.679688	1.15781	1.72656	1.41873	1.29297	1.96484	1.36954	1.29376	2.22501	1.61487
-75.4	0.875	1.31329	1.71643	1.60156	1.37265	1.21799	1.54843	1.37579	2.07892	1.86017
-75.3	0.893738	1.35938	1.66956	1.68359	1.4086	1.38205	1.66873	1.4086	2.02344	1.78674
-75.2	0.7211	0.878113	1.54846	1.45859	1.16251	1.1586	1.39844	1.39377	2.12424	1.61096
-75.1	0.731232	0.818756	1.13205	1.38046	1.26093	1.10938	1.46094	1.45081	1.95392	1.51096
-75	0.632813	1	1.21252	1.1875	1.4953	1.02032	1.58124	1.30627	1.94064	1.4375
-74.9	0.402344	1.11328	1.21094	1.28281	1.39297	1.15549	1.48123	0.928925	1.89063	1.81955
-74.8	0.5289	0.944519	1.45392	1.11093	1.03125	1.14532	1.35782	1.14612	2.11954	1.35156
-74.7	2.72501	1.46094	1.34299	1.25467	1.2453	1.19766	1.46719	7.88281	9.08438	1.34454
-74.6	16.7914	13.6594	1.375	1.84375	1.68985	0.669556	5.02579	24.7328	26.2922	4.19064
-74.5	34.3242	31.6516	7.89923	13.082	10.8875	3.13907	20.4625	39.7531	41.6836	19.8789
-74.4	47.5141	45.7672	25.5648	31.1203	28.4836	18.5742	36.3781	50.1961	52.5664	37.3672
-74.3	56.3672	55.3976	41.4086	45.1	43.007	35.45	47.8008	57.5648	60.1352	50.4125
-74.2	62.7961	62.3641	52.9813	55.0219	53.1547	48.4078	55.8344	63.2219	65.4836	59.361
-74.1	67.7148	67.5305	60.7836	61.8539	60.3922	57.393	61.6805	67.0945	69.3945	65.5938
-74	71.1203	71.1344	66.1375	66.7891	65.6898	63.5852	65.9055	70.0742	72.5727	70.2711
-73.9	74.0617	73.7328	70.2453	70.7555	69.4742	67.9922	69.3328	72.6985	74.9344	73.85
-73.8	75.9281	76.0094	73.2883	73.5594	72.4297	71.518	71.9	74.2563	76.7875	76.6071
-73.7	77.0391	77.7281	75.7859	75.7422	75.0773	74.2563	73.8953	75.4883	78.6594	79.0313
-73.6	80.1953	80.1398	77.7805	77.4	76.4258	76.268	75.114	78.8195	81.4766	79.8524
-73.5	81.5461	82.1141	79.4485	79.4016	78.368	77.4719	78.1266	78.393	80.8281	83.3578
-73.4	78.4039	80.3305	82.4672	81.9789	81.3945	81.0899	78.6312	73.8164	76.1977	84.3742
-73.3	72.6109	74.7484	82.1781	80.1516	80.1609	81.8031	75.2453	67.8336	70.5945	81.3406
-73.2	66.4148	68.9469	76.9406	73.7953	74.95	78.2156	68.8094	62.2164	65.0359	75.2156
-73.1	60.6062	63.1695	70.3649	67.2898	68.625	72.2703	63.1617	57.0688	60.3555	69.3211
-73	55.8109	58.6656	64.7961	61.6789	62.5727	66.5625	58.125	52.5813	56.0977	64.3766
-72.9	51.6758	54.225	59.5211	56.6797	57.6	61.2274	53.7867	48.2414	52.4922	59.486
-72.8	47.775	50.0516	54.7344	51.9047	52.9367	56.8766	49.368	44.7938	48.7047	54.9086
-72.7	43.9461	46.2516	50.6414	47.3781	48.8922	52.0203	45.6078	41.2906	45.3422	51.3383
-72.6	40.7086	43.0039	46.6852	43.2258	44.7469	48.2867	41.9359	37.8805	42.5508	47.518
-72.5	37.4641	40.3945	43.0297	40.0039	41.3414	45.0219	38.9156	34.9828	39.6992	44.4899
-72.4	34.568	37.6008	39.6461	36.5773	38.0656	41.7742	35.4664	32.4125	36.7703	41.3938
-72.3	32.0984	34.6992	36.5485	33.2937	34.9414	38.8984	32.8969	29.8891	34.2922	38.2742
-72.2	29.4812	32.35	33.9867	30.4961	32.0633	35.8242	30.4211	27.3336	32.136	35.8141
-72.1	27.0922	29.9234	31.3469	28.0406	29.6344	32.9219	28.0141	25.475	29.8359	33.2492
-72	24.9375	27.407	28.8742	25.4859	26.9914	30.6555	25.5297	23.2742	28.0055	30.7297
-71.9	22.7133	25.4203	26.6531	22.7734	24.6367	28.2758	23.65	21.0485	25.8844	28.3524
-71.8	20.5008	23.4914	24.0938	20.6938	22.1992	26.0422	21.5406	19.168	23.8899	26.3547
-71.7	18.2172	21.2078	22.182	18.7914	20.2602	24.1219	19.4805	15.4938	18.6172	24.2594
-71.6	8.33359	12.2711	19.9625	16.2945	18.4195	22.0164	15.4664	5.48672	8.24924	22.0399
-71.5	0.128906	4.41171	14.7422	8.02344	12.4766	18.3969	5.09766	-0.536713	2.09219	13.7063
-71.4	-6.26407	-1.41641	4.19141	-1.83047	1.45624	7.98126	-1.65314	-5.70078	-3.04532	4.93127
-71.3	-9.65079	-4.72501	-2.49841	-8.58517	-5.20157	1.64923	-7.08517	-8.00937	-5.23904	-1.45313
-71.2	-11.5453	-6.52109	-7.18359	-12.5031	-10.2172	-3.67578	-9.91797	-9.50546	-7.05078	-5.09842
-71.1	-13.6961	-8.0289	-9.45078	-14.5648	-12.8742	-6.26328	-11.5797	-11	-8.93671	-7.05701
-71	-14.968	-9.45313	-11.364	-16.6086	-14.2977	-8.45468	-13.0141	-12.3758	-9.83829	-9.23438
-70.9	-16.1789	-10.8133	-13.0078	-18.0492	-15.7602	-9.87811	-14.1625	-13.6429	-10.7617	-10.764
-70.8	-17.6414	-12.3156	-14.4258	-19.3586	-17.2984	-11.3508	-15.8687	-15.1117	-12.3852	-11.7914
-70.7	-18.9289	-13.5969	-15.8523	-20.9609	-18.5234	-12.9617	-17.075	-16.2242	-13.2984	-13.3359
-70.6	-20.0516	-14.5328	-17.0664	-22.2586	-20.1484	-14.2211	-18.1844	-17.1062	-14.7883	-14.2023
-70.5	-21.1125	-15.5328	-18.0242	-23.1242	-21.1508	-15.014	-19.3938	-18.1578	-15.6289	-15.375
-70.4	-21.8992	-16.5906	-19.3929	-24.082	-22.1985	-16.2414	-20.1227	-19.4211	-16.4609	-16.6414
-70.3	-22.8328	-17.8008	-20.243	-25.332	-23.068	-17.4828	-21.4242	-20.1758	-17.6555	-17.5023
-70.2	-23.818	-18.9125	-21.293	-26.5883	-24.0898	-18.6328	-22.3242	-21.3578	-18.2961	-18.5945
-70.1	-24.5391	-19.7477	-22.5945	-27.407	-25.1367	-19.4328	-23.3836	-17.6976	-19.125	-19.9187
-70	-19.975	-14.9937	-23.4055	-28.3906	-26.0141	-20.168	-21.0203	-20.8617	-14.7539	-20.3586
-69.9	-25.2844	-19.6883	-24.4758	-29.2734	-22.593	-21.3094	-21.8313	-22.2078	-19.4836	-21.0117
-69.8	-26.0094	-21.1508	-19.3851	-24.1985	-25.5399	-17.3844	-24.3789	-24.1148	-20.1836	-16.45
-69.7	-28.2383	-23.3984	-24.0562	-29.0641	-27.1242	-20.4156	-25.9078	-25.3336	-22.475	-21.5367
-69.6	-29.3695	-24.1367	-25.1883	-30.3742	-29.2156	-22.7172	-27.4758	-25.9265	-23.368	-22.4312
-69.5	-30.2461	-24.9609	-27.607	-32.6289	-30.5609	-24.2258	-28.6133	-26.6469	-24.1781	-24.725
-69.4	-30.5781	-25.4063	-28.7203	-33.2437	-31.3406	-25.6781	-29.3195	-27.593	-24.7031	-25.6328
-69.3	-31.0742	-25.9	-29.3805	-34.0281	-32.0516	-26.3734	-29.8773	-27.568	-25.5109	-26.5422
-69.2	-31.7141	-26.4	-29.7883	-34.6344	-32.6266	-26.8929	-30.3734	-28.1281	-25.9367	-26.9937
-69.1	-32.1961	-26.8227	-30.4422	-35.2695	-32.9039	-27.5023	-30.9828	-28.707	-26.4039	-27.8289
-69	-32.7024	-27.6063	-30.9164	-35.843	-33.5547	-28.0812	-31.1758	-29.3711	-26.8117	-27.9055
-68.9	-33.1367	-28.1859	-31.4305	-36.4305	-33.7836	-28.6852	-31.718	-30.0609	-26.9226	-28.675
-68.8	-33.2	-28.4149	-32.0383	-36.8109	-34.7344	-29.2383	-32.5422	-30.3273	-27.6336	-29.1765
-68.7	-33.8391	-28.7055	-32.4828	-37.2156	-35.1469	-29.5125	-32.7406	-30.593	-27.9516	-29.6516
-68.6	-34.1305	-28.8969	-32.5844	-37.675	-35.5945	-30.1625	-33.0586	-30.8727	-28.1844	-30.0359
-68.5	-34.6281	-29.4922	-33.1429	-37.8625	-35.6445	-30.068	-33.5008	-31.3008	-28.6414	-30.3367
-68.4	-34.9273	-29.6039	-33.5008	-38.075	-36.0797	-30.8203	-33.8992	-31.7195	-29.0211	-30.4
-68.3	-35.5172	-30.3961	-33.8281	-38.6828	-36.4195	-31.4102	-34.3461	-32.0398	-29.2641	-31.3797
-68.2	-35.6977	-30.4094	-34.2766	-38.9836	-36.8992	-31.3703	-34.9211	-32.4515	-29.4375	-31.5703
-68.1	-36.3609	-31.1844	-34.4508	-38.8867	-37.4164	-31.7312	-34.9266	-32.7578	-30.1156	-31.5234
-68	-36.3899	-40.6766	-34.9945	-39.4492	-37.5445	-32.125	-35.6586	-40.3859	-34.475	-32.025
-67.9	-40.6422	26.943	-35.4203	-39.8703	-37.7641	-32.443	-35.0578	28.7203	-8.83203	-32.5398
-67.8	23.8984	-53.875	-45.3766	-48.7094	-40.4898	-32.8172	21.9812	-63.4141	-2.73438	-34.3601
-67.7	-72.8524	-49.6922	22.7281	25.0531	23.3367	-42.7609	-77.4906	-39.7375	-77.1891	-26.8336
-67.6	-31.075	-1.01407	-49.2398	-56.1578	-75.0117	28.7883	-22.2297	-0.696075	-5.80234	14.9531
-67.5	-0.914063	-0.165619	-57.2687	-52.668	-27.3516	-59.8609	-0.246887	-0.146851	0.382813	-83.443
-67.4	-0.452362	-0.0843811	-1.16953	-0.703125	-0.452362	-49.1656	0.0445251	-0.277344	0.467194	-15.7703
-67.3	-0.771881	-0.412506	0.2211	0.121857	-0.09375	-0.735931	-0.0617371	-0.184357	0.540619	-0.215607
-67.2	-0.785156	-0.551575	-0.264832	0.195313	-0.282043	-0.423431	-0.09375	-0.214844	0.647675	-2.27e-13
-67.1	-0.768768	-0.804688	0.0773621	-0.102356	-0.385956	-0.371094	0.0976563	-0.324982	0.382813	-0.0656128
-67	-0.697662	-0.581238	-0.0687256	-0.0461121	-0.206268	-0.192169	-0.200775	-0.206238	0.4039	-0.118744
-66.9	-0.787506	-0.317963	-0.43045	0.144531	-0.460938	-0.222656	-0.0484314	-0.139038	0.2258	-0.0343628
-66.8	-0.927338	-0.4328	-0.129669	-0.0648499	-0.119537	-0.365601	-0.115631	-0.269531	0.212494	-0.0953064
-66.7	-0.899994	-0.481262	-0.256226	-0.305481	-0.280487	-0.318726	0.0796814	-0.199982	0.2211	-0.347656
-66.6	-0.650787	0.0351563	-0.27655	-0.214844	-0.134369	-0.239044	0.022644	-0.227325	0.333588	-0.200775
-66.5	-0.957031	-0.176575	-0.155457	-0.307037	-0.335938	-0.433594	-0.0773621	-0.454681	0.382813	-0.0562439
-66.4	-0.601563	-0.4039	-0.199219	0.00235	-0.296875	-0.179688	-0.3125	-0.387482	0.101563	-0.224213
-66.3	-0.664856	-0.597656	-0.0562439	-0.0203247	-0.357819	-0.332031	-0.117188	-0.210938	0.231262	-0.0320129
-66.2	-0.9758	-0.333588	-0.0882568	-0.0960999	-0.496094	-0.409363	0.117188	-0.375	0.150787	-0.0601501
-66.1	-0.818756	-0.428131	-0.0257568	-0.106262	-0.398438	-0.250763	-0.164063	-0.283569	0.358612	-0.448425
-66	-0.815643	-0.170319	-0.340607	0.0296936	-0.337494	-0.219513	-0.103912	-0.229675	0.2211	-0.273438
-65.9	-0.8125	-0.382019	-0.335938	-0.197662	-0.446106	-0.3367	0.0968628	-0.204681	0.553925	-0.0671692
-65.8	-0.618744	-0.361725	-0.279663	-0.117981	-0.149994	-0.0617065	-0.0148621	-0.299194	0.195313	-0.2164
-65.7	-0.766418	-0.34845	-0.300781	-0.0562439	-0.273438	0.0094	-0.43515	-0.356232	0.267181	0.140625
-65.6	-1.05469	-0.299988	-0.364044	-0.0992126	-0.400787	-0.128906	-0.316406	-0.480469	0.168762	0.0101624
-65.5	-1.05234	-0.633606	-0.389038	-0.124237	-0.618744	-0.450775	-0.210175	-0.417969	0.253143	-0.123413
-65.4	-0.667969	-0.336731	-0.252319	-0.361725	-0.100006	-0.482025	-0.336731	-0.553101	0.267181	-0.0328064
-65.3	-0.632813	-0.712494	-0.407013	-0.339844	-0.303131	-0.564056	-0.195313	-0.663269	0.4086	-0.174988
-65.2	-0.618744	-0.277344	-0.426544	-0.291412	-0.440643	-0.152344	-0.128143	-0.266388	0.22345	-0.169525
-65.1	-1.06094	-0.440613	-0.486694	-0.0234375	-0.235931	-0.635925	-0.00705	-0.391388	0.147675	-0.0914001
-65	-1.0914	-0.360931	-0.265625	0.0484314	-0.472656	-0.222656	-0.0695496	-0.359375	0.150787	-0.0445251
-64.9	-0.6922	-0.3078	-0.192169	-0.151581	-0.325775	-0.471069	-0.0546875	-0.521088	0.271088	-0.282806
-64.8	-0.607819	-0.677338	-0.142944	-0.344543	-0.314056	-0.24765	-0.0773621	-0.681244	0.0679626	-0.407013
-64.7	-0.875793	-0.739838	-0.367188	-0.389862	-0.105469	-0.546082	-0.0703125	-0.49765	0.261719	-0.228119
-64.6	-0.720306	-0.417175	-0.197632	-0.189056	-0.203918	-0.297638	-0.239838	-0.182007	0.269531	-0.389832
-64.5	-0.571869	-0.621887	-0.393738	-0.0859375	-0.167969	-0.21875	-0.359375	-0.210938	0.516418	-0.164825
-64.4	-0.770325	-0.751556	-0.359375	-0.180481	-0.346893	-0.404663	-0.0851746	-0.583588	0.251556	-0.300781
-64.3	-0.535156	-0.510162	-0.0320129	-0.176575	-0.431244	-0.532806	-0.0351563	-0.314819	0.267181	-0.184357
-64.2	-0.821106	-0.428131	-0.152344	-0.271881	-0.0812683	-0.485931	-0.0812683	-0.348419	0.507813	-0.0788879
-64.1	-0.655487	-0.56485	-0.257813	-0.124237	-0.171112	-0.590607	-0.292969	-0.623413	0.307037	-0.0796814
-64	-0.828125	-0.838287	-0.221069	-0.198456	-0.482025	-0.285156	-0.211731	-0.5914	0.00626	0.0281372
-63.9	-1.11407	-0.631256	-0.43045	-0.113281	-0.573456	-0.252319	-0.579681	-0.606232	0.409393	-0.0171814
-63.8	-1.03906	-0.678131	-0.474976	-0.3125	-0.450012	-0.317169	-0.452362	-0.240601	0.305481	-0.324982
-63.7	-0.700775	-0.308594	-0.0788879	-0.292206	-0.370331	-0.493744	0.165619	-0.167175	0.271088	-0.412476
-63.6	-0.551575	-0.0531311	-0.152344	-0.0984497	-0.267181	-0.666382	0.053894	-0.177338	0.447662	-0.0351563
-63.5	-0.827362	-0.302338	-0.116394	-0.251556	-0.317963	-0.561707	-0.0140686	-0.357025	0.262512	-0.0788879
-63.4	-0.842987	-0.450012	-0.351563	-0.253906	-0.171875	-0.2742	-0.00781	-0.0718689	0.369537	0.0539246
-63.3	-0.746094	-0.490631	-0.397644	-0.0859375	-0.0570374	-0.171082	0.0414124	-0.1539	0.395325	0.216431
-63.2	-0.524994	-0.455475	-0.0968628	-0.0117188	-0.239075	-0.210144	0.186707	-0.2164	0.360168	-0.0171814
-63.1	-0.689056	-0.520325	-0.0304565	-0.264862	-0.112518	-0.100769	0.139069	-0.339844	0.411713	-0.375763
-63	-0.462494	-0.0617065	-0.167175	-0.164063	-0.0562439	-0.207794	0.0906067	-0.1828	0.636719	0.0257874
-62.9	-0.581268	-0.0351563	0.0593872	-0.0929871	-0.172668	-0.615601	0.00937	-0.410919	0.635162	0.0758057
-62.8	-0.325775	-0.532806	-0.124207	0.21875	-0.0992126	-0.478119	0.0562439	-0.0491943	0.732025	0.271881
-62.7	-0.428131	-0.578918	-0.136719	-0.0218811	-0.144531	-0.173431	-0.190643	-0.178894	0.857025	0.173462
-62.6	-0.462494	-0.393738	0.130493	0.222656	-0.275787	-0.123413	0.362488	-0.170288	0.450775	0.139862
-62.5	-0.599213	-0.371094	-0.140625	-0.0296936	-0.16095	-0.167175	0.240631	0.0523682	0.259369	0.0671997
-62.4	-0.421112	-0.141418	-0.328125	0.0820313	0.0289001	-0.202332	-0.233612	-0.125763	0.193756	0.103149
-62.3	-0.258606	-0.166412	-0.134369	-0.323456	-0.217194	-0.228882	0.000763	-0.139038	0.459381	0.214844
-62.2	-0.434387	-0.303131	0.0914307	-0.00937	-0.0695496	-0.0218506	0.462494	-0.0921631	0.641418	0.117188
-62.1	-0.568756	0.0835876	-0.226563	0.264832	-0.0992126	0.0187683	0.100769	0.0328369	0.459381	-0.130463
-62	-0.6297	-0.157043	-0.0812378	0.085144	-0.309387	-0.286713	0.137482	-0.235138	0.498444	0.103912
-61.9	-0.761719	-0.300781	0.160156	0.116394	-0.25235	-0.231232	0.11795	0.0234375	0.774994	0.154694
-61.8	-0.259369	-0.2211	-0.219513	-0.167206	-0.0968933	-0.177338	0.334381	-0.227325	0.704681	0.289063
-61.7	-0.16095	-0.00626	0.294556	0.00702	0.106232	-0.598419	0.582031	-0.195313	0.748444	0.0234375
-61.6	-0.000793	0.119537	-0.0835876	0.257813	0.27655	-0.282013	0.589844	0.105469	0.746887	0.13205
-61.5	-0.0898438	-0.145325	0.116425	0.385162	0.378113	0.0843811	0.369537	0.0414124	0.955475	0.342987
-61.4	-0.157043	0.396088	0.356262	0.123444	0.172638	0.352356	0.40625	0.146118	0.842194	0.412506
-61.3	-0.207031	0.199219	0.645325	0.467194	0.260162	0.00314	0.643738	0.418762	0.607819	0.276581
-61.2	-0.50235	0.134369	0.328918	0.52655	0.475769	0.0429688	0.4664	0.3125	0.639862	0.362518
-61.1	-0.253143	0.396881	0.419556	0.358582	0.3414	0.0437622	0.5289	0.121094	0.733612	0.354706
-61	0.0898438	0.263275	0.121094	0.369537	0.118744	0.282837	0.647644	0.299225	0.808594	0.700012
-60.9	-0.175018	0.4039	0.0593872	0.554688	0.524994	0.303925	0.282806	0.273438	0.863281	0.657837
-60.8	-0.171112	0.385925	0.384399	0.369537	0.454681	0.228149	0.217957	0.451569	1.01797	0.333618
-60.7	-0.118744	0.268738	0.441406	0.178894	0.0843811	0.114868	0.467957	0.270325	0.730469	0.443756
-60.6	0.0289001	0.46875	0.304688	0.382019	0.282013	0.461731	0.637482	0.189087	0.726563	0.420319
-60.5	0.217194	0.239075	0.415649	0.317169	0.332031	0.232056	0.803894	0.185181	1.08594	0.405487
-60.4	0.0304565	-0.0835876	0.439087	0.539063	0.316406	0.172668	0.739044	0.0226746	1.06876	0.602356
-60.3	-0.200012	0.116394	0.360168	0.654694	0.431244	-0.00467	0.563263	0.264862	1.08438	0.398438
-60.2	-0.0914001	0.1203	0.400024	0.50235	0.444519	0.271118	0.571869	0.400024	0.868744	0.47345
-60.1	0.0171814	0.856262	0.487518	0.632019	0.334381	0.175018	0.480469	0.653931	0.916412	0.391418
-60	0.226563	0.267975	0.197662	0.458588	0.103119	0.0617371	0.485931	0.228149	0.796112	0.498444
-59.9	-0.1008	0.143738	0.970337	0.9664	0.799988	-0.109375	0.442169	0.00781	0.751556	0.988281
-59.8	-0.221893	0.239075	0.121887	0.141388	0.324219	0.711731	0.230469	0.0960999	0.767181	0.65625
-59.7	-0.207825	0.200775	0.198456	0.121094	0.139069	0.167969	0.2117	0.135162	1.03281	0.165649
-59.6	0.0195313	-0.00937	0.251587	0.210938	0.0484314	0.055481	0.296875	0.392975	0.860931	0.310181
-59.5	-0.0328064	-0.231262	0.335938	0.1539	0.104675	0.0789185	0.286713	-0.0523376	0.811737	0.767975
-59.4	-0.755463	0.417175	0.180481	0.255463	0.229675	0.202362	0.0804749	-0.0320129	0.661713	0.260162
-59.3	-0.384369	0.0531311	0.0687561	-0.117981	-0.0929871	0.0211182	0.266388	0.313293	0.917969	0.0172119
-59.2	0.0179749	0.15155	0.554688	0.385162	-0.166412	-0.296082	0.7211	0.5672	1.25861	0.142212
-59.1	-0.024231	0.335144	0.43985	0.3367	0.52655	-0.30545	0.532013	0.225006	1.04221	0.6586
-59	-0.0281372	0.273438	0.455475	0.425781	0.460144	0.117981	0.352325	0.135162	0.996094	0.703125
-58.9	0.0117188	0.131256	0.356262	0.491394	0.199982	0.551575	0.418732	0.232056	1.01096	0.465637
-58.8	-0.217987	-0.0257874	0.421875	0.27655	0.340607	0.330475	0.0867004	0.778931	0.956268	0.363281
-58.7	-0.146881	0.419525	0.439087	0.262482	0.235931	-0.00781	0.730469	0.363281	1.17502	0.4711
-58.6	-0.0679626	0.296082	0.310944	0.2211	0.350769	-0.207794	0.663269	-0.0140381	1.20627	0.514862
-58.5	-0.09375	0.357025	0.594543	0.630463	0.378113	0.140625	0.366394	0.43985	0.811737	0.376587
-58.4	-0.147675	0.450775	0.4375	0.600769	0.178894	0.414856	0.673431	0.2211	0.939056	0.263306
-58.3	-0.0921936	0.428894	-0.131226	0.410919	0.2164	0.0976563	0.679688	0.234375	0.811737	0.625
-58.2	-0.141418	0.33905	0.520325	0.594513	0.228912	-0.145294	0.736725	0.295319	1.00314	0.609375
-58.1	-0.224213	0.357025	0.592194	0.530457	0.575775	0.5	0.569519	0.553131	1.24374	0.605469
-58	-0.0882874	0.322662	0.1008	0.340607	0.386719	0.34375	0.514832	0.496094	1.12265	0.589081
-57.9	-0.0382996	0.58905	0.362518	0.37735	0.927338	0.472656	1.05469	0.120331	1.58984	0.474243
-57.8	0.510925	0.515625	0.686737	0.979675	0.969513	0.242981	0.25235	-0.315613	1.27423	0.932037
-57.7	0.249207	-0.149994	0.966431	0.792969	0.410919	0.818756	-0.239075	0.0625	0.160156	0.56485
-57.6	-0.757813	0.303131	0.154694	0.165619	-0.335938	0.631256	0.674225	0.467194	0.779694	-0.0726318
-57.5	-0.200012	0.5961	-0.142181	0.178131	0.130463	-0.202332	0.84375	0.271118	1.31564	0.389862
-57.4	0.405457	0.0367126	0.528137	0.571075	0.580475	-0.0117188	0.696869	0.0726624	1.09219	0.828918
-57.3	0.046875	0.206238	0.931274	0.6875	0.43985	0.434387	0.621857	0.220337	0.870331	0.728912
-57.2	0.00702	0.499207	0.750793	0.488281	0.443756	0.660156	0.677338	0.59375	1.04767	0.585175
-57.1	0.162506	0.47345	0.542206	0.614838	0.355469	0.500793	0.804688	0.543762	1.41641	0.458618
-57	0.238281	0.297668	0.385956	0.595306	0.714844	0.524231	1.02188	0.702362	1.28049	0.842987
-56.9	0.0421753	0.635162	0.69455	0.599213	0.514832	0.866425	0.913269	0.864868	1.22189	0.672668
-56.8	0.254669	0.503113	0.645325	0.607025	0.6586	0.381256	0.820313	0.546112	1.36484	0.594543
-56.7	0.475769	0.426575	0.720337	0.619537	0.874207	0.650787	0.744537	0.466431	1.39923	0.672668
-56.6	0.4039	0.411713	0.7211	0.68045	0.545319	0.883606	0.850769	0.353912	1.16562	0.419556
-56.5	-0.00861	0.28125	0.524231	0.700775	0.5289	0.736725	0.759369	0.634399	1.00235	0.810181
-56.4	0.0703125	0.224213	0.623444	0.759369	0.504669	0.571899	0.635162	0.217194	1.11172	0.585938
-56.3	-3.98e-13	0.338287	0.560944	0.664063	0.703888	0.654694	0.7164	0.401581	1.02579	0.645325
-56.2	0.182037	0.108582	0.673462	0.546082	0.713287	0.232819	0.770294	0.303925	1.06406	0.806274
-56.1	0.37265	0.418762	0.719543	0.674988	0.650787	0.521118	0.65155	0.354706	1.01642	0.725006
-56	-0.0585938	0.389069	0.668762	0.628906	0.373444	0.65625	0.839844	0.5383	1.06796	0.719543
-55.9	0.0195313	0.599213	0.617981	0.673431	0.485138	0.3797	0.643738	0.3508	1.03281	0.755493
-55.8	0.0117188	0.392975	0.640625	0.874207	0.373444	0.307831	0.522644	0.3797	0.927338	0.539063
-55.7	-0.217194	0.693756	0.385162	0.761719	0.633575	0.6586	1.35703	0.503143	1.24689	0.267212
-55.6	0.0398254	0.207825	0.235168	0.474213	0.921082	0.675018	0.282013	-0.125763	0.987518	0.911743
-55.5	0.0242004	-0.442963	0.872681	1.14844	0.596863	0.384399	-0.577362	-0.500763	0.139862	0.648438
-55.4	-0.72345	-0.47345	0.0875244	0.385162	-0.244537	0.863281	0.409363	-0.0585938	0.442963	-0.127319
-55.3	-0.548431	-0.0249939	-0.439819	-0.400787	-0.1008	0.122681	0.261719	-0.375	0.651581	0.196106
-55.2	-0.393768	-0.0671997	0.110168	0.178131	0.0140686	-0.58905	0.292175	-0.182007	0.779694	0.401581
-55.1	-0.286713	-0.0656128	-0.00546	0.15625	0.0640564	-0.161713	0.114838	-0.0281067	0.732025	0.101563
-55	-0.450012	-0.150787	-0.0890503	-0.0687561	-0.0609436	0.0140686	0.274994	-0.206238	0.881256	0.235168
-54.9	-0.389862	-0.396881	0.146118	0.0749817	-0.0203247	-0.210144	0.393738	-0.355469	0.678925	0.024231
-54.8	-0.410156	-0.086731	0.226563	0.220306	-0.0859375	-0.203125	0.195313	-0.208588	0.602356	0.150787
-54.7	-0.438293	0.258606	0.0929871	0.433594	0.0242004	-0.0398254	0.364044	0.138306	0.620331	0.0601807
-54.6	-0.364075	0.423431	-0.0242004	0.1203	-0.199219	-0.0687256	0.521088	0.371887	1.05939	0.279694
-54.5	0.0898438	0.33905	0.478912	0.825775	0.385925	0.132813	0.6586	-0.166382	0.855469	0.370331
-54.4	-0.046875	-0.167969	0.5383	0.990631	0.4086	0.300781	0.160919	-0.439819	0.535156	0.695313
-54.3	-0.742981	-0.450012	0.389069	0.0101624	-0.131256	0.295319	-0.164856	-0.851563	0.416412	0.197662
-54.2	-0.769531	-0.66095	-0.231232	0.292175	-0.100006	-0.0984192	-0.480469	-0.681244	0.182831	0.173462
-54.1	-0.871094	-0.607025	-0.324219	-0.0968933	-0.503143	-0.130463	-0.5961	-0.58905	-0.337494	-0.394531
-54	-1.44141	-0.804688	-0.333588	-0.459381	-0.864075	-0.584351	-0.683594	-0.756226	-0.290619	-0.948425
-53.9	-1.43829	-0.486725	-0.737488	-0.699219	-0.88205	-1.20468	-0.463287	-0.623413	-0.40155	-0.574982
-53.8	-1.31174	-0.820313	-0.578888	-0.628906	-0.654694	-0.861694	-0.241425	-0.463257	-0.0578003	-0.439056
-53.7	-0.8414	-1.07343	-0.357025	-0.667969	-0.318756	-0.832031	-0.150787	-0.954681	0.186737	-0.128906
-53.6	-0.904694	-0.450775	-0.674988	-0.458588	-0.340637	-0.682007	0.0898438	-0.501556	0.0375061	-0.212494
-53.5	-1.27734	0.0117188	-0.669525	-0.56955	-0.645325	-0.657806	0.0906067	-0.113281	0.493744	-0.399994
-53.4	-0.660156	-0.0570374	-0.128113	-0.244537	-0.360168	-0.762482	0.0859375	-0.0648193	0.452362	0.133606
-53.3	-0.71875	-0.199219	0.0492249	0.0827942	-0.3125	0.121887	0.131256	0.024231	0.49765	-0.274994
-53.2	-0.771881	0.315613	-0.0460815	-0.141418	-0.2883	-0.133575	0.380463	0.0218811	0.3172	0.0265808
-53.1	-0.585938	0.349213	-0.141388	-0.316406	-0.224213	-0.292175	0.488281	0.143768	0.364075	0.0617371
-53	-0.0281372	-0.2164	-0.148438	0.0273438	0.421082	0.0422058	0.0867004	-0.0148315	1.02423	0.367981
-52.9	-0.0320435	-0.157043	0.321106	0.258575	0.371857	0.0335999	0.100769	0.0968933	0.585175	0.872681
-52.8	-0.556244	-0.207031	0.771118	0.225769	-0.300781	0.341431	0.183594	0.0296936	0.43515	0.142975
-52.7	-0.250793	-0.173431	0.227356	0.203888	-0.101563	0.0679932	0.284363	-0.0671692	0.626556	-0.0491943
-52.6	-0.521088	0.198425	0.0390625	0.27655	0.0835876	-0.238281	0.228119	-0.266388	0.316406	0.210175
-52.5	-0.552338	-0.360931	-0.157806	0.046875	-0.209381	-0.344513	-0.0820313	-0.49765	0.5336	-0.0703125
-52.4	-0.649994	-0.739838	-0.243744	-0.242981	-0.338287	-0.257019	-0.46875	-0.730469	0.157043	-0.448425
-52.3	-0.776581	-0.707825	-0.296875	-0.12735	-0.432831	-0.259369	0.351563	-0.177338	0.185944	-0.335938
-52.2	-0.315643	-0.0765686	-0.285156	-0.241425	-0.0422058	-0.2742	0.328125	0.399231	-0.1539	0.0640869
-52.1	-0.000793	0.353119	-0.0101318	0.3992	0.135925	-0.498413	0.639832	0.197662	0.479706	0.431274
-52	-0.219543	0.0320435	0.416412	0.518738	-0.000793	0.0476685	0.369537	0.172668	0.7789	0.122681
-51.9	-0.371887	-0.039856	0.398438	0.505463	-0.0742188	0.543762	0.0656128	-0.0882568	0.829681	0.391418
-51.8	-0.307037	-0.25235	0.0843811	0.414825	-0.235931	0.314087	0.433594	0.0625	0.836731	0.147675
-51.7	-0.167969	0.195313	0.171112	0.213287	-0.206268	0.31485	0.558594	0.0758057	0.8172	0.53595
-51.6	-0.0718689	0.363281	0.2258	0.485138	0.31485	0.186737	0.447662	-0.141388	0.909393	0.370331
-51.5	-0.142975	-0.046875	0.353149	0.442963	0.00702	0.564087	0.403107	-0.0585938	1.04922	0.25235
-51.4	-0.264862	0.202332	0.130493	0.445313	0.397644	0.178131	0.634369	0.165649	0.953125	0.182037
-51.3	0.163269	0.40625	0.499237	0.40625	0.403107	0.0953369	0.641388	-0.0671692	0.869537	0.435181
-51.2	0.0601501	0.0773315	0.372681	0.18045	0.353912	0.313293	0.517181	-0.121857	0.986725	0.205475
-51.1	-0.0882874	-0.00626	0.387512	0.236725	-0.0164185	0.448456	0.329681	0.421112	0.881256	0.373444
-51	-0.117981	0.0796814	0.0640869	0.578125	0.113281	0.331268	0.4328	0.237518	0.817963	0.226563
-50.9	-0.128143	-0.0390625	0.246094	0.478119	0.170319	0.523438	0.332794	0.325806	0.875793	0.463287
-50.8	-0.00391	0.142975	0.0968933	0.500763	0.205475	0.570313	0.458588	0.114075	0.863281	0.264069
-50.7	-0.154694	0.0921936	0.289856	0.677338	0.3125	0.693756	0.582031	-0.00546	0.771088	0.206268
-50.6	-0.0625	0.189056	0.591431	0.379669	0.489838	0.559387	0.637482	-0.108582	0.6586	0.303925
-50.5	-0.086731	0.331238	0.550018	0.518738	0.261719	0.347656	0.754669	-0.123413	0.657806	0.440643
-50.4	0.053894	0.164856	0.371887	0.359375	0.152344	0.409393	0.630463	0.345337	0.674225	0.135162
-50.3	-0.1008	0.389069	0.50235	0.488281	0.182037	0.446106	0.690613	0.124237	0.712494	0.350006
-50.2	-0.207825	0.25	0.517975	0.350769	0.257813	0.344543	0.376556	0.324219	0.65625	0.183594
-50.1	-0.0562439	0.270325	0.742188	0.674988	0.413269	0.428131	0.709381	0.339081	0.706268	0.178925
-50	-0.225006	0.350769	0.568756	0.652344	0.384369	0.151581	0.588287	0.208618	1.05313	0.253906
-49.9	-0.251556	0.27655	0.354706	0.259369	0.209381	0.310181	0.509369	-0.038269	0.842987	0.457031
-49.8	-0.232025	0.440613	0.176575	0.352325	0.15625	0.389862	0.37265	0.214081	1.11719	0.428131
-49.7	0.1492	0.297668	0.331268	0.310944	0.2164	0.514862	0.317169	0.3461	0.832825	0.459381
-49.6	0.0249939	0.178894	0.5	0.659363	0.253906	0.357056	0.642181	0.359375	0.646881	0.328918
-49.5	-0.110931	0.175781	0.432037	0.617188	0.278107	0.109375	0.721863	0.0507813	0.586731	0.265625
-49.4	0.124207	0.459381	0.396881	0.292175	0.460938	0.207031	0.634369	-0.105469	0.776581	0.303925
-49.3	0.0593567	0.394531	0.523438	0.230469	0.440613	0.386719	0.607025	0.157043	0.592987	0.361725
-49.2	0.201569	0.375	0.132813	0.226563	0.0499878	0.450012	0.554688	0.139862	0.683594	0.217194
-49.1	-0.0187683	0.146088	0.370331	0.235138	0.150787	0.173462	0.446075	0.331268	0.71875	0.287506
-49	-0.0757751	-0.00156	0.528931	0.505463	0.311707	0.213287	0.679688	0.0257874	0.703125	0.205475
-48.9	-0.0976563	-0.00861	0.620331	0.567169	0.302338	0.507813	0.567169	0.179688	0.692963	0.136719
-48.8	0.00235	0.15625	0.464081	0.513275	0.238281	0.360962	0.614044	0.0437622	0.829681	0.389069
-48.7	0.1539	0.210144	0.286743	0.5914	0.256256	0.28125	0.647644	0.148438	0.794525	0.372681
-48.6	-0.00626	0.299988	0.232056	0.317169	0.328888	0.466431	0.650787	0.2883	0.785156	0.3797
-48.5	-0.0546875	0.291412	0.411743	0.607819	0.112488	0.271118	0.570313	0.320313	0.805481	0.476563
-48.4	-0.0648499	0.235931	0.551575	0.546875	0.25235	0.477356	0.538269	0.210175	0.625	0.301575
-48.3	0.03125	-0.0249939	0.410156	0.56485	0.395294	0.303131	0.730469	0.292206	0.936737	0.357819
-48.2	0.101563	-0.0140686	0.532043	0.423431	0.178894	0.150024	0.71875	-0.0328064	0.952362	0.592987
-48.1	0.0867004	-0.0453186	0.428131	0.368744	0.436707	0.0172119	0.525787	0.0914307	0.607025	0.251587
-48	0.167175	0.235931	0.161743	0.507019	0.0117188	0.315643	0.27655	0.412506	0.528137	0.363281
-47.9	-0.193756	0.015625	0.215637	0.399994	0.0804749	0.392212	0.601563	0.360962	0.932037	-0.0140381
-47.8	-0.0992126	0.302338	0.506256	0.384369	0.248444	0.493774	0.632813	0.175781	1.01328	0.443756
-47.7	0.222656	0.421875	0.331268	0.574219	0.33905	0.0882874	0.411713	-0.138275	0.892181	0.655487
-47.6	0.190613	0.319519	0.460175	0.504669	0.2211	0.346893	0.587494	0.260162	0.822662	0.31955
-47.5	-0.00626	0.194519	0.113281	0.24765	0.684357	0.472656	0.532013	0.390625	0.871094	0.425781
-47.4	-0.0218811	0.0304565	0.110168	0.610138	0.517975	0.0789185	0.691406	0.143768	0.815643	0.521118
-47.3	0.234375	0.3125	0.37735	0.315613	0.43515	0.197662	0.578888	0.198456	0.898438	0.391418
-47.2	0.038269	0.484375	0.407043	0.2789	0.358582	0.525024	0.710144	0.298462	0.994537	0.445313
-47.1	0.0296936	0.350006	0.296875	0.538269	0.467194	0.175781	0.231232	0.474243	1.02969	0.25705
-47	-0.136719	0.357819	0.44455	0.5578	-0.0125122	0.376587	0.465607	0.432831	0.88205	0.329712
-46.9	-0.0789185	0.246887	0.503143	0.514832	0.159363	0.703918	0.667969	0.350006	0.995331	0.420319
-46.8	-0.00235	0.329681	0.5383	0.458588	0.261719	0.529694	0.488281	0.275787	0.8414	0.517975
-46.7	0.103912	0.121094	0.451569	0.316406	0.363281	0.405487	0.299988	0.323456	0.902344	0.205475
-46.6	-0.161713	0.260925	0.732819	0.315613	0.210144	0.420319	0.321869	0.234375	0.866425	0.385956
-46.5	-0.0406189	0.416412	0.421875	0.521881	0.457031	0.326569	0.631256	0.119537	0.816406	0.397675
-46.4	-0.0328064	0.452332	0.724243	0.664825	0.078125	0.0742188	0.574219	-0.0296631	0.9664	0.423462
-46.3	-0.228912	0.217957	0.676575	0.397644	0.0843811	0.370331	0.564056	0.1922	0.628906	0.443756
-46.2	-0.0726624	0.371094	0.5047	0.287506	0.356232	0.328918	0.780457	0.289063	0.840637	0.669556
-46.1	0.255463	0.31015	0.455475	0.425781	0.541412	-0.0163879	0.821869	-0.0437317	0.728912	0.417969
-46	0.167969	0.0874939	0.464844	0.539825	0.351563	-0.00781	0.376556	0.459381	0.721893	0.280487
-45.9	0.0945129	0.0609436	0.506256	0.275787	0.46875	0.399231	0.190613	0.257813	0.896088	0.514069
-45.8	-0.0851746	0.427338	0.618774	0.427338	0.0773315	0.179688	0.522644	0.359375	0.847656	0.300781
-45.7	0.0796814	0.382019	0.515625	0.772644	0.179688	0.5047	0.611725	0.0875244	0.625793	0.0906372
-45.6	-0.00861	0.300781	0.5961	0.564056	0.194519	0.429688	0.607819	-0.00156	0.543762	0.332031
-45.5	0.0945129	0.193756	0.532043	0.511719	0.228119	0.110962	0.503113	0.0687561	0.517181	0.589081
-45.4	-0.0765686	-0.264832	0.383606	0.523438	0.278107	0.341431	0.606232	0.316406	0.99765	0.576569
-45.3	-0.125793	0.537506	0.357056	0.447662	0.398438	0.46875	0.475006	0.224243	0.835938	0.521881
-45.2	-0.0414124	0.0820313	0.407837	0.440613	0.264069	0.692993	0.354675	0.247681	0.728912	0.407043
-45.1	-0.167206	0.112488	0.617188	0.446869	0.373444	0.466431	0.565613	0.0328369	0.815643	0.0492249
-45	-0.0890808	0.457031	0.428131	0.561707	0.282013	0.146881	0.640625	0.267212	0.511719	0.353149
-44.9	-0.0687561	0.431244	0.624237	0.592194	0.441406	0.0679932	0.65155	-0.09375	0.836731	0.309387
-44.8	-0.133606	0.104675	0.418762	0.525787	0.407806	0.336731	0.410919	0.142975	0.7883	0.628906
-44.7	-0.00546	0.069519	0.464081	0.74295	0.602325	0.209381	0.21405	0.282043	0.56015	0.516418
-44.6	-0.0328064	0.397644	0.732056	0.61795	0.179688	0.466431	0.4664	0.0648499	0.590637	0.475006
-44.5	-0.143768	0.296082	0.423462	0.6586	0.212494	0.41095	0.655457	0.189087	0.7258	0.441406
-44.4	-0.0445251	0.139069	0.494537	0.640625	0.619537	0.182831	0.4375	0.19455	0.50705	0.355469
-44.3	0.240631	0.315613	0.392212	0.394531	0.316406	0.340637	0.3703	-0.179688	0.742188	0.604706
-44.2	0.182037	0.103119	0.450806	0.385925	0.378906	0.214844	0.417969	-0.0484314	0.885162	0.323456
-44.1	0.0359192	0.101563	0.260956	0.448425	0.432037	0.449219	0.549225	0.00235	1.0625	0.370331
-44	0.00467	0.109375	0.6633	0.407806	0.254669	0.342194	0.532013	0.0851746	1.09375	0.372681
-43.9	-0.1586	0.176575	0.63205	0.524994	0.2742	0.498444	0.582794	0.228149	1.02423	0.178131
-43.8	0.221863	0.50235	0.53125	0.758575	0.303894	0.404694	0.262482	0.196106	0.546112	0.290649
-43.7	0.330475	0.499207	0.649231	0.650787	0.49765	0.120331	0.655457	-0.0249939	0.827362	0.341431
-43.6	-0.0047	0.0898438	0.647675	0.522644	0.317169	0.0648499	0.80545	0.00159	0.705475	0.128143
-43.5	-0.327362	0.0929565	0.317993	0.409363	0.289063	0.34375	0.664063	-0.00937	0.573456	0.407837
-43.4	-0.316406	0.325775	0.375	0.301544	0.00781	0.467987	0.553131	0.0609436	0.831268	0.424225
-43.3	0.0140686	-0.0249939	0.547668	0.552338	0.176544	0.537506	0.671082	0.0133057	0.578918	0.208618
-43.2	0.00546	0.200012	0.563293	0.572662	0.233582	0.456268	0.556244	0.176575	0.5336	0.0148621
-43.1	-0.22345	-0.130463	0.560944	0.389832	0.360138	0.265625	0.537506	0.0335999	0.730469	0.142212
-43	-0.279694	-0.0882874	0.332825	-0.000793	0.390625	-0.18045	0.21405	-0.165619	0.974213	0.078125
-42.9	0.152344	0.330475	0.540649	0.399994	0.321075	0.302368	0.579681	-0.291382	0.578125	0.352356
-42.8	0.112488	0.0140686	0.44455	0.475006	-0.239838	0.184387	-0.039856	-0.0765381	0.183594	-0.111694
-42.7	-0.4133	-0.3461	0.492188	0.525787	-0.167206	0.465637	-0.0281372	-0.0726318	0.646881	-0.33905
-42.6	-0.280487	0.0515747	0.161743	0.0609436	0.295319	0.250793	0.587494	0.0187683	0.40625	-0.317169
-42.5	-0.202362	-0.0874939	0.0773621	-0.40625	0.396088	-0.288269	0.581238	-0.078125	0.369537	-0.116394
-42.4	-0.381256	-0.0257874	0.50235	0.5578	0.183594	-0.233582	0.474213	-0.161713	0.739075	0.171112
-42.3	-0.365631	0.207031	0.331268	0.253906	0.516388	0.126587	0.746857	0.0671997	0.803131	0.403137
-42.2	-0.242188	0.179688	0.439087	0.607025	0.1539	-0.0757751	0.250763	0.271118	0.69455	0.277344
-42.1	-0.16095	0.00861	0.297668	0.457031	0.1586	0.217194	0.208588	0.101563	0.603119	0.264862
-42	0.0476379	0.069519	0.498444	0.392181	0.288269	0.464844	0.4617	0.0304871	0.452362	0.2258
-41.9	0.0820313	0.0625	0.5625	0.359375	0.351563	0.226563	0.448425	0.133606	0.484375	-0.0632629
-41.8	0.114044	0.0968628	0.310944	0.485931	0.251556	-0.1492	0.513275	-0.0632629	0.517181	0.0515747
-41.7	0.200775	0.146088	0.290649	0.0843811	0.251556	0.34845	0.288269	0.241425	0.670319	0.333618
-41.6	0.107025	0.0687561	0.228912	0.360138	0.282806	0.0945435	0.374207	0.101563	0.769531	0.12735
-41.5	-0.135162	-0.0789185	0.364868	0.617188	0.266388	0.189087	0.256256	-0.0218506	0.705475	0.0359497
-41.4	-0.272675	0.203125	0.536743	0.503906	0.397644	0.317993	0.271881	0.272675	0.5961	-0.0507813
-41.3	-0.212494	0.232819	0.241425	0.309357	0.267181	-0.0749817	0.350006	0.1922	0.471893	0.211731
-41.2	0.0195313	0.219543	0.426575	0.424988	0.338287	-0.0617065	0.364044	-0.0820313	0.676575	0.224243
-41.1	-0.298431	0.179688	0.381256	0.646088	0.37265	0.1633	0.391388	-0.107788	0.544525	-0.0429688
-41	-0.139069	0.0328064	0.282043	0.427338	0.0492249	0.217194	0.332031	0.13205	0.744537	0.0898438
-40.9	-0.148438	0.182037	0.373444	0.489838	0.0445251	0.250793	0.24295	0.458618	1.00391	0.0211182
-40.8	0.0375061	0.772644	0.274231	0.58905	0.7453	0.263306	0.691406	0.586731	1.06329	0.572662
-40.7	0.423431	0.475769	0.360962	0.767975	0.521088	0.128143	0.989838	0.238281	0.417206	0.446899
-40.6	0.424225	0.215637	0.768768	1.00076	0.31485	-0.0648193	0.578125	0.132813	0.374237	0.13205
-40.5	-0.328918	0.119537	0.909393	0.844513	0.37735	0.639069	0.378906	-0.174988	0.1922	-0.0874939
-40.4	-0.371094	-0.12265	0.232819	0.414825	0.0359192	0.732056	0.046875	-0.356232	0.176575	-0.2789
-40.3	-0.62265	-0.365631	0.346893	0.355469	-0.284393	0.133606	-0.0828247	-0.589844	0.195313	-0.296875
-40.2	-0.607819	-0.169525	0.22345	0.0827942	-0.237518	-0.0585938	-0.00391	-0.755463	0.0859375	-0.527344
-40.1	-0.482025	-0.184387	-0.0437317	-0.024231	0.00858	-0.179688	-0.078125	-0.880463	0.157043	-0.478882
-40	-0.793762	-0.323425	-0.2789	-0.203125	-0.478119	-0.221863	0.0554504	-0.652344	0.188293	-0.356232
-39.9	-0.528137	-0.524231	-0.111694	-0.198456	-0.34845	-0.400757	-0.243744	-0.304688	0.376556	-0.166382
-39.8	-0.753906	-0.0132751	-0.0984192	-0.0117188	0.0671692	-0.158569	-0.0390625	-0.160919	0.608612	0.122681
-39.7	-0.495331	-0.107819	-0.103119	0.24765	0.159363	-0.0507813	0.269531	0.197662	0.586731	-0.112488
-39.6	-0.101563	0.396088	0.4086	0.24765	0.2117	-0.242188	0.3703	0.25705	0.756256	0.256256
-39.5	-0.0703125	0.0687561	0.421875	0.196075	0.2789	-0.133575	0.479675	0.135162	0.731262	0.290649
-39.4	0.191406	-0.00546	0.5336	0.329681	0.225006	-0.0507813	0.316406	0.0101624	0.621094	0.0648499
-39.3	-0.0343933	-0.250793	0.589844	0.25	0.220306	0.150024	0.405457	-0.384369	0.601563	0.145325
-39.2	-0.162506	0.222656	0.41095	0.321869	0.257813	0.287506	0.402344	-0.0531006	0.941406	0.321899
-39.1	-0.0656433	0.286713	0.486725	0.124207	0.302338	0.222656	0.138275	0.314087	0.757813	0.278931
-39	0.167969	0.046875	0.417206	0.286713	0.459381	0.118774	0.626556	-0.239044	0.459381	0.3172
-38.9	-0.222656	-0.170319	0.493774	0.510162	0.381256	0.296875	0.2453	-0.243744	0.399231	0.0265808
-38.8	0.114044	0.0375061	0.546875	0.601563	0.434357	0.387512	0.292969	-0.117188	0.791412	-0.264038
-38.7	0.142181	0.322662	0.645325	0.113281	0.74295	-0.00467	0.695313	-0.0140381	0.662506	0.231262
-38.6	0.203888	0.289063	0.396118	0.196075	0.241394	0.154694	0.528107	0.180481	0.821106	0.167969
-38.5	-0.117188	0.417175	0.573456	0.583588	0.174225	0.253143	0.323425	-0.116394	0.996887	0.117981
-38.4	-0.0703125	0.105469	0.465637	0.802338	0.392181	0.0335999	0.0679626	-0.222656	0.479706	0.263306
-38.3	-0.28125	0.102356	0.472656	0.594513	0.102325	0.234375	0.318756	-0.0906067	0.446869	-0.196869
-38.2	-0.117981	0.398438	0.1633	0.577332	0.18045	0.1633	0.199982	0.135162	1.12344	-0.224976
-38.1	0.459381	0.239838	0.116425	0.117188	0.380463	-0.0992126	0.549988	-0.164825	0.760162	0.121094
-38	0.00858	0.451569	0.396881	0.519531	-0.0507813	-0.0726318	0.207794	-0.0507813	0.548431	0.204712
-37.9	-0.221893	0.125793	0.491425	0.459381	0.365631	-0.0390625	0.304688	-0.0109253	0.646088	0.264069
-37.8	-0.188293	0.239838	0.443756	0.322662	0.129669	0.0640869	0.398438	-0.0132751	0.576569	-0.114838
-37.7	0.0984192	0.0812378	0.2211	0.407806	0.178131	0.0195313	0.416412	-0.00781	0.320313	0.15625
-37.6	-0.198456	0.1297	0.516418	0.441406	0.428894	0.230469	0.389832	-0.152344	0.699219	0.425018
-37.5	-0.24765	0.224213	0.620331	0.638275	0.18515	0.13205	0.403107	-0.00156	0.739838	0.137512
-37.4	-0.0320435	0.292969	0.270325	0.629669	0.11795	0.214844	0.0921936	0.274231	0.806244	0.224243
-37.3	-0.0523376	0.246094	0.224243	0.432037	-0.214081	0.178925	-0.00314	0.0195313	0.84845	0.631256
-37.2	-0.0859375	0.0445251	0.40625	0.143738	-0.0140686	0.024231	0.3078	-0.117188	0.668762	0.296112
-37.1	0.0265503	0.046875	0.398438	0.145294	0.0679626	0.157043	0.328888	0.117981	0.422668	0.458618
-37	-0.0773621	-0.0640564	0.397675	0.353912	0.0359192	0.0828247	0.588287	-0.0304565	0.62735	-0.159363
-36.9	0.015625	-0.321869	0.700012	0.584381	0.366394	-0.363281	0.449982	-0.308594	0.524994	0.0570374
-36.8	0.0609436	0.181244	0.512512	0.296082	0.639069	-0.0765381	0.361725	-0.253113	0.625	0.355469
-36.7	-0.295319	0.307037	0.0960999	0.106232	0.327332	-0.0195313	0.210144	0.107819	0.743744	0.122681
-36.6	-0.178925	-0.101563	0.203125	0.31015	0.260925	0.046875	0.388275	0.195313	0.632813	0.224243
-36.5	0.160919	-0.00391	0.2547	0.354675	0.477325	0.160156	0.576569	-0.00702	0.490631	0.169556
-36.4	-0.128906	0.295319	0.5383	0.611725	0.0968628	0.110168	0.371094	0.13205	0.594543	0.0828247
-36.3	-0.117981	0.0406189	0.532043	0.295319	0.137482	-0.346069	0.480469	-0.0648193	0.7789	0.173462
-36.2	-0.09375	0.0429688	0.280487	0.126556	0.225006	0.0578308	0.453888	-0.101563	0.703125	0.146881
-36.1	-0.263275	0.300781	0.338287	0.415619	0.266388	-0.102325	0.221863	-0.0491943	0.655487	0.188293
-36	-0.0195313	0.136719	0.25	0.43515	0.235931	0.364075	0.530457	-0.00858	0.642975	0.235962
-35.9	0.0671692	0.345306	0.310181	0.391388	0.0351563	0.199219	0.735138	0.0656433	0.675781	0.0211182
-35.8	0.0163879	0.349213	0.582031	0.0968628	0.330475	0.228912	0.5867	-0.000763	0.523438	-0.0195313
-35.7	0.0453186	0.148438	0.34845	0.141388	0.282806	-0.235931	0.580475	0.152344	0.829681	0.0664063
-35.6	-0.0789185	0.024231	0.347656	0.506256	0.226563	0.0679932	0.544525	-0.243744	0.479706	0.12735
-35.5	-0.171112	0.133606	0.292206	0.571869	0.110138	0.0367432	0.450775	-0.311707	0.581268	0.1008
-35.4	-0.371887	0.110168	0.314087	0.435944	0.330475	0.276581	0.551544	-0.374207	0.765625	0.215637
-35.3	-0.0882874	0.0445251	0.402344	0.368744	0.422638	0.347656	0.585938	0.117188	0.419525	0.0109558
-35.2	0.191406	0.0773315	0.4758	0.135925	0.414825	0.456268	0.33905	0.294556	0.588287	-0.164063
-35.1	-0.0703125	-0.0601501	0.196106	0.434357	0.357025	0.368774	0.483582	0.0523682	0.6875	-0.200775
-35	-0.292206	-0.125793	0.401581	0.295319	0.213287	0.287506	0.460938	-0.191406	0.540619	0.139862
-34.9	-0.160156	0.229675	0.618774	0.6875	0.132019	0.526581	0.231232	-0.285919	0.523438	-0.0757751
-34.8	0.294525	0.256256	0.236725	0.663269	0.0343628	0.360168	0.0335999	-0.254669	0.2789	0.0914307
-34.7	0.202332	0.0804749	0.273438	0.510925	0.460938	0.196899	0.499207	-0.292175	0.307037	0.209381
-34.6	0.244537	0.391418	0.539063	0.662506	0.600006	0.233612	0.405457	-0.418732	0.467987	-0.0289001
-34.5	0.140625	0.537506	0.737518	0.674988	0.520294	-0.0367126	0.190613	-0.0640564	0.713287	-0.107025
-34.4	0.354675	-0.147644	0.447662	0.153107	0.130463	0.164063	0.169525	0.0953369	0.810944	-0.0585938
-34.3	0.287506	0.055481	0.132813	0.399994	-0.262512	0.326569	-0.00705	0.0179749	0.676575	-0.0328064
-34.2	-0.521881	0.321106	0.592987	0.664063	0.110931	0.114868	0.383575	0.071106	0.614075	0.0109558
-34.1	-0.00781	0.392181	0.623444	0.510162	0.0242004	0.0359497	0.138275	0.109375	0.270325	0.2258
-34	0.0343628	0.116394	0.318756	0.438263	-0.0437622	-0.172638	0.0218811	-0.0703125	0.374237	0.0546875
-33.9	0.168732	-0.144531	0.382813	0.62265	0.0914001	-0.0289001	0.285919	0.120331	0.534393	0.0140686
-33.8	0.307037	-0.0562439	0.412506	0.239838	0.25235	0.244537	-0.0140686	-0.176544	0.650787	0.0953369
-33.7	-0.1297	0.314056	0.162506	0.232025	0.21405	0.279694	0.18515	0.443756	0.558594	0.103149
-33.6	-0.151581	0.0632935	-0.0202942	0.205475	0.24295	0.0281372	0.246094	-0.0960693	0.274231	0.278931
-33.5	-0.198456	0.145325	0.371094	0.484375	0.226563	0.234375	0.332031	0.221893	0.414063	0.131256
-33.4	-0.071106	0.439056	0.5672	0.522644	0.157013	0.131256	0.3367	0.208618	0.541412	0.108612
-33.3	-0.0429688	0.1539	0.357056	0.310944	0.263275	-0.128113	0.25	0.139862	0.359375	-0.204681
-33.2	0.317963	0.0585938	0.150787	0.139832	0.199219	-0.225769	0.269531	-0.282013	0.398438	0.0546875
-33.1	-0.0210876	0.0578003	0.245331	0.298431	0.324982	0.145325	0.332794	-0.00702	0.557037	0.161743
-33	-0.03125	-0.0750122	0.349243	0.460938	0.0273438	0.142975	0.131256	0.327362	0.543762	0.0601807
-32.9	-0.0249939	0.148438	0.162506	0.420319	0.0968628	0.270325	0.289825	0.217194	0.464081	0.205475
-32.8	0.0515442	0.195313	0.0617371	0.279694	0.302338	0.303925	0.00235	-0.0429688	0.481262	0.332825
-32.7	-0.246887	0.139069	0.512512	0.530457	0.457794	0.106262	0.33905	-0.310913	0.707825	0.253906
-32.6	-0.0742188	0.173431	0.496094	0.217957	0.264069	0.305481	0.436707	-0.107788	0.760162	-0.228882
-32.5	-0.0179749	0.211731	0.285156	0.287506	0.0179749	-0.0788879	0.130463	0.229706	0.525787	0.159393
-32.4	0.133575	0.355469	0.276581	0.46405	0.104675	-0.181244	0.315613	0.135956	0.448456	0.260956
-32.3	0.326569	0.228912	0.595337	0.578125	0.403107	-0.11795	0.292969	-0.0265503	0.56955	0.275024
-32.2	0.166412	0.183594	0.642212	0.544525	0.494537	0.0734558	0.237488	-0.110138	0.625793	0.211731
-32.1	0.126556	0.212494	0.650024	0.257019	-0.0328064	0.285156	0.235138	0.0211182	0.699219	-2.27e-13
-32	0.18515	0.0789185	0.271118	0.425781	0.238281	-0.117188	0.323425	0.00861	0.867981	-0.0148315
-31.9	0.0492249	-0.0273438	0.282043	0.366394	0.15155	0.185181	0.273438	-0.0452881	0.686737	-0.00858
-31.8	0.00937	0.0320435	0.102356	0.30545	0.454681	0.171875	0.304688	0.110168	0.314056	0.282043
-31.7	0.115631	0.00781	0.370331	0.272644	0.0140686	0.185181	0.504669	0.206268	0.458588	0.355469
-31.6	-0.0320435	0.0726624	0.261719	0.757813	0.125	0.107056	0.434357	-0.0812378	0.472656	0.0695496
-31.5	-0.321106	0.359375	0.492981	0.548431	0.392181	-0.0999756	0.253113	0.205475	0.728912	-0.0593567
-31.4	-0.251556	0.259369	0.46875	0.646088	0.302338	0.039856	0.481232	0.0179749	0.558594	0.00549
-31.3	0.053894	-0.236725	0.466431	0.1875	0.228912	0.2547	0.584381	-0.136719	0.715637	-0.0437317
-31.2	0.155457	-0.124207	0.148438	0.239838	0.321075	0.462524	0.3992	-0.12265	0.56955	-0.0476379
-31.1	-0.0984497	0.107025	0.497681	0.478119	0.445313	0.367188	0.439056	-0.418732	0.175018	-0.326538
-31	0.0976563	0.055481	0.592194	0.671082	0.00781	0.278137	0.489044	-0.0827942	0.145325	0.195313
-30.9	0.18985	0.242188	0.631256	0.758575	0.321075	0.106262	0.469513	-0.0625	0.557037	-0.135132
-30.8	0.0406189	0.0296936	0.400024	0.303131	0.630463	0.428131	0.367188	-0.319519	0.728912	0.055481
-30.7	0.317169	0.157806	0.424225	0.350006	0.429688	0.200806	0.150787	-0.190613	0.517975	-0.0703125
-30.6	0.178894	-0.152344	0.209381	0.228119	0.0921936	0.293762	-0.1586	0.173462	0.362518	0.0562744
-30.5	-0.112518	0.0750122	0.303131	0.512482	0.11795	0.153137	0.351563	0.188293	0.137512	0.320313
-30.4	-0.485931	0.213287	0.556274	0.778107	0.085144	-0.270294	0.407806	-0.0664063	0.515625	0.0195313
-30.3	0.0242004	0.197662	0.462524	0.37265	0.277344	0.329712	0.0273438	-0.0687256	0.660156	0.138306
-30.2	-0.0531311	0.0187378	0.428131	0.171082	0.123444	-0.0820313	0.239838	0.0656433	0.398438	0.280487
-30.1	0.221863	0.337494	0.477356	0.139069	0.3414	-0.1492	0.189056	-0.139038	0.5	0.015625
-30	0.255463	-0.0265503	0.0828247	0.425781	-0.0531311	-0.203888	0.295319	-0.332031	0.536713	0.34375
-29.9	-0.0687561	-0.0234375	0.0758057	0.254669	0.108582	0.197662	0.228119	-0.179688	0.365631	0.310944
-29.8	0.1492	-0.101563	0.263306	0.103912	0.135162	0.0257874	0.0117188	-0.1203	0.464844	0.0664063
-29.7	0.12735	-0.106262	0.103149	0.31485	0.118744	0.3461	0.342194	-0.106232	0.375793	-0.0945129
-29.6	-0.0476685	0.325775	0.592194	0.549225	0.353119	0.214081	0.477325	-0.125763	0.514862	0.046875
-29.5	0.0507813	0.00391	0.614075	0.274994	0.178894	0.0531311	0.268738	-0.317169	0.557831	0.114075
-29.4	-0.110931	-0.257019	0.298462	0.0398254	-0.0539246	0.152344	0.0460815	-0.149994	0.432831	0.267212
-29.3	-0.165619	0.15155	0.317993	0.396088	0.302338	0.117188	0.11795	-0.328125	0.592987	0.0820313
-29.2	-0.253143	0.27655	0.59845	0.664063	0.324219	0.507813	0.363281	0.00314	0.320313	0.0718994
-29.1	-0.0921936	0.140625	0.735168	0.78125	0.0976563	0.258606	0.157013	0.279694	0.467987	-0.0429688
-29	0.175781	0.109375	0.763306	0.308594	0.282013	-0.171875	0.436707	0.231262	0.866425	-0.223419
-28.9	0.442169	0.317963	0.5961	0.455475	0.324219	-0.15625	0.4953	-0.359375	0.524231	-0.0281067
-28.8	0.271881	0.201569	0.646118	0.418732	0.288269	-0.121094	0.2836	-0.126556	0.478912	-0.00391
-28.7	0.186707	0.385162	0.394531	0.262482	0.207031	0.0632935	0.537506	-0.297638	0.295319	0.0211182
-28.6	0.177338	0.194519	0.318756	0.238281	0.538269	0.211731	0.419525	-0.230469	0.393768	0.0851746
-28.5	-0.000793	0.1828	0.336731	0.575775	0.455475	0.201569	0.203125	-0.0124817	0.589081	-0.0921631
-28.4	0.1875	0.204681	0.513306	0.50235	0.264832	0.2211	0.358582	-0.0632629	0.486725	-0.0210876
-28.3	0.0562439	0.2211	0.483612	0.366394	0.117188	-0.0273438	0.473419	-0.46875	0.547668	0.179688
-28.2	-0.00235	-0.0414124	0.555481	0.282013	0.022644	0.16095	0.201569	-0.00467	0.5961	0.246094
-28.1	-0.0249939	0.37265	0.371887	0.682037	-0.00156	0.0047	0.413269	-0.121094	0.546875	0.321899
-28	-0.231262	0.114075	0.657043	0.696075	0.271088	0.144531	0.670319	0.0172119	0.395325	0.113281
-27.9	0.171875	0.0664063	0.701569	0.350769	0.15155	0.104706	0.410156	-0.194519	0.446106	0.143768
-27.8	0.18515	0.404694	0.542969	0.484375	0.226563	0.0211182	0.464844	0.0945435	0.595306	-0.329681
-27.7	0.0945129	0.055481	0.433594	0.475006	0.260162	0.326569	0.611725	0.111725	0.564056	-0.107788
-27.6	0.504669	-0.0921936	0.290649	0.280457	0.285156	0.234375	0.142975	-0.110138	0.328125	-0.0413818
-27.5	0.053894	-0.0171814	0.171875	0.475769	0.150787	0.480469	0.253113	-0.0835876	0.447662	0.117188
-27.4	0.0117188	0.0960999	0.310181	0.489838	0.416412	0.465637	0.390625	0.024231	0.258606	0.157043
-27.3	0.078125	0.392975	0.532837	0.670319	0.317169	0.338287	0.578125	0.0523682	0.539856	0.267975
-27.2	0.176544	0.240631	0.521881	0.770294	0.192169	0.362518	0.582031	-0.318726	0.560944	-0.0976563
-27.1	0.157013	0.0718689	0.606262	0.708588	0.145294	0.3797	0.385925	0.0461121	0.361725	-0.117188
-27	0.193756	0.0484314	0.642975	0.304688	-0.0929871	0.0820313	0.254669	-0.0320129	0.3125	-0.0578003
-26.9	0.115631	0.0835876	0.606262	0.438263	0.0859375	0.25235	0.444519	0.0726624	0.31955	-0.232788
-26.8	0.232819	0.289856	0.384399	0.5867	0.3414	0.118774	0.404694	-0.0648193	0.514069	-0.0859375
-26.7	0.267975	0.159363	0.460938	0.322662	0.147644	0.238281	0.435944	-0.0249939	0.582825	0.0797119
-26.6	0.328888	0.125	0.899231	0.589844	0.323425	0.00235	0.436707	-0.139832	0.344543	-0.114044
-26.5	0.15155	0.362488	0.699219	0.451569	0.378906	-0.0429688	0.378906	-0.0749817	0.371094	-0.118744
-26.4	0.199219	-0.0890503	0.451569	0.287506	0.277344	0.113281	0.355469	-0.0367126	0.477356	-0.0202942
-26.3	0.21405	0.197662	0.4711	0.297638	0.392181	-0.0476379	0.207031	0.428131	0.329681	-0.113281
-26.2	0.0742188	0.257813	0.483612	0.201569	0.289825	0.103912	0.522644	0.300781	0.378906	0.138306
-26.1	-0.149994	0.0859375	0.402344	0.381256	0.43515	0.335938	0.556244	0.133606	0.496887	-0.0476379
-26	0.137482	0.286713	0.606262	0.304688	0.588287	0.38205	0.342957	0.0273438	0.470306	0.0382996
-25.9	0.294525	-0.0335999	0.450012	0.428894	0.440613	0.1008	0.292175	-0.201538	0.609375	0.0429688
-25.8	0.24295	-0.167969	0.307037	0.37265	0.31015	-0.0374756	0.3703	0.169556	0.672668	0.0648499
-25.7	0.236725	-0.0249939	0.332825	0.2742	0.0914001	0.152344	0.383575	-0.0929565	0.464081	-0.046875
-25.6	0.0726624	0.25235	0.410156	0.314056	0.360138	0.417206	0.366394	-0.0218506	0.0539246	-0.1875
-25.5	0.266388	0.0601501	0.325012	0.505463	0.467194	0.249237	0.184357	-0.136719	0.34375	-0.0867004
-25.4	0.149994	0.205475	0.303131	0.43985	0.346863	0.0843811	0.292175	0.0101624	0.495331	0.00626
-25.3	0.360931	0.211731	0.390625	0.279694	0.520294	0.371094	0.0593567	-0.03125	0.409393	-0.237488
-25.2	0.192169	0.0742188	0.464081	0.449219	0.441406	0.176575	0.125763	0.0257874	0.484375	-0.0609131
-25.1	0.207794	-0.0109253	0.425018	0.426544	0.121094	0.189087	0.232025	-0.0523376	0.530487	-0.000763
-25	0.294525	0.0203247	0.401581	0.510162	0.446075	0.146881	0.460938	-0.178101	0.238281	0.0328369
-24.9	0.292969	0.164856	0.525024	0.771088	0.263275	0.116425	0.414063	0.0758057	0.155487	-0.0796814
-24.8	0.24765	0.211731	0.301575	0.623444	0.285156	0.28595	0.253906	-0.133575	0.206268	-0.33905
-24.7	-0.0461121	0.217194	0.546875	0.536713	0.265625	0.106262	0.0507813	-0.0804443	0.505463	-0.362488
-24.6	0.207794	0.1828	0.269531	0.228912	0.342194	0.217987	0.199982	-0.0523376	0.592194	-0.123413
-24.5	0.191406	0.392975	0.126587	0.135162	0.210144	0.0429688	0.0906067	-0.0101318	0.821106	0.00781
-24.4	0.0343628	0.303131	0.256256	0.449982	0.429688	0.00705	0.257019	-0.1828	0.31485	-0.230469
-24.3	0.0929565	-0.0132751	0.208618	0.452332	0.398438	0.0101624	0.202332	0.0367432	0.290619	-0.00623
-24.2	0.299225	-0.0437622	0.364075	0.458588	0.242188	0.164856	0.557037	0.110962	0.450012	-0.0601501
-24.1	0.347656	0.384369	0.431274	0.452332	0.0390625	0.0859375	0.420319	-0.1875	0.487518	-0.347656
-24	0.121857	0.250793	0.43985	0.490631	0.208588	0.212524	-0.0171814	-0.167969	0.394531	-0.270294
-23.9	-0.0882874	-0.0804749	0.510956	0.394531	0.160156	-0.124207	0.2789	0.0195313	0.267181	-0.239838
-23.8	0.114838	-0.0593872	0.0812683	0.350769	0.0257874	-0.198425	0.347656	0.125	0.285156	-0.0163879
-23.7	0.257019	0.142181	0.476563	0.296875	0.373444	0.267975	0.422638	-0.285919	0.450775	-0.0304565
-23.6	0.237488	0.282043	0.395325	0.378113	0.325775	0.249237	0.248444	-0.25	0.597656	-0.174194
-23.5	0.178131	0.09375	0.483612	0.296875	0.364044	0.0094	0.381256	-0.318726	0.309387	-0.347656
-23.4	0.0163879	0.206238	0.499237	0.255463	0.360138	-0.00467	0.12735	-0.00623	0.400787	-0.306244
-23.3	0.0460815	0.31485	0.270325	0.253906	0.0445251	-0.0195313	0.110931	0.0047	0.2211	-0.226563
-23.2	0.195313	0.185944	0.619537	0.301544	0.255463	0.228149	0.210938	-0.141388	0.49765	-0.129669
-23.1	0.128906	0.0140686	0.607819	0.285919	0.321075	0.253906	0.199219	-0.00546	0.608612	-0.220306
-23	0.339844	0.349213	0.604706	0.592957	0.365631	0.1297	0.0632629	0.0812683	0.266418	0.0351563
-22.9	0.174988	0.328918	0.563293	0.436707	0.210144	0.249237	0.138275	-0.139038	0.232025	-0.09375
-22.8	0.114838	0.0296936	0.559387	0.354675	0.116394	0.0117188	0.229675	-0.103882	0.446106	-0.0335693
-22.7	0.2742	0.136719	0.926575	0.405457	-0.120331	-0.226563	-0.0960999	-0.27655	0.696869	0.0437622
-22.6	0.132019	0.146881	0.661743	0.528107	0.139832	0.0429688	0.397644	-0.0218506	0.370331	0.0195313
-22.5	0.000763	0.159363	0.604706	0.443756	0.178131	0.0304871	0.289063	0.0195313	0.300018	0.199219
-22.4	0.0765686	0.257019	0.446899	0.589844	0.200775	0.110168	0.192963	0.111725	0.49765	-0.164063
-22.3	0.132813	0.164856	0.744537	0.493744	0.0710754	0.0484619	0.219513	-0.0390625	0.603119	-0.3414
-22.2	0.172638	0.224213	0.644531	0.133575	0.169525	-0.022644	0.111725	0.0461121	0.655487	-0.107788
-22.1	0.265625	0.0257874	0.303131	0.146088	0.3125	-0.038269	0.349213	0.0179749	0.512512	0.0851746
-22	0.0734253	0.0437622	0.398438	0.518738	0.12735	0.0335999	0.123444	-0.2164	0.545319	0.31955
-21.9	-0.00391	0.0859375	0.607819	0.277344	0.140625	-0.194519	0.161713	-0.0726318	0.776581	0.0390625
-21.8	0.0835876	0.33905	0.568756	0.189056	0.258575	0.173462	0.326569	-0.0874939	0.375793	-0.103119
-21.7	0.078125	0.28125	0.579712	0.385925	0.21875	0.136719	0.390625	-0.2742	0.56015	-0.24765
-21.6	0.110931	0.404694	0.421875	0.171082	0.270294	0.189087	0.246094	-0.293732	0.517181	-0.186707
-21.5	0.223419	0.0164185	0.50705	0.248444	0.0843811	-0.0234375	0.18515	-0.158569	0.584381	-0.00467
-21.4	0.215607	0.202332	0.514069	0.303131	0.393738	0.108612	0.221863	0.0546875	0.50235	0.0250244
-21.3	0.144531	0.332031	0.516418	0.43045	0.338287	0.393768	0.428894	-0.0195313	0.432037	-0.0898438
-21.2	0.217194	-0.0101624	0.617188	0.447662	0.237488	0.154694	0.189056	-0.121857	0.335938	-0.0202942
-21.1	0.271088	0.248444	0.586731	0.225769	0.300781	0.113281	0.103119	-0.0992126	0.763275	0.00861
-21	0.295319	0.141418	0.746887	0.349213	0.157806	-0.0476379	-0.134369	-0.0578003	0.485168	0.0890808
-20.9	0.228912	0.0492249	0.881256	0.288269	0.0359192	-0.206238	0.0929565	0.0703125	0.640625	0.0164185
-20.8	0.432037	0.203125	0.448456	0.1875	0.154694	0.0804749	0.136719	0.137512	0.625793	-0.0117188
-20.7	0.0515442	0.521088	0.376587	0.296082	0.228912	0.328918	0.00702	-0.0601501	0.391418	-0.0429688
-20.6	0.12735	0.4953	0.581268	0.255463	0.183594	0.409393	0.4328	-0.09375	0.178131	0.0445557
-20.5	0.207031	0.25235	0.510162	0.273438	0.254669	0.178925	0.440613	-0.0289001	0.565643	-0.106232
-20.4	0.191406	0.65155	0.496094	0.374207	0.165619	0.238281	0.207031	-0.165619	0.500793	0.0812683
-20.3	0.498444	0.086731	0.489075	0.255463	0.0632629	0.103149	0.18515	-0.00311	0.563293	0.0335999
-20.2	0.313263	0.117981	0.514862	0.261719	0.121094	0.160156	0.278107	0.0273438	0.542969	0.0546875
-20.1	0.0827942	0.147644	0.294556	0.419525	0.405457	0.214081	0.248444	0.196899	0.5336	0.0531311
-20	0.0148315	0.202332	0.670319	0.367188	0.251556	0.339844	0.146088	0.185181	0.432831	0.306274
-19.9	0.141388	0.438293	0.403137	0.446869	0.176544	0.139069	0.143738	0.0414124	0.286713	0.0890808
-19.8	0.337494	0.104675	0.651581	0.477325	0.199982	0.268768	0.00391	-0.109375	0.635162	0.0304871
-19.7	0.199219	0.0359497	0.653931	0.378113	0.303131	0.307037	0.21875	-0.108582	0.558594	0.0281372
-19.6	0.237488	0.12735	0.466431	0.420319	0.438263	0.145325	-0.0461121	-0.115601	0.607025	-0.103119
-19.5	0.300781	0.259369	0.297668	0.348419	0.338287	0.243774	0.197662	0.0414124	0.549225	0.000793
-19.4	-0.00937	0.360931	0.664856	0.535919	0.359375	0.207825	0.261719	0.211731	0.526581	0.0382996
-19.3	0.171875	0.375793	0.871887	0.467194	0.389069	0.232056	0.115631	0.0718994	0.571106	-0.179688
-19.2	0.417175	0.269531	0.310181	0.514069	0.123444	0.09375	-0.141418	-0.153107	0.175781	-0.0656128
-19.1	0.357025	0.0320435	0.560944	0.475006	0.267181	0.235962	0.0359192	-0.124207	0.182831	0.0789185
-19	0.112488	0.153137	0.431274	0.429688	0.277344	-0.11795	0.309357	0.0109558	0.575775	-0.174988
-18.9	0.0476379	0.171875	0.219543	0.328125	0.157806	0.162506	0.0906067	-0.142181	0.547668	-0.0578003
-18.8	0.238281	0.189056	0.475006	0.429688	0.353119	0.0843811	0.225769	-0.329681	0.558594	-0.109375
-18.7	0.135162	0.385162	0.649231	0.226563	0.232819	0.03125	0.207031	-0.0343628	0.592194	-0.302338
-18.6	0.356232	0.323425	0.672668	0.423431	0.1203	0.0984497	0.0976563	-0.110931	0.483612	-0.24295
-18.5	0.374207	0.161713	0.724243	0.268738	-0.242981	0.214081	0.0827942	-0.173431	0.604706	-0.015625
-18.4	0.139832	0.333588	0.540649	0.375763	0.0757751	0.287506	0.178894	-0.0835876	0.4664	-0.0773315
-18.3	0.25	0.268738	0.381256	0.382813	0.309357	0.212524	0.273438	-0.342957	0.358612	-0.138275
-18.2	0.0992126	0.228119	0.585938	0.196075	0.324982	0.0890808	0.411713	-0.0679626	0.405487	-0.0765381
-18.1	-0.0648499	0.457825	0.517212	0.403107	0.310944	0.200012	0.328888	-0.0656128	0.347656	-0.350769
-18	0.192169	0.225769	0.75	0.174225	0.203888	0.166412	0.134369	-0.0796814	0.286713	-0.274994
-17.9	0.0953064	0.0210876	0.621094	0.173431	0.141388	-0.0796814	-0.0765686	-0.344513	0.257813	0.0335999
-17.8	0.00235	0.302338	0.679688	0.619537	0.233582	-0.0491943	0.0148315	-0.207794	0.558594	0.111725
-17.7	0.170319	0.3461	0.460175	0.451569	0.25235	0.303131	0.117188	-0.106232	0.411713	0.200012
-17.6	0.277344	0.354675	0.324219	0.338287	-0.0484314	0.0187683	-0.0734558	0.0890808	0.295319	-0.132813
-17.5	-0.0820313	0.369537	0.63205	0.407806	0.3703	0.0960999	0.286713	-0.111694	0.376556	-0.0124817
-17.4	0.182037	0.233582	0.719543	0.335144	0.542175	0.190643	0.260925	-0.532806	0.548431	-0.0148315
-17.3	0.115631	0.135162	0.481262	0.419525	0.130463	0.230469	0.102325	-0.113281	0.584381	0.128143
-17.2	0.163269	0.287506	0.570313	0.313263	0.128906	-0.0101318	-0.0226746	-0.257019	0.458588	-0.109375
-17.1	0.103912	0.315613	0.272675	0.378113	-0.0742188	-0.136719	0.181244	-0.266388	0.339081	0.0343933
-17	-0.0265808	0.537506	0.403137	0.596863	0.454681	-0.0320129	0.328125	-0.078125	0.41095	-0.174988
-16.9	0.162506	0.503113	0.59375	0.510162	0.603912	0.219543	0.392975	-0.135925	0.300781	-0.185913
-16.8	0.371857	0.678131	0.532043	0.223419	0.282806	0.0570374	-0.0281372	-0.015625	0.510162	-0.412476
-16.7	0.121857	0.0929565	0.257813	0.347656	0.0578003	0.181274	-0.153137	-0.217957	0.717987	-0.1875
-16.6	0.299225	0.31485	0.232819	0.564056	0.3414	0.164856	0.0859375	-0.248413	0.582825	0.351563
-16.5	0.440613	0.360168	0.414063	0.490631	0.393738	0.0195313	0.376556	-0.175781	0.818756	0.0687561
-16.4	0.208588	0.292175	0.503143	0.510162	0.146881	0.260162	0.0679626	-0.105469	0.559387	0.0507813
-16.3	-0.0617371	0.338287	0.739075	0.472656	0.157806	-0.0187378	-0.0874939	0.128143	0.330475	-0.282013
-16.2	0.269531	0.222656	0.425781	0.306244	0.146088	0.0226746	0.237488	-0.131226	0.405487	0.0461121
-16.1	0.387482	0.230469	0.433594	0.0827942	0.121857	0.340637	0.219513	-0.160156	0.345306	-0.0703125
-16	0.186707	0.0109253	0.5047	0.234375	0.333588	0.0882874	0.186707	-0.1828	0.498444	0.179688
-15.9	0.18045	0.364075	0.497681	0.459381	0.157806	0.131256	0.0523376	0.0890808	0.517975	0.039856
-15.8	0.21405	0.185944	0.321106	0.4375	0.250763	0.142975	0.383575	-0.0210876	0.414063	-0.0328064
-15.7	0.0710754	0.2547	0.472656	0.361725	0.449219	-0.117188	0.296082	-0.178101	0.210175	-0.46405
-15.6	0.227325	0.327332	0.695313	0.155457	0.201569	0.1875	0.114838	-0.331238	0.373444	-0.219513
-15.5	0.0359192	0.463287	0.610168	0.145294	0.49765	0.181274	0.222656	-0.307007	0.636719	-0.0484314
-15.4	0.33905	0.601563	0.415649	0.225006	0.508575	-0.165619	0.382019	-0.153107	0.391418	-0.0460815
-15.3	0.321075	0.392181	0.40625	0.574219	0.275787	0.145325	0.069519	-0.148438	0.239075	-0.160919
-15.2	0.295319	0.460938	0.522675	0.723419	0.226563	-0.0289001	0.153107	-0.255463	0.441406	0.12735
-15.1	-0.0648499	0.396881	0.443756	0.390625	0.50235	0.055481	0.160919	-0.25	0.397675	-0.273438
-15	0.203888	0.09375	0.333618	0.271881	0.353912	-0.0906067	0.261719	-0.0289001	0.269531	-0.231232
-14.9	0.274994	0.297668	0.25235	0.0734253	0.1539	0.313293	0.455475	-0.385132	0.528137	-0.0890503
-14.8	0.116394	-0.0320435	0.392975	0.301544	0.225769	0.399231	0.278107	-0.321869	0.296875	-0.292175
-14.7	0.228119	0.140625	0.403931	0.536713	0.558594	0.0390625	-0.00314	0.0367432	0.356262	0.0148621
-14.6	0.40625	0.288269	0.351563	0.414825	0.307037	0.385162	0.125	0.00159	0.423431	-0.192169
-14.5	-0.200012	0.25235	0.625793	0.460144	0.299988	0.589844	0.128113	-0.232025	0.151581	-0.270294
-14.4	0.234375	0.255463	0.5336	0.5914	0.43985	0.209381	-0.0179749	-0.108582	0.332825	-0.259369
-14.3	0.213287	0.5289	0.443756	0.223419	0.157806	0.1922	-0.0726624	-0.182007	0.171112	0.0648499
-14.2	0.292969	0.117188	0.450806	0.161713	-0.0249939	0.0265808	0.236725	-0.0351563	0.276581	-0.038269
-14.1	0.3992	0.162506	0.585175	0.289825	0.260162	0.0945435	0.303131	0.103912	0.644531	-0.222656
-14	0.192963	0.155457	0.347656	0.696869	0.317169	0.143768	0.00467	-0.101563	0.414063	-0.2789
-13.9	0.123444	0.43985	0.18985	0.308594	0.346863	0.00391	-0.0828247	-0.0874939	0.37265	-0.286713
-13.8	0.249207	0.322662	0.339081	0.383575	0.264832	0.1586	-0.0984497	-0.361694	0.138275	-0.204681
-13.7	0.457794	0.3461	0.293762	0.212494	0.0351563	0.232819	0.105469	-0.126556	0.142181	-0.0421753
-13.6	0.394531	0.0687561	0.521118	0.359375	0.106232	-0.0843506	0.173431	-0.195313	0.214844	-0.147644
-13.5	0.348419	0.235931	0.873444	0.439056	0.324219	-0.24765	0.229675	-0.118744	0.4758	-0.256226
-13.4	0.139069	0.462494	0.552368	0.49295	0.192963	-0.192963	0.277344	-0.116394	0.570313	-0.110931
-13.3	0.220306	0.145325	0.404694	0.347656	0.163269	0.145325	0.264069	0.185181	0.299225	-0.244507
-13.2	0.0202942	0.200012	0.482056	0.446869	0.359375	0.262512	0.322662	-0.0296631	0.374237	-0.190613
-13.1	0.0820313	0.105469	0.260956	0.423431	0.210938	0.0281372	-0.0609436	-0.128113	0.228119	-0.299194
-13	0.238281	0.0789185	0.53595	0.3078	0.268738	0.25705	0.0359192	0.0679932	0.293762	-0.177338
-12.9	0.0390625	0.180481	0.15625	0.392975	0.279694	-0.105469	-0.0132751	-0.0953064	0.212494	-0.0765381
-12.8	0.292175	0.169525	0.374237	0.445313	0.161713	0.00861	0.367188	-0.0148315	0.253143	-0.292175
-12.7	0.31485	0.225769	0.509399	0.679688	0.0507813	0.0726624	0.376556	-0.0570068	0.560944	-0.297638
-12.6	0.269531	0.310944	0.5961	0.345306	0.165619	0.120331	-0.0453186	-0.380463	0.250793	-0.456238
-12.5	0.275787	0.365631	0.736725	0.40625	0.0101624	0.182037	0.12735	-0.144531	0.0734558	-0.160156
-12.4	0.1586	0.197662	0.672668	0.325775	0.144531	0.125	0.114838	-0.259369	0.232819	-0.116394
-12.3	0.289825	0.111725	0.337524	0.225006	0.133575	-0.192169	0.0882874	-0.124207	0.184387	-0.207794
-12.2	0.236725	0.229675	0.286743	0.307037	0.33905	-0.00623	0.203125	-0.337494	0.114075	-0.360931
-12.1	0.25235	0.274231	0.333618	0.513275	0.0945129	0.0976563	0.457794	-0.0140381	0.41095	-0.317169
-12	0.414063	0.359375	0.59845	0.532806	0.0929565	0.0992432	0.128906	0.0453186	0.407806	-0.671082
-11.9	0.417969	0.331238	0.372681	0.239044	0.0726624	0.0500183	-0.114075	-0.0726318	-0.00391	-0.192169
-11.8	0.382813	0.0671997	0.539063	0.225769	0.222656	0.0359497	0.407013	-0.0484314	0.293762	-0.172638
-11.7	0.310944	0.182037	0.525787	0.303131	0.1492	-0.199219	0.0648499	-0.478882	0.534393	-0.285919
-11.6	0.253113	0.258606	0.246887	0.510162	0.171875	-0.162476	0.178131	-0.174988	0.308594	-0.253906
-11.5	0.0859375	0.277344	0.303925	0.492188	0.28125	0.0539246	0.0140686	-0.113281	0.381256	-0.431244
-11.4	0.174225	0.342957	0.331268	0.53125	0.114838	0.117981	0.1492	-0.173431	0.118744	-0.549194
-11.3	0.300781	0.224213	0.340637	0.33905	0.169525	0.1008	0.311707	-0.373413	-0.0718689	-0.724213
-11.2	0.0640564	0.256256	0.185181	0.12735	-0.182037	-0.114044	-0.1586	-0.223419	0.138275	-0.478119
-11.1	0.114838	0.0335999	0.371887	0.345306	-0.160156	-0.229675	0.100006	-0.262482	0.174225	-0.452332
-11	0.25235	0.27655	0.439087	0.183594	0.18985	-0.279663	0.175781	-0.354675	0.132813	0.117981
-10.9	0.157806	0.356262	0.613281	0.24295	0.271881	0.128143	-0.0281372	-0.509369	0.394531	0.0515747
-10.8	0.110931	0.152344	0.425018	0.255463	0.125	0.238281	0.0929565	-0.522644	0.228912	-0.457794
-10.7	0.03125	-0.0460815	0.333618	0.0179749	0.0398254	0.0984497	-0.200012	-0.364044	0.0945435	-0.069519
-10.6	0.207031	0.185944	0.287506	0.0523376	-0.219543	-0.354675	-0.165619	-0.164825	0.296112	-0.0491943
-10.5	0.130463	0.350006	0.628143	0.0335999	0.0953064	-0.259369	0.00235	-0.142181	0.268768	-0.114044
-10.4	0.335938	0.189056	0.503906	0.135925	-0.0601501	0.0742188	0.335144	-0.225769	0.526581	-0.260132
-10.3	0.235138	0.332825	0.289063	0.325775	-0.0562439	-0.0882568	-0.055481	-0.0570068	0.491425	-0.106232
-10.2	-0.0406189	0.1828	0.293762	0.21875	0.0132751	-0.207794	0.284363	-0.306244	0.309387	-0.239838
-10.1	-0.0437622	0.418762	0.410156	0.508575	0.246857	0.0601807	0.209381	-0.283569	0.427338	-0.467163
-10	0.2117	0.166412	0.356262	-0.03125	-0.0703125	0.271118	0.296082	-0.0718689	0.143768	-0.253906
-9.9	0.214844	-0.220306	0.336731	-0.0273438	-0.160156	-0.129669	0.149994	-0.0867004	0.329681	-0.174194
-9.8	0.0124817	0.106262	0.0828247	0.375763	0.00391	-0.1828	0.201569	-0.0718689	0.219543	-0.115601
-9.7	-0.166412	0.37265	0.212524	0.515625	0.224213	-0.0617065	0.206238	-0.124207	0.285156	-0.114838
-9.60001	-0.0304871	0.304688	0.240631	0.303894	0.0906067	-0.0953064	0.328125	-0.135132	0.386719	-0.196869
-9.5	0.155457	0.182037	0.310181	-0.00546	0.335938	-0.0437317	0.501556	-0.375	0.263275	-0.132813
-9.4	0.476563	0.0414124	0.125	0.015625	0.123444	0.145325	0.392181	-0.289825	0.227356	-0.0898438
-9.3	0.106232	0.118744	0.328918	0.303131	0.0515442	0.00861	0.12265	-0.220306	0.484375	-0.258575
-9.2	0.125	0.251556	0.674225	0.266388	0.230469	0.177368	0.357819	-0.208588	0.31955	-0.186707
-9.10001	0.172638	0.494537	0.393768	0.459381	0.197662	-0.0710754	-0.00156	-0.148438	0.222656	-0.300781
-9	-0.0953064	0.529694	0.492188	0.519531	0.371857	-0.0281067	0.290619	-0.140625	0.311737	-0.416382
-8.9	0.00546	0.482819	0.623444	0.551544	0.208588	0.101563	0.391388	-0.371857	0.140625	-0.443726
-8.8	0.195313	0.543762	0.714844	0.383575	0.0148315	-0.0859375	0.380463	-0.394531	-0.0335999	-0.388275
-8.7	0.265625	0.241394	0.417206	0.303894	0.206238	0.110168	0.0499878	-0.446075	0.0562439	-0.289825
-8.60001	0.246857	0.250793	0.693756	0.33905	0.186707	0.25235	0.2742	0.0296936	0.211731	-0.433594
-8.5	0.299225	0.594543	0.700806	0.535919	0.15155	0.0812683	0.258575	-0.0835876	0.0484314	-0.189056
-8.4	0.207794	0.371094	0.43985	0.271881	0.085144	-0.0874939	-0.253906	-0.203125	0.353119	-0.439819
-8.3	0.183594	0.413269	0.34845	0.307037	0.164825	-0.038269	0.177338	-0.24765	0.0679626	-0.752319
-8.2	0.214844	0.284363	0.389069	0.231232	0.0984192	0.135956	0.0140686	-0.384369	0.197662	-0.24765
-8.10001	0.243744	0.320313	0.500793	0.195313	-0.0523376	-0.0859375	0.038269	-0.37265	0.100006	-0.264038
-8	0.282013	0.34375	0.494537	0.444519	-0.09375	-0.264038	0.161713	-0.321075	0.166412	-0.182007
-7.9	0.353119	0.492188	0.789856	0.114838	0.277344	-0.189819	-0.0695496	-0.582794	0.0445251	-0.223419
-7.8	0.253113	0.250793	0.59375	-0.0804749	-0.0047	0.12735	-0.0507813	-0.192169	0.239075	-0.234375
-7.7	0.0476379	0.270325	0.382813	0.28125	0.0765686	0.345337	0.270294	-0.117188	0.114838	-0.428101
-7.60001	0.296875	0.278137	0.323456	0.3367	-0.0953064	0.320313	0.147644	-0.364044	-0.0609436	-0.517181
-7.5	0.160156	0.0765686	0.263306	0.251556	0.0562439	-0.00858	-0.146881	-0.345306	0.212494	-0.365601
-7.4	0.267181	0.229675	0.417969	0.323425	0.459381	-0.0593567	-0.0531311	-0.128906	0.1922	-0.329681
-7.3	0.506256	0.107819	0.528931	0.539825	-0.109375	0.0718994	0.00546	-0.249207	0.140625	-0.379669
-7.2	0.172638	0.204681	0.38205	0.3461	0.174988	0.210938	0.0140686	-0.561707	0.0570374	-0.388275
-7.10001	-0.160156	0.125	0.228912	0.353912	-0.0664063	-0.0710754	0.0726624	-0.5242	-0.0476379	-0.482788
-7	-0.132813	0.1922	0.517975	0.154694	-0.071106	-0.101563	-0.124237	-0.500763	0.139069	-0.427338
-6.9	0.364044	0.191406	0.47345	0.0968628	0.0421753	0.175018	0.000763	-0.347656	0.0718689	-0.382813
-6.8	0.188263	0.297668	0.153137	0.162506	0.107819	-0.085144	0.132813	-0.428101	0.0047	-0.373413
-6.7	-0.0945435	0.196106	0.328918	0.103912	0.0632629	-0.119507	0.0578003	-0.394531	0.320313	-0.475769
-6.60001	0.0163879	0.173431	0.130493	0.248444	0.046875	0.0859375	0.181244	-0.474976	0.0609436	-0.254669
-6.5	-0.0828247	0.0804749	0.118774	0.0679626	0.0281067	-0.0421753	0.00702	-0.427338	0.0164185	-0.356232
-6.4	-0.181244	0.234375	0.431274	0.381256	0.0593567	-0.03125	-0.0953064	-0.549988	0.345306	-0.540619
-6.3	0.228119	-0.139069	0.34845	0.121094	0.00467	-0.235931	0.188263	-0.510925	0.3461	-0.210144
-6.2	0.0390625	0.0890503	0.407837	0.559357	0.00391	-0.304688	-0.0515747	-0.254669	3.98e-13	-0.329681
-6.10001	0.137482	-0.166412	0.321106	0.371094	-0.195313	0.0679932	-0.0234375	-0.229675	-0.148438	-0.371857
-6	0.198425	-0.0874939	0.164856	0.214844	-0.189056	0.0523682	0.0679626	-0.462494	0.0625	-0.417969
-5.9	-0.0960999	0.0960999	0.334381	0.133575	-0.0320435	-0.210938	-0.0406189	-0.501556	0.0257874	-0.457031
-5.8	-0.114075	-0.117188	0.50235	0.0273438	-0.1008	-0.0640564	0.0421753	-0.242188	-0.0195313	-0.585938
-5.7	0.0414124	-0.155457	0.305481	0.163269	-0.161713	-0.233582	0.015625	-0.24295	0.103912	-0.597656
-5.60001	0.2164	0.171082	-0.0296631	0.134369	-0.0335999	-0.190613	-0.112518	-0.535919	0.0445251	-0.34375
-5.5	-0.0164185	-0.0445251	0.353149	0.18985	-0.0164185	-0.267181	-0.200775	-0.453125	0.0734558	-0.446075
-5.4	0.0531311	-0.0726624	0.302368	0.25	0.25235	0.0273438	-0.105469	-0.203125	0.18985	-0.445313
-5.3	-0.0351563	-0.0257874	0.152344	0.225006	-0.110168	0.176575	0.0906067	-0.342957	0.168762	-0.631226
-5.2	-0.115631	0.210938	0.103912	0.157013	0.0421753	0.00391	-0.0812683	-0.475769	-0.0749817	-0.547638
-5.10001	0.175781	0.055481	-0.133575	0.352325	-0.18985	-0.0882568	0.0671692	-0.179688	-0.00467	-0.485138
-5	0.178894	0.0796814	-0.130463	0.196869	-0.15625	-0.287476	0.0749817	-0.173431	-0.0171814	-0.349976
-4.9	0.0914001	0.273438	0.259399	0.307037	0.267181	-0.069519	0.135162	-0.167969	0.167969	-0.396088
-4.8	0.309357	0.0617065	0.182037	0.232819	0.100769	0.0515747	0.157806	-0.309357	0.151581	-0.349213
-4.7	-0.0203247	-0.103912	0.132813	0.150787	0.149994	-0.2789	0.1586	-0.386719	0.0195313	-0.518738
-4.60001	-0.140625	-0.022644	0.37735	-0.19455	0.11795	0.0484619	0.12735	-0.389832	-0.233582	-0.344513
-4.5	0.284363	-0.200775	0.368774	0.0515442	-0.267975	0.166412	-0.176575	-0.243744	0.0218811	-0.230469
-4.4	0.0617065	-0.00391	0.291412	0.395294	0.0788879	0.0843811	-0.316406	-0.390625	0.071106	-0.373413
-4.3	-0.1008	0.0335999	0.226563	0.364838	-0.104706	-0.147644	0.0788879	-0.326538	0.0617371	-0.465607
-4.2	0.219513	-0.000793	0.553925	0.167969	-0.0734558	0.110962	0.165619	-0.302338	0.0359497	-0.492188
-4.10001	-0.0320435	0.00626	0.4375	0.175781	0.243744	-0.085144	0.253113	-0.390625	0.0742188	-0.4617
-4	-0.00937	-0.202332	0.336731	0.0648499	-0.0585938	-0.243744	-0.235931	-0.195313	0.0570374	-0.721069
-3.90001	0.0398254	-0.00626	0.155487	-0.0679626	-0.112518	-0.268738	-0.203125	-0.201538	-0.0453186	-0.449982
-3.8	0.0788879	0.039856	-0.0742188	0.287506	0.115631	-0.269531	-0.242981	-0.442963	0.0476685	-0.350769
-3.7	0.309357	0.355469	0.417206	0.168732	0.15155	-0.171875	-0.210938	-0.285156	0.207825	-0.221069
-3.60001	0.11795	0.0179749	0.382813	0.334381	-0.0539246	-0.0648193	-0.0047	-0.266388	0.296112	-0.533569
-3.5	-0.207031	-0.132813	0.0343933	0.463287	0.24295	-0.166382	0.0718689	-0.3367	0.086731	-0.338257
-3.40001	-0.244537	-0.0703125	-0.0578003	0.259369	-0.0343933	-0.0320129	0.184357	-0.357788	-0.0132751	-0.530457
-3.3	0.100006	0.160156	0.322662	0.309357	-0.0570374	0.0500183	0.424225	-0.366394	0.226563	-0.446869
-3.2	0.0320129	0.0914001	0.456268	0.105469	0.0648499	-0.237488	-0.0343933	-0.285156	0.153137	-0.498413
-3.10001	-0.046875	-0.107819	0.320313	0.30545	0.110931	-0.145294	-0.306244	-0.374207	-0.169525	-0.385925
-3	0.0351563	-0.0195313	0.278137	0.260162	-0.242981	-0.129669	0.053894	-0.360931	-0.0437317	-0.364044
-2.90001	0.196075	-0.137512	0.251587	0.369537	-0.131256	-0.238281	0.285919	-0.428894	0.0343933	-0.260925
-2.8	0.0734253	0.171875	0.100006	0.114044	-0.214844	-0.0195313	0.133575	-0.381226	0.270325	-0.563263
-2.7	-0.0921936	-0.0343628	0.279694	0.0523376	-0.0140686	0.0257874	-0.237518	-0.618744	0.182037	-0.549988
-2.60001	-0.0437622	-0.0476685	0.251587	0.00702	-0.0742188	-0.3367	-0.210938	-0.250763	0.207825	-0.626556
-2.5	0.303131	0.250793	0.325806	0.0929565	0.0656128	-0.0976563	-0.106262	-0.228882	0.258606	-0.382813
-2.40001	-0.0625	0.0874939	0.246887	0.107819	0.0218811	-0.143738	-0.205475	-0.428101	0.103912	-0.354675
-2.3	0.0406189	0.185944	0.140625	0.190613	0.174225	-0.103882	0.0148315	-0.453125	0.219543	-0.395294
-2.2	-0.039856	0.371887	0.136719	0.186707	-0.0359497	-0.0827942	-0.0562439	-0.4328	0.19455	-0.486694
-2.10001	0.0687561	0.241394	0.222656	-0.0406189	-0.0765686	0.0422058	0.015625	-0.5242	0.284393	-0.621094
-2	0.101563	-0.0210876	0.110962	0.0515442	0.00311	0.00861	0.155457	-0.3414	0.297668	-0.589844
-1.90001	-0.015625	0.116394	0.253143	0.184357	0.146088	-0.238281	-0.18515	-0.290619	0.170319	-0.395294
-1.8	0.109375	0.267181	0.28125	0.242188	0.0890503	-0.105469	-0.0929871	-0.203125	0.078125	-0.209351
-1.7	0.110138	0.0750122	-0.200775	0.240631	0.0320129	-0.0570068	0.1539	-0.423431	0.256256	-0.177338
-1.60001	-0.00156	-0.0125122	0.25235	0.446869	0.174988	-0.111694	0.106232	-0.539063	0.173431	-0.777344
-1.5	-0.25235	0.128906	0.273438	-0.0117188	-0.186737	-0.176544	-0.071106	-0.625	-0.100006	-0.547638
-1.40001	-0.167206	-0.285156	0.239868	0.2117	-0.0203247	-0.0921631	-0.232025	-0.288269	-0.0210876	-0.453125
-1.3	-0.0664063	0.113281	0.208618	0.253113	0.0210876	-0.114044	-0.292969	-0.273438	0.298431	-0.432007
-1.2	0.182037	0.200012	-0.0109253	0.290619	-0.157043	-0.233582	-0.149994	-0.268738	0.367981	-0.522644
-1.10001	-0.0351563	0.0484314	-0.0249939	0.282806	0.198425	-0.0476379	0.15625	-0.432007	0.196869	-0.360138
-1	-0.18515	0.0140686	0.279694	0.24295	0.0757751	-0.132019	0.121857	-0.34375	0.167206	-0.196075
-0.900009	-0.208588	0.0859375	0.321899	0.1586	0.0335999	0.0250244	-0.00781	-0.334351	0.0320435	-0.387482
-0.800003	-0.00546	0.143738	0.148438	0.167969	-0.110931	-0.0398254	-0.114075	-0.324982	0.1875	-0.710938
-0.699997	0.0531311	-0.1203	0.109375	0.0726624	0.0632629	-0.274994	-0.266418	-0.385925	0.211731	-0.581238
-0.600006	-0.0335999	-0.186707	0.128906	0.18985	0.0343628	-0.0609131	-0.147675	-0.186707	0.432831	-0.515625
-0.5	0.0945129	0.108582	0.16095	0.0640564	0.03125	-0.0734253	0.308594	-0.43045	0.472656	-0.334351
-0.400009	0.201569	0.167175	0.133606	0.0562439	0.0328064	0.0148621	-0.147675	-0.504669	0.300781	-0.639038
-0.300003	-0.119537	0.174988	0.25705	-0.132813	-0.271088	0.0562744	-0.039856	-0.420288	-0.132813	-0.607788
-0.199997	-0.0718689	-0.0476685	0.40625	-0.0804749	-0.249237	-0.200775	0.0788879	-2.27e-13	3.98e-13	-0.21405
-0.100006	0.194519	0	0.234375	0.130463	-3.98e-13	-0.222656	0.173431	-0.15625	0.211731	-2.27e-13
0	-3.98e-13	-0.0625	0.134399	0.362488	0.136719	-0.1828	-3.98e-13	-0.356232	0.18985	-0.459351
0.0999908	-0.195313	-0.176575	-2.27e-13	-3.98e-13	0.0281067	0.00705	-0.0507813	-0.335144	0.116425	-0.568726
0.199997	-0.0656433	0.510925	0.276581	0.118744	-0.0890808	-2.27e-13	-0.125	-0.291382	0.139069	-0.494507
0.300003	-0.139069	0.217957	0.117981	0.0554504	-0.31485	0.13205	-0.139862	-0.496094	0.078125	-0.631226
0.399994	0.0960999	-0.285156	0.442993	0.0687561	-0.0281372	-0.135132	0.116394	-0.486694	0.389862	-0.405457
0.5	0.150787	0.0718689	0.362518	0.203125	-0.12735	-0.317169	0.069519	-0.194519	-0.0617065	-0.298431
0.599991	0.175781	0.0460815	0.246887	0.129669	-0.0718689	-0.264038	-0.0546875	-0.582794	0.0976563	-0.346863
0.699997	0.170319	0.128113	0.372681	0.417969	0.0437317	-0.146088	0.0874939	-0.477325	0.0515747	-0.284363
0.800003	0.0328064	0.0351563	0.104706	0.303131	-0.0765686	-0.325775	0.128113	-0.364838	-0.0367126	-0.543732
0.899994	-0.137512	-0.0953064	0.0343933	-0.1008	-0.273438	-0.1492	-0.145325	-0.607788	0.0656433	-0.574219
1	0.0140686	-0.053894	0.0601807	0.212494	0.00467	-0.191406	-0.0585938	-0.564819	-0.0398254	-0.574219
1.09999	-0.00861	-0.189056	0.56955	0.251556	0.196869	-0.135925	0.0914001	-0.376556	0.171112	-0.519531
1.2	-0.0047	-0.0796814	0.431274	0.330475	-0.0679626	-0.078125	-0.271881	-0.376556	0.19455	-0.3414
1.3	0.134369	0.0828247	0.197662	0.0890503	0.0820313	-0.069519	-0.327362	-0.317963	0.155487	-0.556244
1.39999	-0.0476685	0.0898438	0.103149	0.198425	-0.00235	-0.3367	-0.0109558	-0.567169	0.128143	-0.659363
1.5	-0.107819	0.135162	0.171112	0.0132751	-0.139069	-0.0648193	-0.00861	-0.581238	-0.00626	-0.655457
1.59999	0.0710754	0.0648499	0.265625	0.069519	0.210144	0.0617371	-0.0718689	-0.494507	0.179688	-0.512482
1.7	0.213287	0.0585938	0.182831	0.21405	0.0835876	-0.0890503	0.167175	-0.407806	0.106262	-0.482025
1.8	0.00391	0.280457	0.046875	0.178894	0.0804749	-0.09375	-0.293762	-0.179688	0.1008	-0.0117188
1.89999	-0.0609436	0.316406	0.620331	0.308594	0.0492249	0.188293	-0.198456	-0.259369	0.0890808	-0.524994
2	-0.0734558	0.153137	0.28595	0.342957	0.132813	-0.114044	0.0921936	-0.40625	0.157806	-0.603119
2.09999	-0.103912	0.157806	-0.0328064	0.15625	-0.1875	-0.175781	0.114838	-0.793732	0.0367126	-0.36795
2.2	-0.186737	-0.015625	0.225006	0.146088	-0.116425	-0.0187378	0.236725	-0.49295	0.253906	-0.460938
2.3	-0.271881	-0.000793	0.286743	0.331238	-0.144531	-0.0124817	0.0812378	-0.421875	0.228912	-0.431244
2.39999	-0.046875	-0.0945435	0.3125	0.348419	0.145294	-0.440613	-0.195313	-0.3414	0.235168	-0.434357
2.5	0.046875	0.22345	0.282837	0.0984192	0.249207	-0.0140381	-0.250793	-0.145294	0.344543	-0.517944
2.59999	0.119537	0.385925	0.428925	0.135162	0.270294	0.110168	0.0648499	-0.0835876	-0.0390625	-0.440613
2.7	-0.055481	0.200012	0.260956	0.239044	0.194519	0.0351563	0.110931	-0.382019	-0.0726624	-0.780457
2.8	0.0210876	0.12735	0.328125	0.1539	0.101563	-0.168732	-0.0843811	-0.414825	0.181244	-0.602325
2.89999	0.0304565	-0.085144	0.210938	0.255463	0.263275	-0.392181	-0.46875	-0.1875	0.449219	-0.478119
3	0.0820313	0.251556	0.2211	0.331238	0.198425	-0.256226	-0.31015	-0.0109253	0.155487	-0.315613
3.09999	0.251556	0.285156	0.106262	0.235138	0.232819	0.230469	-0.0726624	-0.295288	0.242981	-0.424194
3.2	0.0882874	0.37265	0.4086	0.313263	0.0187378	-0.0601501	-0.0968933	-0.400757	0.175781	-0.599976
3.3	0.259369	0.338287	0.217194	0.053894	-0.135162	-0.00232	-0.0687561	-0.373413	0.0257874	-0.666382
3.39999	0.267181	0.175781	0.206268	0.171082	-0.0117188	-0.0320129	-0.0632935	-0.5289	0.155487	-0.506226
3.5	0.132019	0.241394	0.2547	-0.0406189	0.206238	-0.231232	-0.220306	-0.40155	0.385162	-0.392181
3.59999	0.0593567	0.110931	0.239075	0.170319	0.207031	-0.0359192	-0.125	-0.429688	0.25235	-0.291382
3.7	0.2742	0.0648499	0.3508	0.329681	0.201569	-0.0773315	0.137482	-0.257019	0.0249939	-0.535156
3.8	0.174988	0.325775	0.334381	0.432037	0.1203	0.110962	0.203888	-0.0999756	0.03125	-0.582031
3.89999	0.0257874	0.561707	0.381256	0.0812378	-0.290619	-0.0734253	-0.1586	-0.314819	0.188293	-0.599213
4	-0.0585938	0.253113	0.25705	0.207031	-0.24765	-0.128906	0.0679626	-0.232025	0.164856	-0.5242
4.09999	-0.015625	-0.03125	0.394531	0.237488	-0.0984497	-0.253113	-0.00235	-0.558594	0.0703125	-0.5289
4.2	0.237488	0.173431	0.278931	0.174225	0.317963	-0.140625	0.0648499	-0.422638	0.078125	-0.667969
4.3	0.169525	0.257019	0.590637	0.150787	0.0882874	-0.188263	-0.0640564	-0.101563	0.0703125	-0.507813
4.39999	-0.0890808	0.121094	0.496887	0.421875	-0.086731	-0.0171814	0.09375	-0.0515442	0.183594	-0.233582
4.5	0.0492249	0.137512	0.402344	-0.000793	-0.024231	-0.320313	0.0562439	-0.139832	0.243744	-0.559357
4.59999	-0.0882874	0.299988	0.245331	0.0453186	-0.0414124	0.0968933	0.0679626	-0.222656	0.298431	-0.538269
4.7	0.318756	-0.106262	0.245331	0.0625	0.0109253	0.235962	0.152344	-0.321869	0.107025	-0.376556
4.8	0.0874939	-0.327332	0.439087	0.4328	0.0242004	-0.15155	-0.0461121	-0.00467	0.317963	-0.5
4.89999	0.198425	0.0460815	0.420319	0.223419	0.24765	-0.193726	-0.09375	-0.284363	0.0570374	-0.668732
5	0.193756	0.153137	0.120331	0.0827942	-0.112518	-0.303101	-0.100006	-0.0124817	-0.250763	-0.699219
5.09999	0.243744	0.125793	0.585938	0.0570374	-0.0726624	-0.0491943	0.00546	-0.135132	-0.0171814	-0.749207
5.2	0.0515442	0.243744	0.526581	0.202332	-0.03125	0.0164185	0.217194	-0.304688	0.0742188	-0.470306
5.3	0.0953064	0.121094	0.0484619	0.208588	0.112488	0.0273438	-0.00235	-0.415619	0.0960999	-0.460938
5.39999	0.332031	0.0804749	0.284393	0.360931	0.144531	-0.248413	-0.390625	-0.212494	0.00235	-0.267944
5.5	0.0296936	0.201569	0.450806	0.168732	0.0281067	-0.175781	-0.105469	-0.163269	0.0953064	-0.373413
5.59999	0.0773315	0.173431	0.425018	0.306244	0.169525	-0.00156	0.170319	-0.131226	0.0476685	-0.145294
5.7	0.0773315	0.110931	0.309387	0.00858	0.0375061	-0.117188	-0.114075	-0.174194	-0.00702	-0.286713
5.8	0.0632629	-0.0640564	0.0328369	0.332031	-0.269531	0.239075	-0.279694	-0.390625	-0.00702	-0.395294
5.89999	0.0499878	0.0367126	0.421875	0.360931	-0.112518	0.240631	0.0187378	-0.421875	0.149231	-0.352325
6	0.0140686	-0.104675	0.395325	0.167175	-0.175781	-0.0460815	-0.00235	-0.378113	0.167206	-0.429688
6.09999	-0.0406189	0.197662	0.421875	0.21875	0.114044	-0.297638	-0.234375	-0.550781	0.0960999	-0.373413
6.2	0.391388	0.146088	0.278931	0.015625	0.0265503	-0.0874939	-0.0882874	-0.282013	0.313293	-0.478882
6.3	0.374207	0.128906	0.553925	0.0703125	-0.0812683	-0.111694	-0.118744	-0.293732	-0.177338	-0.607025
6.39999	-0.0445251	-0.0414124	0.122681	0.15155	-0.2211	-0.0101318	-0.0047	-0.387482	-0.138275	-0.382019
6.5	0.139832	-0.0203247	0.238281	-0.103912	-0.193756	-0.365601	0.1203	-0.5578	0.210938	-0.316406
6.59999	0.03125	0.287506	0.453125	0.184357	-0.0617371	-0.199982	-0.0921936	-0.232788	0.31485	-0.18515
6.7	0.293732	0.105469	0.200012	0.239838	-0.0195313	-0.0421753	-0.0765686	-0.132019	0.135956	-0.199219
6.8	0.220306	0.0906372	0.290649	0.407013	-0.0898438	-0.0679626	-0.0625	-0.364838	0.236725	-0.213257
6.89999	0.139832	-0.0195313	0.411743	0.184357	0.0453186	0.055481	0.176544	-0.197632	0.0218811	-0.277344
7	-0.128143	0.325012	0.0718994	-0.12265	-0.178925	-0.0210876	0.0788879	-0.157013	-0.259369	-0.324982
7.09999	0.0788879	0.069519	0.267975	0.195313	0.0343628	0.0414124	0.289825	-0.362488	-0.261719	-0.353882
7.2	0.0835876	-0.153137	0.372681	0.397644	-0.0132751	0.0758057	0.171875	-0.428894	0.22345	-0.183594
7.3	0.0476379	-0.328918	0.196899	0.100769	-0.121094	-0.227325	0.126556	-0.530457	0.210175	-0.303101
7.39999	0.0867004	0.132019	0.259399	0.234375	-0.0656433	-0.0968628	0.0882874	-0.426544	0.282043	-0.40625
7.5	0.197662	0.1297	0.514862	0.0163879	0.149994	-0.142944	0.27655	-0.517944	0.114075	-0.693726
7.59999	-0.0335999	-0.0132751	0.4422	0.227325	0.113281	0.170319	0.0132751	-0.599976	-0.0195313	-0.68045
7.7	-0.055481	-0.194519	0.151581	0.0976563	-0.153137	0.208618	0.0625	-0.510925	-0.222656	-0.577332
7.8	-0.225006	-0.0375061	0.397675	0.181244	-0.0648499	-0.114838	-0.0984497	-0.133575	0.0718689	-0.46875
7.89999	0.176544	0.292175	0.128906	0.0163879	0.18515	-0.189819	0.155457	-0.200775	-0.00467	-0.282806
8	0.379669	0.172668	0.234375	-0.186737	-0.244537	-0.299988	-0.0125122	-0.582794	-0.143738	-0.572632
8.09999	-0.0289001	-0.0578003	0.418762	0.272644	-0.333588	-0.392944	-0.0882874	-0.398438	-0.259369	-1.02576
8.2	-0.2836	-0.03125	0.0585938	-0.159393	-0.276581	0.0539246	-0.2836	-0.585938	-0.140625	-0.749207
8.3	-0.139862	-0.0945435	0.114868	0.0742188	-0.214844	0.024231	-0.268768	-0.668732	-0.1492	-0.940613
8.39999	-0.000793	-0.107819	0.0500183	-0.1297	-0.200012	-0.153107	-0.171875	-0.519531	-0.261719	-0.790619
8.5	0.108582	-0.157043	0.0094	-0.0695496	-0.271881	-0.369507	-0.00705	-0.866394	-0.240631	-0.524994
8.59999	0.0640564	-0.197662	-0.0296631	-0.0601501	-0.103119	-0.345306	-0.536713	-0.657013	0.207031	-0.730469
8.7	0.167969	0.260162	0.255493	-0.240631	0.0124817	-0.520294	-0.115631	-0.842957	-0.0726624	-0.597656
8.8	-0.175018	0.0499878	0.387512	-0.40625	-0.382813	-0.260132	-0.0914001	-0.632019	-0.496857	-0.932007
8.89999	-0.346893	-0.350769	0.15625	-0.182831	-0.607819	-0.238281	-0.18515	-0.494507	-0.538269	-0.957794
9	-0.573456	-0.27655	-0.0843506	-0.253906	-0.355469	-0.269531	-0.422668	-0.344513	-0.399994	-0.741394
9.09999	-0.228912	-0.111725	-0.270294	-0.3125	0.00937	-0.424988	-0.483612	-0.564819	-0.139832	-0.74295
9.2	0.24295	-0.0914001	0.0140686	-0.352356	-0.268768	-0.753113	-0.614075	-0.692169	-0.121857	-0.771088
9.3	0.205475	-0.015625	0.146881	-0.178925	-0.425781	-0.5914	-0.493744	-0.459351	-0.107819	-0.846069
9.39999	-0.310944	-0.134369	-0.0320129	-0.0968933	-0.332825	-0.24765	-0.138275	-0.4328	-0.471863	-0.833588
9.5	-0.244537	0.0234375	-0.085144	-0.0960999	-0.345306	-0.36795	-0.117981	-0.572632	-0.37265	-0.821869
9.59999	-0.349213	-0.275787	-0.136719	-0.191406	-0.18515	-0.435913	0.2211	-0.904663	-0.657806	-0.985931
9.7	-0.394531	-0.703918	0.0172119	-0.345306	-0.518768	-0.539063	-0.314056	-0.294525	-0.163269	-0.957031
9.8	-0.100006	0.0164185	-0.206238	-0.353912	-0.338287	-0.565613	-0.654694	-0.452332	-0.09375	-0.569519
9.89999	0.239044	0.179688	0.136719	-0.227356	-0.25705	-0.368744	-0.15625	-0.710144	-0.371094	-0.938263
10	-0.167206	-0.0929565	0.157837	-0.0500183	-0.306244	-0.353882	-0.210175	-0.478119	-0.360138	-1.06406
10.1	-0.465637	-0.228912	0.206268	-0.238281	-0.715637	-0.186707	-0.485168	-0.93045	-0.677338	-1.02185
10.2	-0.145325	-0.228912	-0.0281067	-0.270325	-0.787506	-0.113281	-0.323456	-4.52029	-3.68359	-2.28592
10.3	-0.37735	-0.617188	-0.167969	-0.493744	-1.27267	-0.729675	-0.395325	-12.3898	-14.2016	-15.7562
10.4	-0.964081	-1.15781	-0.203888	-0.246887	-2.60156	-0.709351	-2.02267	-29.1594	-36.0031	-44.6508
10.5	-1.04141	-1.05624	-0.974213	-1.87189	-4.55704	-0.790619	-5.81406	-52.1117	-73.0695	-97.7961
10.6	-1.13516	-1.16718	-1.42029	-2.85471	-8.61484	-1.12891	-12.8422	-65.8273	-104.332	-161.768
10.7	-0.767975	-1.75235	-2.02966	-3.97345	-13.2516	-2.83279	-25.4641	-66.7844	-115.673	-202.77
10.8	-0.649231	-2.38983	-2.52264	-5.92188	-16.1758	-5.86484	-36.9758	-59.9515	-110.218	-211.834
10.9	-0.422668	-2.62344	-3.95544	-7.93283	-17.0625	-11.7726	-41.6266	-48.9609	-94.1211	-195.198
11	-0.625	-2.67108	-4.89139	-9.64297	-16.6375	-20.1773	-40.6641	-37.9297	-73.9094	-163.724
11.1	-0.424225	-2.58829	-5.37656	-10.3805	-15.2164	-25.5672	-35.7906	-29.0687	-55.8195	-130.173
11.2	-0.120331	-2.60001	-5.46484	-10.3547	-14.1477	-26.7703	-29.5344	-22.0461	-41.2242	-100.071
11.3	-0.135956	-2.78671	-5.74765	-10.1492	-12.9445	-25.3133	-23.7969	-17.3297	-30.5758	-75.8281
11.4	-0.0461121	-2.76328	-5.33826	-9.44455	-11.9617	-22.5586	-19.3648	-13.8359	-23.1992	-58.1101
11.5	0.0187378	-2.58905	-5.46405	-8.80234	-11.0383	-19.3601	-15.7961	-11.4164	-18.2055	-46.6031
11.6	-0.131256	-2.76172	-5.49139	-8.74298	-10.4312	-16.8922	-13.1922	-9.64529	-14.5555	-38.6047
11.7	-0.136719	-2.98984	-5.48358	-8.41095	-9.69687	-14.8523	-11.5641	-8.09998	-12.2687	-33.4961
11.8	-0.18515	-2.76953	-5.41718	-8.46408	-9.19376	-12.9828	-9.74844	-7.04138	-10.5437	-29.6758
11.9	-0.155487	-2.84296	-5.49686	-8.05078	-8.63361	-11.6422	-8.45703	-5.84766	-9.05545	-27.1844
12	-0.34845	-3.10703	-5.2789	-7.55078	-8.54688	-10.6523	-7.64142	-4.87576	-7.79999	-24.8117
12.1	-3.98e-13	-3.02032	-5.48123	-7.48517	-8.14218	-9.84216	-6.92892	-4.43124	-6.48047	-22.7844
12.2	0.0421753	-3.17267	-5.23904	-7.14142	-7.65234	-9.12891	-5.97345	-3.57343	-5.6492	-21.7172
12.3	0.0827942	-2.92813	-5.38281	-7.22736	-7.01642	-8.35858	-5.06564	-2.88983	-4.82108	-20.3703
12.4	-0.277344	-3.07031	-5.32187	-7.10001	-6.91953	-7.76172	-4.56406	-2.16797	-3.98282	-19.3211
12.5	-0.1875	-3.14453	-5.29764	-6.74219	-6.69922	-6.87967	-3.77188	-1.63983	-3.18906	-17.8945
12.6	-0.264862	-3.05859	-5.16953	-6.43124	-6.36874	-6.47656	-3.4758	-1.25391	-2.21484	-16.8742
12.7	-0.09375	-3.15079	-5.07031	-6.23984	-6.17969	-6.24374	-2.91406	-0.753906	-1.74063	-15.7679
12.8	-0.0585938	-3.19376	-5.01172	-6.12735	-6.07422	-5.91092	-2.82346	-0.177338	-1.24219	-14.8414
12.9	-0.0226746	-3.17108	-5.06091	-6.16406	-5.75937	-5.29529	-2.51328	0.290649	-0.732819	-13.8265
13	-0.0898438	-2.86172	-4.99139	-6.17657	-5.41406	-5.05154	-1.80469	0.68985	0.116425	-13.0719
13.1	-0.241425	-2.97577	-5.26172	-6.15625	-4.97266	-4.54062	-1.61798	1.20313	0.564056	-12.4367
13.2	-0.0765686	-3.08047	-5.19061	-5.67032	-5.18439	-4.43359	-1.36484	1.46564	1.25235	-11.7383
13.3	-0.139069	-3.15625	-4.75391	-5.65314	-4.89923	-4.11093	-0.90625	1.50391	1.71408	-10.5344
13.4	-0.0898438	-3.37189	-4.87421	-5.36093	-4.74454	-3.73749	-0.865631	2.33752	2.13596	-9.81873
13.5	-0.0359497	-2.93048	-4.75623	-5.39688	-4.68124	-3.50781	-0.351563	2.62579	2.66016	-9.11249
13.6	0.145294	-3.07657	-4.57578	-5.38361	-4.47812	-3.19687	0.0914001	2.96252	3.27109	-8.33749
13.7	0.0804749	-2.98749	-4.54529	-5.09921	-4.17734	-3.02109	0.349213	3.21017	3.65234	-7.7453
13.8	-0.00156	-3.01642	-4.37891	-4.91406	-4.02814	-2.66953	0.623444	3.41797	3.95938	-6.98904
13.9	-0.0625	-3.09766	-4.28671	-4.83359	-3.73828	-2.26248	0.819519	3.89297	4.6633	-6.45313
14	-0.166412	-3.18359	-4.375	-4.80234	-3.80234	-2.25	0.887482	4.24609	5.17343	-5.76563
14.1	-0.128143	-2.96954	-4.5578	-4.60626	-3.55157	-2.24451	1.05234	4.43594	5.41641	-4.76794
14.2	-0.0249939	-2.91171	-4.49295	-4.49765	-3.12891	-1.85468	1.5961	4.69611	5.94687	-4.47812
14.3	-0.130463	-3.26251	-4.69763	-4.50626	-3.24924	-1.80389	1.72186	5.00549	6.61484	-3.94843
14.4	-0.181244	-3.28125	-4.33124	-4.41251	-3.16797	-1.52344	1.95157	5.10547	6.89923	-3.33594
14.5	-0.400787	-3.28986	-4.47812	-4.35391	-3.07031	-1.54843	1.88358	5.34064	7.46564	-2.60233
14.6	-0.139862	-3.16171	-4.17343	-4.07111	-2.99219	-1.28046	2.08749	6.00705	7.79688	-1.96014
14.7	-0.357819	-3.02655	-4.17889	-3.85236	-2.52579	-1.2453	2.13516	6.13672	8.04532	-1.47498
14.8	-0.135162	-3.07733	-4.25937	-3.80939	-2.53751	-1.09921	2.69376	6.375	8.5625	-0.757019
14.9	-0.105469	-2.88516	-4.25391	-3.99063	-2.57346	-0.93515	2.96249	6.04922	8.89844	-0.212494
15	-0.389862	-2.96954	-3.93826	-3.78125	-2.36328	-0.49765	3.00156	6.72034	9.20392	0.308594
15.1	-0.321869	-2.8703	-3.89218	-3.6586	-2.04376	-0.535156	3.25076	7.24689	9.41406	0.84375
15.2	-0.232819	-3.05624	-4.03281	-3.87189	-2.16562	-0.576538	3.45938	7.44455	10.0586	1.17346
15.3	0.0289001	-2.99689	-3.98203	-3.72656	-2.12344	-0.514832	3.48438	7.82581	10.4508	2.09766
15.4	0.00546	-3.18204	-4.14999	-3.82111	-1.91016	-0.0703125	3.82031	7.98047	10.6641	2.69299
15.5	-0.208588	-2.96329	-3.78983	-3.65625	-1.64532	0.321899	3.91171	8.04611	11.1781	2.86798
15.6	-0.335938	-3.14688	-3.60703	-3.46719	-1.6922	0.426575	4.14999	8.20001	11.5399	3.42267
15.7	-0.326569	-2.97656	-3.52966	-3.45392	-1.93283	0.619537	4.38126	8.08127	11.7445	4.22501
15.8	-0.203918	-2.82266	-3.82263	-3.25079	-1.61252	0.589081	4.65936	8.56564	12.3008	4.57971
15.9	-0.0726624	-3.02499	-3.4953	-3.03516	-1.13361	0.631256	4.40311	9.02423	12.5008	5.17032
16	-0.241425	-3.15234	-3.52811	-2.85703	-1.06641	0.717194	4.67813	8.99533	12.8094	5.56409
16.1	-0.3172	-3.09845	-3.7117	-2.99219	-1.21954	0.791412	4.99063	9.12891	13.1812	5.76642
16.2	-0.462494	-2.84686	-3.58905	-2.58359	-1.31564	1.29141	5.22186	9.60001	13.2844	6.34219
16.3	-0.482819	-2.77969	-3.48123	-2.72736	-1.15781	1.27734	5.35391	9.59064	13.6508	7.00861
16.4	-0.286713	-2.98907	-3.47656	-2.96564	-1.24063	1.46719	5.5242	9.77893	13.9992	7.60315
16.5	-0.383606	-3.13126	-3.22031	-2.84766	-0.635956	1.5961	5.66483	10.2969	14.5914	8.0961
16.6	-0.402344	-2.97656	-3.36719	-2.92578	-0.68985	1.50079	5.96875	10.5367	14.757	8.23596
16.7	0.0492249	-2.96954	-3.57498	-2.55313	-0.921875	1.68127	5.92889	10.5055	15.1508	8.85938
16.8	-0.0492249	-3.03516	-3.57498	-2.42578	-0.884369	1.83908	6.15701	10.9258	15.0945	9.37268
16.9	-0.196869	-2.98438	-3.3078	-2.58282	-0.576569	2.06329	6.22812	10.8945	15.4711	9.70862
17	-0.266418	-2.83282	-3.29062	-2.43048	-0.53125	2.27032	6.48593	11.3938	16.0602	10.2477
17.1	-0.110931	-2.93906	-3.05859	-2.30704	-0.522675	2.27734	6.17343	11.5242	16.25	10.7578
17.2	-0.135956	-2.78595	-2.86951	-2.2164	-0.323456	2.21564	6.51718	11.9398	16.5305	10.9133
17.3	-0.339844	-2.84686	-3.21561	-2.38126	0.0414124	2.25861	6.83203	12.0977	16.8531	11.5102
17.4	-0.1586	-2.91718	-3.04999	-2.31329	-0.165619	2.60315	6.86014	12.0242	16.9953	11.918
17.5	-0.0820313	-2.89297	-3.10468	-2.07031	-0.1875	2.60391	7.07968	12.2649	17.1563	12.5453
17.6	-0.117188	-2.91953	-2.91016	-1.82346	0.134369	3.01251	6.84219	12.4766	17.886	12.6195
17.7	0.0546875	-2.94296	-3.23904	-1.89377	0.0492249	3.00705	7.10858	12.8727	18.0953	13.2086
17.8	-0.171875	-2.92657	-3.07031	-1.90549	0.208588	2.55939	7.16251	13.0492	18.2773	13.3438
17.9	-0.0929871	-2.61093	-2.97421	-1.91095	0.157806	3.15158	7.47266	13.0469	18.6234	14.0078
18	-0.015625	-2.59921	-3.04138	-1.71799	0.234375	3.24689	7.78671	13.2156	18.7422	14.4172
18.1	-0.21875	-2.63983	-3.01794	-1.8125	0.342194	3.1633	7.87344	13.4656	18.9125	15.1156
18.2	-0.211731	-3.03516	-2.98984	-1.68124	0.254669	2.97501	7.98828	13.5516	19.4336	15.2977
18.3	-0.0835876	-3.21329	-2.78125	-1.71719	0.511719	3.46094	8.12344	13.8813	20.0609	15.6266
18.4	-0.353912	-3.07111	-2.62186	-1.73593	0.811707	3.42969	7.89764	13.918	20.1063	16.0953
18.5	0.0218811	-2.91718	-2.74139	-1.87109	0.729675	3.58047	7.95078	14.1219	20.3547	16.3922
18.6	-0.243744	-2.82266	-2.77264	-1.27423	0.592194	3.42422	8.61639	14.3336	20.5813	16.7094
18.7	-0.418762	-2.81952	-2.78357	-1.24533	0.707031	3.72501	8.57733	14.3711	20.7961	17.4
18.8	-0.213287	-3.01251	-2.69217	-1.23752	0.740631	3.87189	8.61954	14.4328	21.2148	17.7734
18.9	-0.107025	-2.65314	-2.77576	-1.35626	0.991394	3.8461	8.66092	14.9828	21.4664	17.6477
19	-0.154694	-2.7547	-2.74765	-1.47891	0.932037	3.72736	8.92578	15.2148	21.8938	18.2313
19.1	-0.244537	-2.70703	-2.76093	-1.51718	1.00858	4.15393	9.30078	15.2539	22.0273	18.4508
19.2	-0.149994	-2.82501	-2.38202	-1.38672	0.807037	4.27112	9.31094	15.5969	22.4461	19.0735
19.3	-0.368744	-2.67108	-2.63358	-1.31876	1.18906	4.19064	9.17264	15.8586	22.5953	19.3141
19.4	-0.086731	-2.67343	-2.62656	-1.17267	1.35233	4.40002	9.56015	15.7883	22.6367	19.9266
19.5	0.149994	-2.64999	-2.38358	-0.948456	1.23358	4.54688	9.55234	16.0531	23.0461	20.257
19.6	-0.114838	-2.40469	-2.47888	-1.00235	1.33514	4.46875	9.76328	16.4313	23.4906	20.5977
19.7	-0.268768	-2.60312	-2.68515	-1.14532	1.42499	4.69299	9.82031	16.4586	23.8117	20.8414
19.8	0.0296936	-2.77188	-2.55078	-0.939056	1.66016	4.69376	10.0492	16.5188	23.9485	21.3813
19.9	-0.395325	-2.69766	-2.33749	-0.66095	1.74139	4.77032	10.0883	16.7234	24.2391	21.6961
20	-0.0890808	-2.64764	-2.4039	-0.833588	1.66016	4.83203	9.97186	16.7758	24.25	21.6898
20.1	0.115631	-2.97186	-2.26093	-0.925781	1.72968	4.79141	10.1703	17.2484	24.6812	21.9516
20.2	-0.396088	-2.71796	-2.49139	-0.884369	1.89139	4.89612	10.6234	17.2055	25.0328	22.3828
20.3	-0.310944	-2.60703	-2.45624	-0.917969	1.83984	5.08047	10.7281	17.5953	25.3235	22.8367
20.4	-0.25235	-2.71719	-2.46484	-0.685944	2.04373	4.86563	10.65	17.9109	25.1492	23.1352
20.5	-0.2164	-2.67499	-2.28748	-0.59375	2.29373	5.42737	10.6625	17.9547	25.6719	23.3813
20.6	-0.0515747	-2.56952	-2.22421	-0.719543	2.07813	5.46799	10.6187	17.9485	25.9578	23.6758
20.7	-0.304688	-2.54767	-2.26404	-0.523438	2.12656	5.38126	10.8992	17.8508	25.9492	24.0375
20.8	-0.333588	-2.61093	-1.90311	-0.304688	1.99374	5.56799	11.1586	18.3852	26.3719	24.6
20.9	-0.106262	-2.60312	-2.0289	-0.369537	2.36795	5.66956	11.3258	18.5844	26.7594	24.7117
21	-0.222656	-2.67343	-2.19843	-0.264069	2.42032	5.64453	11.3844	18.8195	27.043	25.1828
21.1	-0.22345	-2.41095	-2.14609	-0.134369	2.29297	5.56955	11.357	18.8172	27.2516	25.2758
21.2	-0.304688	-2.52423	-2.02734	-0.28125	2.32187	5.82736	11.5641	18.95	27.4383	25.5336
21.3	-0.397675	-2.61249	-2.01639	-0.22345	2.52109	5.88986	11.5969	19.2156	27.6336	25.8711
21.4	-0.153137	-2.76093	-2.06796	-0.192963	2.72656	5.76407	11.9133	19.1766	27.5094	26.3055
21.5	-0.102356	-2.45001	-2.28827	-0.417969	2.72656	6.04846	11.8391	19.5297	28.2141	26.7695
21.6	-0.188293	-2.54688	-2.05469	-0.217194	2.68124	6.53751	12.0375	19.7414	28.4758	26.8524
21.7	-0.359375	-2.43906	-1.94217	-0.0734558	2.95703	6.20547	11.9688	19.725	28.6781	27.325
21.8	-0.282806	-2.59921	-2.00623	-0.0148621	2.78281	6.39532	12.0859	20.0359	28.8227	27.4852
21.9	-0.173431	-2.85938	-1.64609	-0.00626	2.86484	6.38986	12.0758	20.1024	29.0047	28.1484
22	-0.169525	-2.7164	-1.68124	0.0304565	2.7453	6.41641	12.2883	20.1086	29.3305	28.4547
22.1	-0.1539	-2.52423	-1.86874	-0.00546	2.79843	6.50705	12.4695	20.2867	29.4219	28.2961
22.2	-0.244537	-2.5672	-1.64999	0.260925	2.88437	6.68127	12.7328	20.4805	29.607	28.6617
22.3	-0.482819	-2.42267	-1.83124	0.407013	3.02188	6.61798	12.5328	20.8328	30.0977	28.8664
22.4	-0.141418	-2.29376	-1.84842	0.0179749	2.94452	6.83752	12.832	20.7469	30.1649	29.3266
22.5	-0.295319	-2.43906	-1.90466	0.192169	3.01563	6.85236	12.807	21.1227	30.6195	29.6781
22.6	0.03125	-2.47345	-1.59061	0.0421753	2.81326	6.79688	13.1336	21.318	30.7289	29.9172
22.7	-0.0726624	-2.77655	-1.47498	0.117188	3.38828	7.10156	13.4172	21.3438	30.85	29.9844
22.8	-0.0453186	-2.21719	-1.45935	0.433594	3.43515	7.21017	13.557	21.4797	30.8852	30.1609
22.9	-0.196869	-2.34686	-1.42188	0.505463	3.29764	6.96017	13.4578	21.6914	31.1961	30.4313
23	-0.31485	-2.42734	-1.80936	0.357819	3.16953	7.21484	13.4953	21.7891	31.3781	30.8547
23.1	-0.0320435	-2.29999	-1.58826	0.671082	3.42032	7.23206	13.5094	21.9	31.6172	31.2946
23.2	-0.159393	-2.65625	-1.53516	0.462494	3.36093	7.26642	13.4039	22.0898	32.0438	31.5094
23.3	-0.201569	-2.40625	-1.44141	0.33905	3.38281	7.42657	13.807	22.1531	32.0352	31.718
23.4	-0.13205	-2.5336	-1.44531	0.642975	3.59531	7.40158	14.0727	22.1813	32.193	32.2602
23.5	-0.171112	-2.45001	-1.78281	0.884369	3.81094	7.62579	13.8852	22.5227	32.7852	32.3313
23.6	-0.371094	-2.14374	-1.36014	0.657806	3.53983	7.53284	13.9805	22.7297	32.8039	32.8469
23.7	-0.357819	-2.31952	-1.33826	0.227325	3.89529	7.55548	14.057	22.7078	32.8844	32.9203
23.8	-0.191406	-2.53281	-1.38593	0.78125	3.63983	7.73672	14.618	22.9461	33.0602	33.2297
23.9	-0.138275	-2.50311	-1.51093	0.5242	3.8078	7.81094	14.543	23.1234	33.275	33.3
24	-0.154694	-2.34686	-1.46094	0.496857	3.95624	7.80392	14.3188	23.4031	33.7789	33.5414
24.1	-0.18985	-2.54688	-1.01794	0.785919	3.92969	7.78284	14.5	23.4938	33.8313	33.5297
24.2	-0.202362	-2.41095	-1.13828	0.761719	3.75156	8.01642	14.8664	23.5188	34.0547	33.9805
24.3	-0.294525	-2.42422	-1.34842	0.940613	4.21951	8.07266	14.7563	23.511	33.932	34.2953
24.4	-0.236725	-2.16876	-1.45544	0.865631	3.96796	8.14377	14.8125	23.9305	34.4281	34.3313
24.5	-0.390625	-2.05157	-1.33359	0.871857	4.06561	8.06485	15.193	24.3336	34.7172	34.7039
24.6	-0.104706	-2.02188	-1.24451	1.21561	4.07968	8.26642	15.057	24.4031	34.8211	34.9914
24.7	-0.169525	-2.10468	-1.2117	0.981232	4.25156	8.77658	15.489	24.2633	34.907	35.1086
24.8	-0.261719	-2.26016	-1.32108	1.01483	4.08359	8.39063	15.1672	24.3578	35.2516	35.3852
24.9	-0.294525	-2.21405	-1.32187	1.16562	4.20859	8.67422	15.2891	24.4344	35.1734	35.7336
25	-0.313293	-2.51093	-1.04843	1.05078	4.39764	8.49609	15.6086	24.7859	35.8281	35.9274
25.1	-0.149994	-2.17578	-1.04138	1.12186	4.42578	8.53049	15.8539	25.2008	35.6727	36.4336
25.2	0.0132751	-2.32968	-0.938263	1.33514	4.4664	8.62735	15.4562	25.3961	36.0414	36.557
25.3	-0.191406	-2.03751	-1.22107	1.36484	4.55154	8.84766	15.9242	25.5898	36.0375	36.7313
25.4	-0.309387	-1.91718	-0.9664	1.21014	4.20078	9.18829	15.9133	25.7484	36.2649	37.0539
25.5	-0.339844	-1.88672	-0.858582	1.32733	4.44141	8.96329	15.8047	25.5149	36.5086	37.1039
25.6	-0.325775	-2.08124	-0.998413	1.47501	4.6492	8.98907	15.9742	25.6289	36.9578	37.5625
25.7	-0.0640564	-2.26483	-1.18515	1.29999	4.83749	8.94846	16.1953	25.6594	36.8305	37.993
25.8	-0.146088	-2.18985	-1.20154	1.15155	4.66171	8.84689	16.3422	25.6789	37.2727	37.9391
25.9	-0.175018	-2.03046	-1.15234	1.44998	4.51328	9.19064	16.5969	25.9781	37.5016	37.8586
26	-0.0859375	-1.90625	-0.744507	1.38828	4.67889	9.17892	16.5125	26.45	37.4602	38.557
26.1	-0.460938	-2.03125	-1.00311	1.62265	4.76093	8.96017	16.4773	26.3031	37.4711	38.4774
26.2	-0.322662	-2.26718	-0.65625	1.53436	4.90311	9.40002	16.65	26.3703	38.0844	38.6867
26.3	-0.100006	-1.96329	-0.517944	1.53592	4.96094	9.11642	17.0961	26.6367	38.4969	38.8844
26.4	-0.242188	-1.94296	-0.948425	1.93515	5.06796	9.56641	16.9937	26.8367	38.4633	39.011
26.5	-0.268768	-2.16562	-0.827332	1.79141	4.89218	9.69611	17.0172	26.8164	38.9047	39.3563
26.6	-0.450012	-2.18439	-0.625	2.01874	5.00546	9.7211	17.0734	26.9102	38.7336	39.611
26.7	-0.392975	-1.96249	-0.771088	1.77969	5.18906	9.81485	17.0133	27.0227	38.9609	39.9922
26.8	-0.529694	-2.12344	-0.635132	2.03281	5.15781	9.77502	17.3836	27.4516	39.0641	40.1969
26.9	-0.409393	-2.05234	-0.327332	1.58359	5.33514	9.62109	17.3336	27.5461	39.4602	40.1696
27	-0.489075	-2.04453	-0.686707	1.7453	5.16092	9.93674	17.5688	27.7672	39.4898	40.518
27.1	-0.0890808	-2.05548	-0.587494	2.05078	5.18906	9.80548	17.7719	27.775	39.557	40.6289
27.2	-0.308594	-2.05234	-0.443726	1.90936	5.47421	9.6969	17.7898	28.0695	39.7578	41.1852
27.3	-0.501556	-2.01251	-0.533569	1.97968	5.58279	10.0133	17.7398	27.9617	39.6992	41.3945
27.4	-0.454681	-2.16953	-0.388275	1.86719	5.45313	9.99768	17.7195	28.2367	40.3805	41.3516
27.5	-0.446106	-2.04062	-0.263275	1.69452	5.33047	10.1188	17.7992	28.2828	40.3813	41.6727
27.6	-0.321106	-1.87344	-0.439819	1.83047	5.68594	10.1539	17.9766	28.486	40.5547	41.8953
27.7	-0.347656	-1.98828	-0.503113	2.10547	5.72186	10.2703	18.343	28.6399	40.6375	41.9547
27.8	-0.463287	-1.8125	-0.262482	2.30313	5.74921	10.0852	18.175	28.7641	41.1609	41.8891
27.9	-0.361725	-1.74454	-0.328888	2.28827	5.72891	10.5156	18.4148	28.7969	40.9508	42.3336
28	-0.625	-1.79532	-0.422638	2.22891	5.58359	10.4227	18.2172	29.1867	41.2727	42.6992
28.1	-0.124237	-1.96094	-0.439056	2.08829	5.69061	10.1735	18.4187	29.1742	41.3703	43.0164
28.2	-0.300781	-1.80234	-0.560913	2.15079	6.05313	10.6789	18.6266	29.4516	41.5188	43.1008
28.3	-0.514862	-1.87891	-0.268738	2.36014	5.94141	10.6594	18.8601	29.4063	41.7734	43.1914
28.4	-0.362518	-1.83749	-0.174194	2.64688	6.01639	10.8227	18.5672	29.6024	41.8531	43.0883
28.5	-0.586731	-1.85626	-0.303101	2.4328	5.87265	10.6445	18.8078	29.7063	41.8969	43.4961
28.6	-0.5047	-1.74689	-0.135132	2.17422	5.86719	10.7672	18.6336	29.782	42.0836	43.7578
28.7	-0.287506	-2.07578	-0.36795	2.26172	6.19376	10.8781	18.9383	29.8461	42.6234	44.2242
28.8	-0.404694	-1.96875	-0.356232	2.14453	6.13046	10.925	18.9914	30.3813	42.6844	44.1281
28.9	-0.4711	-1.90546	-0.283569	2.53516	5.79608	10.8891	19.1781	30.2313	42.7117	44.6539
29	-0.380463	-1.78125	-0.118744	2.49139	6.15469	10.9524	19.3586	30.4164	43.1242	44.4797
29.1	-0.256256	-1.69061	-0.323425	2.46561	6.1203	11.2	19.3906	30.5617	42.9164	44.7266
29.2	-0.407043	-1.71484	-0.0484314	2.76328	6.05234	10.9352	19.3734	30.6328	43.3867	45.1234
29.3	-0.483612	-1.79297	0.0656433	2.69061	6.22186	11.1328	19.7336	30.5555	43.4711	45.1664
29.4	-0.361725	-1.83829	-0.142181	2.55545	6.25391	11.3086	19.932	30.8922	43.682	45.4992
29.5	-0.5383	-1.86093	-0.0460815	2.61249	6.41797	11.4469	19.9562	30.9609	44.1563	45.725
29.6	-0.396881	-1.68829	0.0133057	2.84451	6.32968	11.2766	19.9688	31.1477	44.2539	45.8914
29.7	-0.231262	-1.89999	0.118774	2.74921	6.35391	11.5422	19.9242	31.2695	44.5297	46.193
29.8	-0.657043	-1.70938	0.220337	3.04999	6.53046	11.7641	19.8562	31.3266	44.5164	46.3008
29.9	-0.448456	-1.96954	0.0453186	2.91092	6.50546	11.6852	19.968	31.3406	44.5961	46.4133
30	-0.277344	-1.81876	0.0437622	2.85623	6.75076	11.986	20.4508	31.5695	45.0094	46.4914
30.1	-0.568756	-1.56876	-0.272644	2.79218	6.50311	11.6133	20.3898	31.6906	45.1742	46.6797
30.2	-0.271881	-1.66251	0.195313	3.17422	6.63983	11.9281	20.2047	32.0617	44.8914	46.6852
30.3	-0.175781	-1.40936	0.528931	3.01407	6.72577	12.0328	20.3109	31.9196	45.3078	47
30.4	-0.0210876	-1.53671	0.114868	2.92578	6.69687	11.9758	20.35	32.1781	45.4633	47.25
30.5	-0.519531	-1.8414	-0.0406189	3.09766	6.82968	11.8078	20.5898	32.2813	45.5867	47.4375
30.6	-0.387512	-1.47186	-0.0202942	2.85233	6.8367	12.1328	20.7219	32.5438	45.8375	47.5375
30.7	-0.250793	-1.39063	0.180481	3.10782	6.83359	11.968	20.7367	32.6719	45.932	47.761
30.8	-0.130463	-1.31485	0.477356	3.35156	6.70624	12.1539	20.9781	32.9266	46.2406	47.8398
30.9	-0.166412	-1.37109	0.241425	2.88516	6.83279	12.1414	20.8484	33.0578	46.3148	48.1633
31	-0.155487	-1.79999	0.253906	3.19141	7.02499	12.1445	20.9265	32.7305	46.2047	48.8172
31.1	-0.221893	-1.83984	0.2258	3.38516	7.28671	12.3156	21.1031	32.8172	46.6352	48.8571
31.2	-0.0445251	-1.86798	0.455475	3.29532	6.96249	12.5922	21.3351	33.0485	46.9492	48.8867
31.3	-0.513275	-1.74374	0.0234375	3.2117	7.01407	12.4172	21.2094	33.4196	46.8133	49.0086
31.4	-0.482025	-1.6586	0.345337	3.33047	7.03592	12.7594	21.4008	33.4492	47.1773	49.0336
31.5	-0.242188	-1.56796	0.385162	3.29999	6.99686	12.8195	21.6641	33.7742	47.3891	49.3211
31.6	-0.359375	-1.42343	0.446106	3.32498	7.15469	12.9789	21.5273	33.7305	47.3336	49.2594
31.7	-0.522675	-1.5578	0.482056	3.37891	7.18204	12.5258	21.7766	33.8727	47.6649	49.4867
31.8	-0.452362	-1.66251	0.517975	3.40625	7.32813	12.7016	21.7828	33.9242	47.832	49.8742
31.9	-0.124237	-1.5672	0.361725	3.43359	7.17578	12.9109	21.6687	34.1656	48.0125	50.0453
32	-0.171112	-1.67969	0.575012	3.51172	7.2789	12.7414	21.9562	34.4055	48.0492	50.0047
32.1	-0.285156	-1.60858	0.429688	3.41016	7.35547	12.9945	22.0727	34.2399	48.2656	49.8922
32.2	-0.371094	-1.58905	0.56955	3.45468	7.38983	12.9867	22.1031	34.4477	48.2313	50.1813
32.3	-0.589844	-1.71094	0.484375	3.65311	7.62186	12.8047	22.2898	34.5352	48.4258	50.2719
32.4	-0.364838	-1.44922	0.691406	3.43985	7.41171	13.0844	22.4406	34.8844	48.7391	50.5578
32.5	-0.306244	-1.51953	0.487518	3.44217	7.63046	13.0516	22.6625	35.0086	48.9906	50.9008
32.6	0.0414124	-1.49374	0.512512	3.73514	7.50467	13.2711	22.7602	34.9539	49.0531	51.143
32.7	-0.16095	-1.35782	0.486725	3.63593	7.55545	13.1008	22.8156	35.0727	49.3211	50.9531
32.8	-0.207825	-1.42108	0.586731	3.58514	7.63358	13.3289	22.8078	35.318	49.4039	51.2789
32.9	-0.507813	-1.75311	0.547668	3.78983	7.77344	13.1102	22.7875	35.4	49.2445	51.3852
33	-0.329681	-1.66486	0.563293	3.49921	7.99765	13.4609	23.0344	35.5336	49.7734	51.568
33.1	-0.179688	-1.29767	0.697662	3.43204	8.15234	13.6063	23.1539	35.5758	49.7641	51.8508
33.2	-0.146088	-1.34845	0.717194	3.71405	7.77344	13.4359	22.8633	35.9383	49.9102	51.9289
33.3	-0.131256	-1.26407	0.911743	3.95468	7.89764	13.8109	23.0359	35.8445	50.1688	51.9547
33.4	-0.314056	-1.39297	0.708618	3.80624	7.97501	13.7234	23.1367	35.7297	50.2688	52.2758
33.5	-0.3414	-1.58905	0.839844	3.58124	8.01953	13.7242	23.225	35.8586	50.393	52.5446
33.6	-0.521881	-1.41486	0.860168	3.78046	7.96484	13.868	23.3422	36.0953	50.5992	52.4883
33.7	-0.289856	-1.38907	0.926575	3.68515	8.06561	14.057	23.443	36.5727	50.7219	52.593
33.8	-0.055481	-1.28671	0.853912	4.05936	7.92422	14.0164	23.4773	36.4641	50.893	52.8617
33.9	-0.0882874	-1.375	0.828125	4.01016	8.0867	13.8172	23.5602	36.4063	51.0289	52.8398
34	-0.251556	-1.28986	0.852356	4.09842	8.25391	14.0516	23.557	36.4078	50.9524	52.9289
34.1	-0.0914001	-1.38126	0.771118	3.96405	8.23358	13.8594	23.6555	36.5813	50.9188	53.1727
34.2	-0.19455	-1.33438	1.13205	3.85233	8.39764	14.1313	24.0602	36.6594	51.3109	53.5258
34.3	-0.298431	-1.29141	0.964081	3.89139	8.19061	14.3359	24.1172	36.9992	51.3109	53.6539
34.4	-0.171875	-1.22736	0.914856	4.19687	8.39139	14.3539	24.1258	37.2321	51.6399	53.5625
34.5	-0.112518	-1.22891	0.853149	4.06485	8.53751	14.4485	24.1313	37.1727	51.6977	53.7406
34.6	-0.397675	-1.20001	1.11096	4.44922	8.22733	14.2516	23.9984	37.2906	51.9406	54.0438
34.7	-0.173431	-1.42578	1.21719	4.20703	8.5961	14.4219	24.2375	37.657	51.9625	53.9492
34.8	-0.375	-1.10782	1.02579	4.13907	8.33203	14.5273	24.2023	37.7531	52.2633	54.1883
34.9	-0.238281	-1.43906	0.876587	4.22421	8.38907	14.4617	24.55	37.7156	52.4781	54.3422
35	-0.248444	-1.18439	1.13516	4.41873	8.45779	14.7313	24.4422	37.6945	52.5797	54.475
35.1	-0.140625	-1.04843	0.942993	4.31952	8.60703	14.5609	24.7305	37.7734	52.8383	54.5414
35.2	-0.125793	-1.27499	1.09924	4.31406	8.65311	14.6086	24.7148	38.1727	52.9508	54.8695
35.3	-0.166412	-1.20859	1.30469	4.48984	8.70157	14.9648	24.6687	38.0859	52.6961	55.011
35.4	-0.346893	-1.02423	1.08908	4.35391	8.61328	14.6195	25.3031	38.361	53.1109	55.1531
35.5	-0.0609436	-0.99765	1.37579	4.18826	8.94452	14.7641	25.114	38.3524	53.0328	55.4274
35.6	-0.145325	-1.19141	1.22971	4.23358	8.72968	14.7563	24.9265	38.5141	53.4867	55.3406
35.7	-0.113281	-0.875	0.984375	4.44296	8.80469	14.6672	25.0242	38.5516	53.6008	55.3664
35.8	-0.142181	-1.11017	1.20547	4.31796	8.87891	15.0922	24.8914	38.6523	53.7063	55.6219
35.9	-0.167969	-1.47812	1.125	4.63358	8.91171	15.182	25.2797	38.8305	53.725	55.8734
36	-0.385162	-1.35312	1.63596	4.47031	8.98828	14.95	25.5344	39.0281	53.9914	55.9539
36.1	-0.426575	-1.16718	1.22266	4.39844	8.79688	15.0672	25.4508	39.0391	54.1344	56.1766
36.2	-0.268768	-1.16095	1.49219	4.78906	8.91251	15.3742	25.6344	39.1844	54.4219	56.4602
36.3	-0.275787	-0.768738	1.40625	4.59061	8.70703	15.3313	25.5305	39.2586	54.3797	56.5656
36.4	-0.311737	-0.916412	1.28674	4.75311	9.19217	15.5703	25.3578	39.3703	55.0719	56.5367
36.5	-0.152344	-1.19922	1.32111	4.97421	9.02264	15.5367	25.8867	39.5086	54.7422	56.8492
36.6	-0.399994	-1.14063	1.51016	4.82108	9.09842	15.5742	26.0086	39.5656	54.8305	56.8649
36.7	-0.328918	-0.819519	1.56876	4.72031	9.16718	15.5781	26.2711	39.9797	55.2383	57.1977
36.8	-0.330475	-0.753906	1.44455	4.58359	9.0242	15.7227	26.0297	40.1789	55.482	57.2992
36.9	-0.339844	-0.992981	1.71799	4.79062	9.04062	15.6445	26.1789	40.2602	55.5617	57.3305
37	-0.2883	-0.992981	1.50314	4.32422	9.08359	15.5898	26.0766	40.0172	55.6664	57.1969
37.1	-0.395325	-1.06641	1.55548	4.69141	9.16483	15.8524	26.4187	40.3188	55.518	57.3742
37.2	-0.349213	-1.00391	1.65704	4.78592	9.16483	15.718	26.5703	40.2313	55.9289	57.4992
37.3	-0.238281	-1.39688	1.6969	4.57968	9.59842	15.9344	26.4141	40.4914	55.9977	57.6664
37.4	-0.139862	-1.1586	1.58594	4.67813	9.64529	16.0375	26.614	40.6008	56.1852	57.9578
37.5	-0.235168	-1.31485	1.79922	5.15781	9.32968	16.425	26.8266	40.4266	56.3078	57.7008
37.6	-0.371094	-1.08359	1.58908	5.12811	9.49686	16.082	26.925	40.5008	56.2633	58.0242
37.7	-0.241425	-1.04297	1.90704	4.98514	9.42188	16.0547	26.6852	40.8203	56.4367	58.2828
37.8	-0.580475	-1.10858	1.76797	4.96329	9.28201	16.0469	26.9586	41.1164	56.6313	58.3695
37.9	-0.332825	-1.09454	1.6008	5.01407	9.8125	16.2289	27.1203	41.1672	56.7875	58.4016
38	-0.296112	-0.931244	1.79611	5.02811	9.70313	16.3836	27.0625	41.4289	56.7461	58.575
38.1	-0.178925	-0.800781	1.72424	5.17578	9.74219	16.2742	26.968	41.2875	56.8398	58.8242
38.2	-0.280487	-0.696869	1.81018	5.18124	9.72342	16.4742	27.0437	41.4688	57.0945	58.7211
38.3	-0.132813	-1.04688	1.76642	5.33203	9.85623	16.5625	27.3914	41.5977	57.0305	58.7985
38.4	-0.267181	-1.09375	1.9711	5.06952	9.73749	16.6789	27.2898	41.7625	57.1773	59.0711
38.5	-0.381256	-1.10391	1.67346	5.15781	9.82187	16.4141	27.6742	41.8039	57.6688	59.2195
38.6	-0.495331	-0.771881	1.87891	5.27655	10.0359	16.6977	27.8203	41.7797	57.9469	59.4711
38.7	-0.132813	-0.705475	1.85001	5.24139	9.77188	16.7883	27.832	42.2461	57.8141	59.4391
38.8	-0.449219	-0.852356	1.83203	5.35156	9.93985	16.7828	27.4312	42.3938	57.6961	59.3445
38.9	-0.410156	-1.23358	1.88831	5.27579	10.157	16.8266	27.6641	42.1071	58.0359	59.7688
39	-0.422668	-0.963287	1.98596	5.13748	9.84921	16.7024	28.1117	42.2578	58.4594	59.9742
39.1	-0.316406	-0.671082	2.04767	5.17889	9.99295	16.7094	28.068	42.3625	58.4656	60.0867
39.2	-0.31955	-0.832031	2.09143	5.29062	9.88748	16.7883	28.1883	42.4359	58.5797	60.0117
39.3	-0.402344	-0.777344	1.93359	5.36093	9.97421	17.0844	28.114	42.4961	58.7922	60.2594
39.4	-0.258606	-0.532806	1.88049	5.53281	10.1445	17.1164	28.032	42.6039	58.8047	60.1258
39.5	-0.168762	-0.9086	2.12344	5.42108	10.1828	17.0516	28.2617	42.7203	58.6969	60.3469
39.6	-0.490631	-0.913269	2.2883	5.38907	10.0898	17.1656	28.5187	42.9883	58.9133	60.5399
39.7	-0.398438	-0.539856	1.99219	5.3414	10.3086	17.1969	28.4117	42.9844	59.1609	60.6594
39.8	-0.214844	-0.561707	1.96564	5.75467	10.1273	17.325	28.5859	43.0531	58.9508	60.6297
39.9	-0.483612	-0.674988	1.98828	5.79218	10.268	17.3133	28.6805	43.3984	59.3086	60.6813
40	-0.479706	-0.703918	2.12189	5.6586	10.2766	17.4227	28.7211	43.6234	59.3539	60.8047
40.1	-0.0187683	-0.839844	2.19455	5.74765	10.4438	17.3422	28.707	43.5711	59.3539	61.0328
40.2	-0.524231	-0.62265	2.24533	5.66406	10.4445	17.5422	28.9633	43.5648	59.6125	61.4828
40.3	-0.342194	-0.553894	2.23126	5.66483	10.6328	17.2195	28.9461	43.6922	59.7383	61.4359
40.4	-0.335938	-0.520325	2.22656	5.89688	10.4164	17.4211	29.007	43.6102	59.6344	61.5336
40.5	-0.282806	-0.810944	2.18204	5.70779	10.4219	17.4555	29.0094	43.8164	59.8867	61.3844
40.6	-0.547668	-0.727356	2.21173	5.83203	10.6844	17.7555	28.9797	44.0688	60.1609	61.193
40.7	-0.239075	-0.696106	2.26096	6.07733	10.7086	17.7539	29.493	43.9289	60.175	61.5477
40.8	-0.367981	-0.4953	2.31564	6.08905	10.7203	17.7914	29.3195	43.968	60.3524	61.9969
40.9	-0.443756	-0.832031	2.27579	5.88358	10.5586	17.5375	29.4031	44.2188	60.575	61.9094
41	-0.357025	-0.657043	2.26953	5.8414	10.9945	17.5352	29.5539	44.6055	60.7406	62.0023
41.1	0.069519	-0.404694	2.19531	5.79608	10.95	17.8414	29.4187	44.4406	60.657	62.3117
41.2	-0.157043	-0.548431	2.08829	5.9039	10.8664	17.8367	29.5492	44.5555	60.9234	62.2422
41.3	-0.340637	-0.582031	2.18127	6.05234	10.943	18.0742	29.5383	44.7438	61.1602	62.45
41.4	-0.397675	-0.5625	2.75549	6.03906	11.1695	18.157	29.7148	44.8039	61.1336	62.5078
41.5	-0.339081	-0.56015	2.60626	5.82266	11.0859	18.0641	29.8852	45.0742	61.2945	62.5875
41.6	-0.426575	-0.454681	2.45313	6.10938	10.9672	18.1977	30.1195	44.9805	61.4172	62.5149
41.7	-0.225006	-0.811707	2.33829	6.33905	10.7711	18.2977	29.9125	45.0727	61.4438	62.7539
41.8	-0.171875	-0.575012	2.83362	6.41016	10.6969	18.3352	29.9875	45.0281	61.382	62.5953
41.9	-0.293762	-0.671875	2.67346	6.21719	10.9453	18.6898	30.1945	45.1399	61.7133	62.8117
42	-0.303925	-0.584381	2.44922	6.06561	10.993	18.6188	30.1664	45.1602	61.7758	63.0172
42.1	-0.521881	-0.543762	2.63596	6.37891	10.9063	18.3586	30.3039	45.5492	61.8383	63.007
42.2	-0.295319	-0.480469	2.52032	6.17734	11.157	18.611	30.3336	45.7578	62.15	63.3266
42.3	-0.0140686	-0.543762	2.48126	6.30389	11.5414	18.6953	30.4289	45.7969	62.1875	63.5367
42.4	-0.192963	-0.657806	2.4086	6.27734	11.1039	18.5	30.4734	45.907	62.3766	63.2703
42.5	-0.414856	-0.492188	2.62424	6.30078	11.2101	18.636	30.3914	45.6711	62.3008	63.4953
42.6	-0.489075	-0.405457	2.65314	6.50781	11.1305	18.6445	30.5633	46.0609	62.3711	63.6031
42.7	-0.378906	-0.319519	2.60236	6.32108	11.3336	18.718	30.8797	45.9063	62.475	63.7195
42.8	-0.232025	-0.539856	2.95001	6.29297	11.4297	18.7477	31.0555	46.1898	62.7828	63.7523
42.9	-0.535156	-0.534363	2.58752	6.42889	11.5	18.7813	31.1016	46.3711	62.9195	63.832
43	-0.311737	-0.41095	2.63986	6.22577	11.1539	18.757	31.2828	46.3438	62.8844	63.9172
43.1	-0.2789	-0.46405	2.83127	6.57031	11.1219	18.8156	31.1852	46.4188	62.9844	63.8703
43.2	-0.225006	-0.465637	2.91016	6.43436	11.4289	19.082	31.2297	46.5977	62.9922	64.2422
43.3	-0.133606	-0.288269	3.00391	6.34451	11.5195	19	31.2695	46.8117	63.1945	64.5492
43.4	-0.367981	-0.323425	2.73596	6.56876	11.4601	18.9055	31.4336	46.6953	63.3844	64.5531
43.5	-0.4375	-0.180481	2.77502	6.35001	11.8125	18.8281	31.4406	46.5617	63.7203	64.6797
43.6	-0.557831	-0.295319	2.86877	6.6492	11.393	19.4734	31.4234	47.0453	63.6508	64.4891
43.7	-0.479706	-0.426575	2.93127	6.71875	11.3727	19.2234	31.3164	47.1875	63.7953	64.6344
43.8	-0.432831	-0.282043	3.04846	6.77734	11.7242	19.3117	31.5586	47.2797	63.7625	64.6039
43.9	-0.452362	-0.147644	2.82892	6.48123	11.7828	19.2203	31.8828	47.207	63.975	64.9836
44	-0.371887	-0.09375	2.91095	6.46719	11.7976	19.1735	31.7469	47.2938	64.0289	64.9828
44.1	-0.336731	-0.0187378	2.77658	6.51874	11.8422	19.3524	32	47.2899	64.2734	64.9508
44.2	-0.261719	-0.0273438	2.82031	6.67969	11.9531	19.3625	32.0164	47.4039	64.3891	65.1531
44.3	-0.467194	-0.356262	2.79376	6.90079	11.7836	19.5008	31.7266	47.5883	64.5797	65.0742
44.4	-0.356262	-0.388275	2.86877	6.90469	11.9305	19.5227	31.9078	47.8078	64.5023	65.1586
44.5	-0.399994	-0.440613	2.99768	6.80389	12.1109	19.5859	32.2164	47.9	64.5469	65.5727
44.6	-0.307037	-0.167969	2.89142	6.94452	11.8578	19.625	32.2219	47.8086	64.9453	65.6336
44.7	-0.148438	-0.157043	2.84219	6.87656	11.8813	19.618	32.4984	47.9867	64.9555	65.6055
44.8	-0.274994	-0.142975	2.95627	6.875	11.9422	19.9914	32.1734	48.1258	65.0735	65.5813
44.9	-0.0648499	-0.412506	2.88596	6.90155	11.9265	19.825	32.15	48.3633	65.1586	65.775
45	-0.28595	-0.18985	3.16174	6.91483	11.8227	19.9625	32.4539	48.5125	64.8656	66.2508
45.1	-0.31955	-0.146088	3.3125	6.96796	11.9211	19.8508	32.632	48.6758	64.8656	66.1328
45.2	-0.219543	-0.319519	3.22501	6.96329	12.2234	19.793	32.6547	48.5883	65.3016	66.0008
45.3	-0.228119	-0.0945435	3.21017	7.13046	12.343	20.1195	32.682	48.5766	65.3469	66.0586
45.4	-0.414856	-0.108582	3.28439	6.98984	12.2312	20.2203	32.9031	48.6633	65.511	66.2649
45.5	-0.212494	-0.213287	3.2211	7.23047	12.2516	20.0656	32.8781	48.5859	65.775	66.1399
45.6	-0.0765686	-0.266418	2.93909	7.10233	12.0117	20.2406	32.8211	48.8961	65.918	66.3016
45.7	-0.428925	-0.299988	3.40784	7.13516	12.1742	20.1789	33.0203	49.0492	65.9813	66.3594
45.8	-0.313293	-0.361725	3.1875	6.77811	12.3828	19.9992	33.3281	49.0133	65.9937	66.5273
45.9	-0.208588	-0.384369	2.72656	7.04922	12.4336	20.0063	33.2969	49.2703	65.9984	66.6914
46	-0.180481	-0.1539	3.10938	7.32108	12.5063	20.2805	33.1945	49.2875	66.1609	66.8656
46.1	-0.215637	-0.102356	3.52893	7.29218	12.2078	20.325	33.35	49.4406	66.3133	66.9367
46.2	-0.213287	-0.358582	3.34689	7.50467	12.5234	20.6133	33.2844	49.468	66.2789	67.1586
46.3	-0.510956	0.0773315	3.36487	7.4375	12.5141	20.6399	33.5523	49.4992	66.4688	66.8875
46.4	-0.295319	-0.179688	3.18829	7.44608	12.7437	20.3445	33.5117	49.6344	66.7656	67.0742
46.5	-0.3414	-0.135162	3.29688	7.38281	12.5945	20.6891	33.6508	49.7102	66.7711	67.1883
46.6	-0.549225	0.0257874	3.37659	7.47577	12.4851	20.8344	33.7437	49.8274	66.7742	67.2453
46.7	-0.397675	0.133606	3.53284	7.3703	12.6563	20.8109	33.85	50.0086	66.7117	67.2047
46.8	-0.359375	-0.071106	3.46484	7.46719	12.382	20.8438	33.5969	49.9617	66.8266	67.2734
46.9	-0.19455	-0.0117188	3.39142	7.34921	12.5383	20.7633	33.8719	50.1141	66.8219	67.3289
47	-0.558594	0.251556	3.66565	7.45859	12.9234	20.65	34.1289	50.1594	67.1742	67.5258
47.1	-0.160156	0.0414124	3.28204	7.58905	12.9336	20.6	33.9883	50.2711	67.2766	67.5195
47.2	-0.241425	-0.0648499	3.3508	7.67654	13.1539	20.6844	34.2008	50.1219	67.3586	67.5242
47.3	-0.459381	0.00702	3.57892	7.55545	12.825	20.8492	34.2133	50.432	67.3539	67.4656
47.4	-0.275787	-0.0171814	3.44766	7.67499	12.7055	21.1563	34.0047	50.5797	67.4867	67.8391
47.5	-0.482819	-0.100769	3.60236	7.86954	13.0094	21.2438	34.418	50.6453	67.7742	68.0102
47.6	-0.458588	0.0921936	3.58438	7.98984	13.0313	21.275	34.2305	50.7188	67.907	67.8773
47.7	-0.0718689	0.162506	3.37189	7.54843	13.1101	20.9313	34.4609	50.8805	67.832	67.918
47.8	-0.180481	-0.12265	3.87891	7.81876	13.1187	21.2484	34.732	50.9078	68.025	68.0828
47.9	-0.448456	0.0304565	3.47501	7.77109	13.0695	21.2445	34.8258	50.7469	67.9813	67.7555
48	-0.474213	0.133606	3.79221	7.85623	12.8422	21.4828	34.8422	51.1781	68.075	68.1969
48.1	-0.496094	0.0726624	3.56955	7.79373	13.1375	21.4992	34.6711	51.1953	68.2063	68.3727
48.2	-0.0585938	-0.171875	3.57501	7.86484	13.2734	21.618	34.825	51.2047	68.4695	68.4969
48.3	-0.28595	-0.0703125	3.42267	7.65079	13.4344	21.3969	35.0039	51.443	68.3641	68.6664
48.4	-0.478912	0.25	3.65784	7.83359	13.3375	21.4609	35.0148	51.5328	68.3734	68.5375
48.5	-0.260162	0.0914001	3.63907	7.51563	13.1008	21.618	34.9625	51.7719	68.75	68.6242
48.6	-0.356262	-0.185944	3.64377	7.80859	13.0797	21.3649	35.0039	51.5828	68.7305	68.7234
48.7	-0.303925	-0.038269	3.70547	7.98047	13.275	21.4578	35.0773	51.5774	68.5695	68.4149
48.8	-0.600006	0.112488	3.69531	8.02344	13.4133	21.6203	35.1906	51.9805	69.0406	68.6094
48.9	-0.492188	0.360168	3.46252	7.76093	13.3211	21.4969	35.4226	52.1117	69.0211	68.8672
49	-0.114838	-0.00861	3.88126	7.97031	13.0906	21.7125	35.7101	52.1352	68.9383	68.986
49.1	-0.189056	0.262512	3.97034	8.25391	13.3922	21.8571	35.5398	52.0586	69.218	68.9391
49.2	-0.210938	0.393738	3.87344	7.91171	13.357	21.7781	35.55	52.1906	69.1883	69.157
49.3	-0.215637	0.210938	3.62659	8.16797	13.5766	21.8258	35.5297	52.1266	69.1938	69.0922
49.4	-0.198456	0.292969	3.74377	8.16016	13.3219	21.7321	35.8258	52.3805	69.7305	69.1484
49.5	-0.316406	0.293762	3.89767	8.12811	13.282	21.6391	35.8633	52.636	69.4359	69.0594
49.6	-0.450775	0.301575	3.95081	7.93045	13.4625	22.1	35.8258	52.5391	69.6781	69.0289
49.7	-0.453125	0.279694	4.11487	8.13748	13.6555	22.3125	35.9523	52.5898	69.9242	69.2758
49.8	-0.584381	0.257813	3.86017	7.96094	13.6	22.2891	36.0414	52.7133	69.7516	69.3516
49.9	-0.470306	0.131256	3.96875	8.39297	13.5898	22.2734	36.0719	52.6086	69.7422	69.6859
50	-0.467987	0.558594	3.80783	8.33203	13.8594	22.4078	36.0797	53.0336	69.9414	69.818
50.1	-0.419525	0.4375	4.01016	8.25235	13.875	22.2195	36.275	52.7836	70.2461	69.8891
50.2	-0.407806	0.365631	4.03986	8.27344	13.8211	22.2946	36.4641	53.1063	70.3531	69.7274
50.3	-0.461731	0.112488	3.93127	8.2164	13.7563	22.4524	36.4187	53.332	70.3922	69.5149
50.4	-0.0882874	0.264069	4.08047	8.48047	13.832	22.5656	36.3594	53.2547	70.3563	69.8094
50.5	-0.286713	0.40625	4.14221	8.43436	13.8297	22.4352	36.5867	53.5133	70.4273	70.2008
50.6	-0.31015	0.443756	4.2883	8.51172	14.0141	22.4774	36.6742	53.2563	70.7219	69.9172
50.7	-0.353912	0.342194	4.31174	8.20468	14.1563	22.6445	36.6961	53.4406	70.6	69.9539
50.8	-0.31015	0.543762	4.06485	8.57657	14.0938	22.6281	36.6898	53.4891	70.7672	70.0719
50.9	-0.162506	0.294525	4.41406	8.43594	14.0851	22.9	36.7992	53.8383	70.8438	70.2289
51	-0.412506	0.375793	4.35156	8.50702	14.1016	23.0695	36.5836	53.75	70.8235	70.2649
51.1	-0.528137	0.321869	4.33127	8.57813	14.2242	23.0149	36.6031	53.7547	70.9727	70.4219
51.2	-0.493744	0.335938	4.33362	8.69766	14.3078	22.9344	36.9789	54.0016	71.1148	70.2086
51.3	-0.221893	0.260162	4.13126	8.56952	14.2781	23.0735	37.1148	54.275	71.218	70.5539
51.4	-0.207825	0.317963	4.14221	8.31952	14.4156	22.8547	37.1625	54.1688	71.1734	70.611
51.5	-0.137512	0.646881	4.20547	8.60938	14.4547	23.0633	37.1367	54.1969	71.3922	70.6266
51.6	-0.116425	0.756256	4.24454	8.83047	14.2726	23.0172	37.0047	54.1141	71.3344	70.6086
51.7	-0.178131	0.482819	4.41095	8.68124	14.2805	23.1531	37.2156	54.3805	71.4906	70.7758
51.8	-0.40625	0.335938	4.65549	8.58514	14.1602	23.2313	37.2188	54.2859	71.7461	70.8289
51.9	-0.369537	0.321106	4.48596	8.47186	14.4172	23.625	37.4617	54.4656	71.9836	70.9906
52	-0.448456	0.521881	4.06876	8.49454	14.4375	23.143	37.4859	54.5719	71.9625	71.0531
52.1	-0.381256	0.581238	4.21875	8.73672	14.3297	23.1555	37.5352	54.7125	72.0953	70.9891
52.2	-0.0968933	0.68515	4.34143	8.77579	14.1992	23.1891	37.4633	54.7688	72.011	70.7906
52.3	-0.389069	0.415619	4.23987	8.92969	14.6273	23.5188	37.5555	54.7805	71.918	71.0875
52.4	-0.349213	0.532806	4.57266	8.90546	14.4688	23.4375	37.5531	54.9227	72.0914	71.1125
52.5	-0.210938	0.465637	4.47656	8.70547	14.7023	23.5555	37.5469	54.9336	72.3164	71.0281
52.6	-0.128143	0.701569	4.1922	8.80624	14.5086	23.3586	37.9008	55.2234	72.275	71.0508
52.7	-0.181244	0.601563	4.49924	8.97186	14.6961	23.5727	37.9805	55.1789	72.4445	71.1992
52.8	-0.245331	0.682037	4.44299	8.82578	14.6906	23.7203	37.7656	55.2906	72.2664	70.9281
52.9	-0.275787	0.764832	4.60547	9.17264	14.2	23.6961	37.982	54.9594	72.3555	71.1078
53	-0.421112	0.46405	4.71408	9.10233	14.4547	23.7133	38.1289	55.1281	72.7172	71.4742
53.1	-0.333588	0.5047	4.45236	9.16797	14.6828	23.95	38.2047	55.2203	72.6945	71.0961
53.2	-0.3797	0.449219	4.4758	9.19141	14.6781	23.6547	38.0437	55.5313	72.6117	71.3047
53.3	-0.209381	0.349213	4.37424	8.87891	14.7555	23.7523	38.3461	55.4734	72.7172	71.4477
53.4	-0.264862	0.732025	4.46408	9.21014	14.7078	23.8172	38.1281	55.6477	72.7899	71.3016
53.5	-0.452362	0.885925	4.43439	9.04453	14.6789	24.0399	38.1719	55.457	72.7047	71.5399
53.6	-0.246887	0.489075	4.55469	8.98828	14.6101	23.843	38.2055	55.618	72.8578	71.3789
53.7	-0.614075	0.664063	4.52734	9.05469	14.9398	24.0711	38.4156	55.7156	73.0836	71.468
53.8	-0.411713	0.655457	4.30392	9.06171	15.1383	23.9	38.6461	55.8539	73.1695	71.4
53.9	-0.0742188	0.817963	4.7258	9.33984	15.0359	24.1758	38.6977	55.8195	73.0828	71.6625
54	-0.399231	1.08829	4.56174	9.26407	14.968	24.1844	38.2609	55.9281	73.1399	71.332
54.1	-0.373444	0.625793	4.66876	8.94531	14.7422	24.1149	38.5023	55.8281	73.1453	71.3813
54.2	-0.0382996	0.41095	4.76877	9.10938	14.8719	24.218	38.6172	55.9203	73.4531	71.4984
54.3	-0.397675	0.609375	4.42813	9.23828	15.0867	24.407	38.8906	56.3438	73.6172	71.4055
54.4	-0.387512	0.542175	4.59064	9.13046	15.0117	24.1516	38.9094	56.3484	73.3953	71.6195
54.5	-0.171112	0.350006	4.63516	9.04062	14.8937	24.1258	38.8258	56.4586	73.6789	71.6563
54.6	-0.381256	0.683594	4.65314	9.2789	15.0609	24.2367	38.6977	56.2727	73.725	71.6688
54.7	-0.0960999	0.744537	4.80704	9.16251	14.8555	24.386	38.943	56.4633	73.4914	71.5102
54.8	-0.214081	0.486725	4.94064	9.35391	15.057	24.668	39.0586	56.218	73.718	71.6922
54.9	-0.539063	0.828125	4.78516	9.46561	15.0727	24.6531	39.0641	56.5078	73.6047	71.7695
55	-0.171112	0.952332	4.78906	9.23123	15.3172	24.2688	38.9461	56.8524	73.5594	71.9196
55.1	-0.0992126	0.961731	4.65469	9.29999	15.2305	24.5446	39.0851	56.7742	73.7992	71.8148
55.2	-0.253143	0.6922	4.70471	9.36795	15.4063	24.5234	38.9727	56.8141	73.857	71.8773
55.3	-0.389069	0.628906	4.84845	9.38358	15.1227	24.8211	39.0883	56.9336	73.7719	71.7469
55.4	-0.302338	0.563293	4.67578	9.53671	15.4734	24.6242	39.4688	56.8031	74.168	71.9102
55.5	-0.448456	0.732819	4.75391	9.35233	15.2594	24.7242	39.4172	57.1367	74.2219	72.0797
55.6	-0.56955	0.596863	4.87814	9.21484	15.2687	24.6781	39.2859	57.3969	74.4297	71.8305
55.7	-0.416412	0.759369	4.78204	9.50702	15.3351	24.6774	39.2633	57.25	74.3734	72.0789
55.8	-0.361725	0.919525	5.09064	9.57031	15.5672	25.0617	39.6758	57.1836	74.4539	72.2563
55.9	-0.31015	0.920319	5.13126	9.71951	15.3328	24.9023	39.6938	57.4422	74.3039	72.1125
56	-0.428925	0.811707	5.15314	9.76407	15.7305	24.9555	39.7469	57.5438	74.7367	72.0555
56.1	-0.431244	0.873444	5.15158	9.41483	15.5414	25.1016	39.6812	57.2594	74.7828	72.2531
56.2	-0.157043	0.857819	4.98361	9.51953	15.5437	24.8125	39.8695	57.7899	74.636	72.4664
56.3	0.0351563	0.880463	5.03204	9.65701	15.4422	24.8477	40.0484	57.7172	74.8766	72.3375
56.4	-0.168762	0.839844	5.20081	9.69687	15.4297	25.0438	39.9078	57.9102	75.0211	72.2172
56.5	-0.146881	0.84845	5.26172	9.77188	15.3351	25.2195	40.1852	57.9227	74.7891	71.8844
56.6	-0.37735	0.951569	5.10236	9.64764	15.4438	25.3086	40.1765	57.9781	75.0867	72.0875
56.7	-0.630463	0.750793	5.26486	9.78125	15.7219	25.4695	40.3633	57.9547	75.2703	72.2899
56.8	-0.359375	0.795319	5.24768	9.71484	15.7828	25.0852	40.1836	57.9359	75.168	72.4133
56.9	-0.185944	0.853119	5.36563	10.0758	15.7992	25.157	40.4523	58.0891	75.1484	72.6234
57	-0.425781	0.946106	5.16565	9.92889	15.8727	25.1969	40.4164	58.1656	75.4602	72.6727
57.1	-0.400787	1.01328	5.32422	9.8992	15.6914	25.5641	40.4391	58.3406	75.5711	72.5898
57.2	-0.173431	0.771088	5.33673	9.81952	15.7125	25.3766	40.5469	58.2789	75.593	72.7977
57.3	-0.493744	0.894531	5.43359	9.81015	15.8023	25.4813	40.632	58.4531	75.6633	72.861
57.4	-0.389069	1.01483	5.35706	9.81015	15.8094	25.5359	40.8047	58.6133	75.5234	72.807
57.5	-0.270325	1.11798	5.18283	10.0453	15.8711	25.5211	40.6086	58.8141	75.8352	72.9235
57.6	-0.221893	1.13202	5.57657	10.0586	15.8312	25.5875	40.8289	58.4766	75.8336	72.8102
57.7	-0.386719	1.00937	5.38361	9.95233	16.0352	25.5813	41.0789	58.6172	75.9297	73.0023
57.8	-0.3172	1.04062	5.49533	9.82968	15.7961	25.7836	41.0063	58.8102	75.9133	72.8891
57.9	-0.474213	0.978119	5.59845	10.0125	16.0719	25.7133	41.1547	58.6664	76.0172	72.8813
58	-0.140625	0.988281	5.28516	9.93204	16.2094	25.7578	41.0883	59.1547	75.9953	72.9883
58.1	-0.296112	1.17969	5.48752	9.83984	16.2078	25.7016	41.0531	59.3484	76.1914	73.1469
58.2	-0.157043	1.12344	5.52502	10.1008	16.0328	25.8805	40.8469	59.3633	76.1781	73.2844
58.3	0.00235	1.06485	5.36642	9.80313	16.2891	25.9039	41.1484	59.2492	76.35	73.0695
58.4	-0.208588	0.936707	5.76016	10.1391	16.1203	25.9969	41.1695	59.2055	76.357	73.0992
58.5	-0.695313	0.985931	5.51877	10.2805	16.1617	26.2367	41.3523	59.2102	76.3219	73.1234
58.6	-0.521088	1.29532	5.59375	9.9953	16.2195	25.9445	41.643	59.3649	76.5922	73.4602
58.7	-0.219543	1.25861	5.45862	9.88126	16.35	26.0727	41.5859	59.5203	76.5203	73.4531
58.8	-0.0656433	1.14218	5.71799	10.1062	16.2726	26.1555	41.55	59.6445	76.8531	73.3992
58.9	-0.478912	1.07187	5.52112	10.3023	16.1906	26.0984	41.5727	59.55	76.636	73.4758
59	-0.256256	1.11719	5.47891	9.99921	16.1172	26.1164	41.7437	59.6039	76.7039	73.2539
59.1	-0.356262	1.16641	5.56955	10.0781	16.1758	26.3805	41.7773	59.736	76.9164	73.5297
59.2	-0.496094	1.04062	5.56174	10.2508	16.1227	26.4406	41.7023	59.7555	76.9203	73.6063
59.3	-0.264862	1.14609	5.58829	10.1398	16.3203	26.2633	41.8398	59.907	76.9367	73.5867
59.4	-0.224213	1.41486	5.94299	10.1617	16.4063	26.1844	41.9867	59.8992	77.2828	73.8602
59.5	-0.5336	1.21564	5.76251	10.4727	16.3836	26.3875	41.8734	60.1555	77.3773	73.8445
59.6	-0.4422	1.27734	5.57581	10.4273	16.2141	26.5617	41.9617	60.3477	77.4937	73.7649
59.7	-0.363281	1.06171	5.67578	10.2375	16.5008	26.9297	42.1187	60.0063	77.3867	73.8953
59.8	-0.243744	1.12656	5.73438	10.2703	16.668	26.5446	42.1805	60.2711	77.4406	73.875
59.9	-0.106262	1.10468	5.72189	10.7297	16.7164	26.6328	42.2766	60.4086	77.3914	73.7867
60	-0.366425	1.23358	5.73438	10.5039	16.768	26.8688	42.4516	60.4485	77.5477	74.193
60.1	-0.176575	1.52188	5.71719	10.3031	16.5594	26.7727	42.2594	60.5102	77.6133	74.2672
60.2	-0.142975	1.25	5.79376	10.5039	16.6992	26.8422	42.5414	60.4641	77.968	74.0117
60.3	-0.280487	1.02499	5.77814	10.4851	16.6289	27	42.5617	60.3359	77.9156	73.9695
60.4	-0.25705	1.07813	5.49142	10.5039	16.6203	27.0242	42.5352	60.6883	77.907	73.9578
60.5	-0.205475	1.15546	5.89063	10.739	16.9562	26.818	42.5484	60.8359	77.9805	74.0422
60.6	0.0460815	1.36249	6.01331	10.7695	16.8406	26.9734	42.5781	60.8852	78.0672	74.2594
60.7	-0.232819	1.38437	6.01172	10.6281	16.8976	27.0008	42.6469	60.9555	77.943	74.2117
60.8	-0.228119	1.06796	5.92111	10.6195	16.7852	26.8578	42.7414	61.15	78.0938	74.2875
60.9	-0.140625	0.97345	6.10626	10.6469	16.8523	26.8688	42.9508	61.1078	78.2813	74.1133
61	-0.550781	1.58124	5.83594	10.7422	17.1305	27.2148	42.9914	61.3719	78.3383	74.4774
61.1	-0.251556	1.32111	5.97815	10.5891	17.0391	26.9805	42.8687	61.3992	78.2883	74.5602
61.2	-0.34375	1.13593	6.05392	10.5008	16.8125	27.1766	43.15	61.3039	78.6961	74.4945
61.3	-0.391418	1.32266	6.0094	10.9812	16.9422	27.3914	42.9258	61.4391	78.8703	74.6219
61.4	-0.439056	1.40079	6.00626	10.882	16.8414	27.2985	43.0602	61.5477	78.6016	74.2617
61.5	-0.376556	1.2211	6.02188	10.9648	16.9609	27.3742	42.9758	61.3836	78.6445	74.4023
61.6	-0.447662	1.56329	5.89532	10.7586	16.8766	27.3664	43.1828	61.5305	78.7437	74.5242
61.7	-0.518768	1.39297	6.27893	10.6836	17.1422	27.4688	43.4773	61.6711	78.7977	74.6453
61.8	-0.334381	1.56171	6.14377	10.8164	17.1195	27.7008	43.3898	61.8773	78.9094	74.7672
61.9	-0.25	1.88361	6.22891	11.0586	16.9477	27.3461	43.2695	61.6578	79.0164	74.5023
62	-0.527344	1.68594	6.0961	10.8867	16.8703	27.4961	43.568	61.8789	79.0086	74.8555
62.1	-0.323456	1.45468	6.20157	10.8711	17.2766	27.7305	43.4859	61.8375	78.9992	74.85
62.2	-0.206268	1.56561	6.18048	10.782	17.1914	27.8477	43.3492	61.9875	79.2266	74.8242
62.3	-0.565643	1.39999	6.1008	10.8438	17.1945	27.682	43.4352	62.2156	79.1766	74.9852
62.4	-0.128906	1.46094	6.27814	11.0602	17.2883	27.7922	43.8383	62.3422	79.4609	74.757
62.5	-0.418762	1.54141	6.34064	11.2648	17.1625	27.9461	43.7273	62.3992	79.6102	75.1406
62.6	-0.300018	1.36328	6.30078	11.082	17.1726	27.8344	43.8336	62.0859	79.5984	75.0078
62.7	-0.256256	1.45392	6.37579	11.0656	17.1695	27.7391	44.1508	62.193	79.7531	74.8602
62.8	-0.1875	1.70547	6.14532	11.1773	17.4625	27.8938	44.1781	62.2039	79.7281	74.8664
62.9	-0.475006	1.53516	6.32422	11.0734	17.4203	27.8977	44.1211	62.4828	79.5523	75.1906
63	-0.169525	1.6828	6.48361	11.4102	17.5515	28.2274	44.1641	62.7344	79.9602	75.1696
63.1	-0.108612	1.69531	6.42188	11.2047	17.5352	28.25	44.1383	62.45	79.9828	75.1617
63.2	-0.165619	1.6203	6.40002	11.0258	17.3398	28.3578	44.2	62.5023	79.9539	75.2242
63.3	-0.246094	1.72421	6.39532	11.3703	17.4789	28.1781	44.1734	62.7477	80.05	75.1024
63.4	-0.271088	1.75079	6.18283	11.1437	17.7875	28.057	44.4851	62.5961	80.0484	75.0992
63.5	-0.18985	1.61954	6.38751	11.2633	17.6898	28.0898	44.5047	62.6875	80.1914	75.3141
63.6	-0.275787	1.61017	6.37814	11.2773	17.682	28.2688	44.393	62.9992	80.4852	75.3274
63.7	-0.407043	1.68439	6.38281	11.2422	17.8766	28.3727	44.5781	63.1649	80.1273	75.511
63.8	-0.116425	1.76251	6.55548	11.4414	17.5063	28.5742	44.5367	63.4352	80.1898	75.3219
63.9	-0.2211	1.58905	6.69141	11.6367	17.7914	28.3961	44.5515	63.1313	80.4774	75.3524
64	-0.259369	1.62811	6.69299	11.5195	18.0515	28.4477	44.6266	63.3336	80.7109	75.3844
64.1	-0.445313	1.75	6.52734	11.2625	17.9484	28.3469	44.775	63.4109	80.6391	75.7321
64.2	-0.397675	1.88751	6.78284	11.4797	17.6289	28.5094	44.6078	63.4406	81.118	75.7203
64.3	-0.120331	1.77579	6.75626	11.5203	17.8484	28.7008	44.5117	63.5898	80.8977	75.775
64.4	-0.174225	1.60236	6.76563	11.5336	17.7539	28.6258	44.968	63.7047	80.6641	75.6633
64.5	-0.353119	1.72736	6.59219	11.5406	17.6977	28.6508	44.9727	63.8594	80.4867	75.6156
64.6	-0.202362	1.51093	6.54456	11.175	17.8992	28.7531	45.1062	63.6484	81.0961	75.7813
64.7	-0.326569	1.81485	6.44531	11.4016	18.3156	28.6609	45.1914	63.5305	80.8453	75.9945
64.8	-0.185944	1.88828	6.68518	11.6313	17.9336	28.7617	45.157	63.7555	81.1148	75.8953
64.9	-0.200775	1.76718	6.57971	11.4391	18.1758	28.8258	45.1703	63.9258	81.1227	75.7649
65	-0.178131	1.83673	6.53049	11.6047	17.9836	29	45.5164	63.9086	81.0367	75.7328
65.1	-0.271881	1.83124	6.87891	11.6258	17.7648	28.8906	45.1969	63.95	81.3508	75.8649
65.2	-0.352356	1.74374	7.0094	11.6508	18.1734	28.8992	45.5242	63.9508	81.3313	75.8742
65.3	-0.321869	1.72031	6.67346	11.3305	18.1578	28.9578	45.4906	64.1742	81.3258	76.0086
65.4	-0.436737	1.83124	6.79532	11.6437	18.2383	28.8289	45.5226	64.3984	81.425	76.225
65.5	-0.25	1.92108	6.55469	11.6281	18.2203	29.1649	45.4055	64.4172	81.4961	75.9625
65.6	-0.311737	1.82266	6.75705	11.6414	18.2016	29.2391	45.707	64.5297	81.5258	75.9609
65.7	-0.326569	1.93204	6.81409	11.5602	18.2891	29.1367	45.975	64.5524	81.6555	75.9828
65.8	-0.169525	2.16095	7.17578	11.6609	18.5109	29.2695	45.9516	64.5938	81.9188	76.0711
65.9	-0.313293	1.96954	6.82422	11.4555	18.3992	29.1797	45.8742	64.4867	81.8172	75.9641
66	-0.357025	1.94843	6.93674	11.5984	18.3015	29.2125	45.9609	64.6656	81.9742	76.0281
66.1	-0.411713	2.09064	6.85706	11.893	18.4594	29.2914	45.9187	64.4852	82.0797	76.2313
66.2	-0.376556	2.10236	7.13516	11.9391	18.3547	29.5063	45.8242	64.9266	81.8773	76.2508
66.3	-0.443756	1.89923	7.34454	11.9922	18.4758	29.6305	46.2789	65.0711	81.968	76.1125
66.4	-0.532043	1.81094	7.10782	11.6328	18.4156	29.3875	46.2008	64.7445	81.9477	76.243
66.5	-0.664063	2.19452	6.98596	11.7641	18.607	29.3375	46.0734	65.0078	82.2078	76.207
66.6	-0.690643	2.29688	7.02032	11.8375	18.5805	29.707	46.1398	64.9141	82.2313	76.2641
66.7	-0.197662	1.96954	7.20392	11.807	18.6563	29.3953	46.2773	65.1547	82.4688	76.1664
66.8	-0.332825	2.07578	7.06641	11.9141	18.3312	29.4922	46.157	65.0641	82.1938	76.4914
66.9	-0.505463	2.4664	7.18674	12.007	18.6156	29.4984	46.2891	64.8617	82.0648	76.2773
67	-0.4711	2.06171	7.05859	12.0141	18.739	29.7594	46.4609	65.0758	82.5586	76.4196
67.1	-0.175018	2.22968	7.0336	11.8	18.7086	29.6039	46.55	65.2024	82.707	76.1953
67.2	-0.357819	2.05548	7.18048	12.2312	18.8305	29.8742	46.5742	65.4008	82.6891	76.6352
67.3	-0.119537	2.07266	7.14844	12.0437	18.8438	29.8914	46.8438	65.6086	82.5664	76.6453
67.4	-0.316406	2.32501	7.33438	12.3133	18.5086	29.9235	46.5625	65.7219	82.5102	76.4906
67.5	-0.12735	2.36328	7.23828	12.4828	18.5055	30.025	46.6664	65.6508	82.707	76.3891
[truncated: 1,394 more rows]

## Sheet: Ext. Data Fig. 6b
SPR: IL-25–IL-17RB(L40A/R46E) binding to IL-17RA
Time (seconds)	RU for 0 nM IL-25–IL-17RB(L40A/R46E)	RU for 156 nM IL-25–IL-17RB(L40A/R46E)	RU for 312.5 nM IL-25–IL-17RB(L40A/R46E)	RU for 625 nM IL-25–IL-17RB(L40A/R46E)	RU for 1250 nM IL-25–IL-17RB(L40A/R46E)	RU for 2500 nM IL-25–IL-17RB(L40A/R46E)	RU for 5000 nM IL-25–IL-17RB(L40A/R46E)	RU for 10000 nM IL-25–IL-17RB(L40A/R46E)	RU for 20000 nM IL-25–IL-17RB(L40A/R46E)	RU for 40000 nM IL-25–IL-17RB(L40A/R46E)
-132	9.62421	2.36407	1.08438	1.19687	1.17813	1.01874	0.609375	-0.0687561	0.153137	0.0890503
-131.9	9.6203	2.18439	0.896881	0.950775	0.998444	0.764832	0.347656	-0.264069	0.133606	-0.141418
-131.8	9.76093	1.97424	1.07422	0.811707	1.03751	0.733582	0.472656	-0.250793	0.135162	-0.100006
-131.7	9.72577	2.04297	1.03281	1.01718	0.965637	0.65625	0.655457	-0.0874939	0.024231	-0.247681
-131.6	9.85779	2.33203	1.28281	0.844513	1.36563	0.898438	0.607819	-0.167969	0.171875	-0.164063
-131.5	9.60858	2.13751	1.25391	1.03671	1.19687	0.5242	0.667175	0.0101624	0.2258	0.0867004
-131.4	9.52109	2.18127	1.09064	0.623444	1.13516	0.992188	0.287506	-0.12735	0.115631	0.0179443
-131.3	9.54062	2.00079	1.1539	0.759369	0.919525	0.803101	0.630463	-0.143768	-0.00702	-0.103149
-131.2	9.60779	2.18829	1.14609	1.2117	0.831268	0.730469	0.78595	-0.0414124	-0.0796814	-0.114075
-131.1	9.73828	2.31094	1.15781	1.23672	0.964844	0.734375	0.640625	0.0773315	0.143768	-0.138306
-131	9.72342	2.17188	1.27109	0.929688	1.26172	0.756226	0.524231	0.0546875	0.328918	0.0124817
-130.9	9.78671	2.10236	1.26251	0.813263	1.46954	0.811707	0.736725	0.053894	0.345337	0.1492
-130.8	9.44296	1.86487	1.08203	0.489044	1.21484	1.25	0.59845	0.115631	0.266418	-0.09375
-130.7	9.56561	2.26563	0.9086	0.74765	1.21017	1.05701	0.460144	0.0476379	-0.0179443	0.196075
-130.6	9.49686	2.06174	1.14767	1.02579	0.920319	0.715607	0.439056	-0.267181	0.0687561	-0.0203247
-130.5	9.44608	2.22345	1.15704	0.943756	0.882813	0.744507	0.475006	-0.227356	0.385956	-0.0445557
-130.4	9.40936	2.08908	0.825012	1.04453	0.914856	0.983582	0.382019	-0.228912	0.452362	-0.133606
-130.3	9.71875	2.10547	1.21408	1.05624	1.1539	1.17499	0.868744	0.152344	0.0726624	-0.100006
-130.2	9.52185	2.0094	1.64218	0.953125	1.10703	0.896851	0.641418	-0.217194	0.144531	-0.145325
-130.1	9.68906	2.20938	1.07266	0.757019	1.10391	1.04919	0.444519	-0.0882874	0.0515747	-0.159393
-130	9.58749	1.78516	0.767181	0.769531	0.87265	0.860931	0.235931	-0.279694	0.0422058	-0.279694
-129.9	9.92188	2.07422	0.932831	0.946869	0.81015	0.604675	0.597656	-0.176575	0.236725	-0.331268
-129.8	9.79843	2.17111	1.38046	0.892975	1.19296	0.83905	0.853912	0.053894	0.282043	-0.124237
-129.7	9.67188	2.19846	1.41016	1.04922	0.996094	0.928894	0.642181	-0.0203247	0.289856	0.0906067
-129.6	9.43436	2.18594	0.936737	1.00235	1.01016	0.986694	0.737488	0.0117188	-0.0163879	-0.0750122
-129.5	9.50391	2.04376	1.23517	0.734375	1.15079	0.885132	0.323425	-0.150787	0.0234375	-0.0164185
-129.4	9.65857	1.93359	1.17032	0.792969	1.07578	0.846863	0.534363	-0.15625	0.332031	-0.172668
-129.3	9.47107	2.02344	1.20703	0.703125	1.27814	1.07108	0.7836	-0.113281	0.594543	-0.0828247
-129.2	9.48749	2.17267	0.914856	0.809357	0.899231	0.907806	0.589844	0.0820313	-0.155457	-0.282043
-129.1	9.41562	1.87891	1.15781	1.12186	0.832825	0.692963	0.617188	0.282806	0.0234375	-0.264862
-129	9.55859	2.04846	1.31796	0.866394	0.654694	0.475769	0.667175	0.0960999	0.225006	-0.3797
-128.9	9.42734	2.09454	1.27344	0.753906	0.889069	1.02029	0.700775	-0.0914001	0.107056	-0.105469
-128.8	9.25076	2.07736	1.66251	0.789063	1.02423	0.941406	0.517181	0.104675	0.0351563	-0.351563
-128.7	9.22888	2.21954	0.796112	0.852325	0.803131	0.956238	0.703125	-0.231262	0.201569	-0.221893
-128.6	9.14218	1.80313	1.07657	0.50235	1.08673	0.6203	0.310944	0.102325	-0.0593567	-0.685944
-128.5	9.37109	1.92267	1.41797	0.660919	0.911713	0.528107	0.342957	0.0289001	-0.230469	-0.425781
-128.4	9.75076	2.31409	1.45157	0.950775	0.649994	0.728882	0.6203	0.210938	0.433594	-0.253143
-128.3	9.73904	2.30783	1.17111	0.856232	0.746887	1.04688	0.530457	0.233582	0.108612	-0.171875
-128.2	9.11169	1.85626	1.23361	0.837494	0.869537	0.303894	0.696869	-0.0851746	-0.291382	-0.264862
-128.1	9.39529	2.15393	0.825775	0.90155	1.07657	0.693726	0.545319	0.00235	-0.0671692	-0.0539246
-128	9.38593	1.89612	0.910156	0.737488	1.15939	0.882019	-0.0257874	-0.00705	0.0960999	-0.039856
-127.9	9.56406	2.06564	0.960175	0.670319	1.15781	0.810913	0.291412	0.0492249	0.244537	0.00937
-127.8	9.47421	2.04297	1.29062	0.867188	0.363281	0.838257	0.274994	0.0968628	0.09375	-0.124237
-127.7	9.45779	2.10471	0.888275	0.715607	0.307037	0.585938	0.594543	0.369537	0.240631	-0.274231
-127.6	9.17578	1.87268	0.477356	0.578888	0.78125	0.546875	0.479675	-0.015625	-0.0664063	-0.591431
-127.5	8.85156	1.53049	1.08282	0.729675	1.06406	0.142944	0.165619	-0.455475	-0.228119	-0.684387
-127.4	9.33594	1.90393	1.30704	0.645294	1.06094	0.4953	0.432037	-0.161713	0.101563	-0.21875
-127.3	9.46014	1.70547	0.840637	0.8078	0.871887	0.835144	0.62735	-0.0484314	-0.239838	-0.271881
-127.2	9.46796	2.13126	0.889069	1.00626	0.828918	0.567963	0.415619	0.0343628	-0.0742188	-0.269531
-127.1	9.42419	2.17737	1.08984	1.30154	0.636719	0.710938	0.513275	-0.0171814	-0.0601501	-0.25235
-127	9.54373	2.23672	1.16016	0.96875	1.02188	0.735138	0.358582	-0.0390625	0.03125	-0.421875
-126.9	9.26328	2.13126	1.41095	0.74295	1.02734	0.686707	0.614075	0.0148315	0.107056	-0.0648499
-126.8	9.10703	2.29688	1.01953	0.794525	1.04532	0.958588	0.7164	-0.328125	0.100006	-0.09375
-126.7	9.36795	1.92502	1	0.970306	0.992981	0.722656	0.768738	-0.0578308	0.140625	-0.249237
-126.6	9.48514	1.93518	0.957825	0.742188	1.03906	0.710144	0.640625	0.00702	-0.0374756	-0.0531311
-126.5	9.01953	1.88205	1.17267	0.90155	0.675018	0.820313	0.5625	0.0179749	-0.0476379	-0.204712
-126.4	9.65311	1.94766	1.02579	0.885925	0.915619	0.74295	0.546875	-0.0203247	0.0437622	-0.273438
-126.3	9.37421	1.95782	1.21799	0.74765	1.14532	0.671082	0.777344	-0.078125	0.1297	-0.25235
-126.2	9.16248	2.1344	1.28204	1.02264	0.979706	0.821075	0.773438	-0.0117188	0.0531311	-0.2258
-126.1	9.39374	1.96094	1.13281	1.01172	0.849213	0.765625	0.448425	0.0202942	-0.144531	-0.0570374
-126	9.48904	1.96173	1.10703	0.903107	0.907043	0.6828	0.364838	0.0367126	-0.0890503	-0.369537
-125.9	9.52109	2.1008	1.13205	0.87265	0.911713	0.885132	0.524994	0.0609436	-0.114838	-0.274231
-125.8	9.24921	2.03125	1.3414	0.732025	1.28204	0.800781	0.404694	0.0437317	-0.12265	-0.398438
-125.7	9.54999	2.14142	1.70782	0.835144	1.55157	0.765625	0.499207	0.00937	0.0921936	-0.202362
-125.6	9.66483	2.52579	1.96173	1.10858	1.34375	1.25623	0.854675	0.163269	0.307831	0.260132
-125.5	9.67264	2.56955	1.62344	1.38281	0.818756	1.43359	0.982025	0.380463	0.666412	0.258575
-125.4	9.17734	1.73206	1.00546	0.796875	0.764069	0.750763	0.34845	0.0687561	0.135956	-0.248444
-125.3	9.25391	2.03439	0.964081	0.648438	0.557831	0.417969	0.456238	-0.28595	-0.159363	-0.342194
-125.2	9.21716	1.61954	0.81955	0.289063	0.635956	0.422638	0.340637	-0.436737	-0.0335693	-0.863281
-125.1	8.96094	1.60236	0.733612	0.385162	0.513275	0.294525	0.294525	-0.570313	-0.262482	-0.71875
-125	8.77811	1.64297	0.655487	-0.0218811	0.388275	0.584351	0.239075	-0.719543	-0.3078	-0.847656
-124.9	8.86795	1.5625	0.49765	0.182037	0.625	0.408569	0.260925	-0.675018	-0.5867	-0.800781
-124.8	9.00232	1.28125	0.625	0.270294	0.53125	0.355469	0.267975	-0.476563	-0.52655	-0.789063
-124.7	9.0578	1.61487	0.571869	0.4039	0.63205	0.325775	0.0367126	-0.227356	-0.549194	-0.620331
-124.6	9.10077	1.98907	0.876556	0.663269	0.860168	0.581238	0.253906	-0.384369	-0.178894	-0.200806
-124.5	9.25781	2.17969	1.23361	0.692169	1.08673	0.683594	0.499207	0.0890503	0.00159	-0.121887
-124.4	9.31952	2.19299	1.3461	0.826569	1.00626	0.865601	0.757813	-0.3461	0.123444	-0.174225
-124.3	9.22577	2.23517	1.36874	0.857819	1.04922	0.849213	0.918762	0.121857	0.167206	-0.236725
-124.2	9.31091	1.81018	0.935944	0.886719	0.776581	0.9328	0.617188	0.0578003	-0.154663	-0.159393
-124.1	9.35703	1.78906	0.974213	0.736725	1.01016	0.672638	0.375793	-0.167969	-0.169525	-0.278931
-124	9.51794	2.25626	1.22812	0.799225	1.04062	0.744507	0.555481	0.0601501	-0.121857	-0.251587
-123.9	9.60156	2.23907	1.32813	1.2164	1.09219	0.990601	0.830475	0.100769	0.104706	0.12265
-123.8	9.55624	2.13986	1.25781	1.11328	0.717194	0.864838	1.00079	-0.0843811	0.333618	-0.00705
-123.7	9.22421	2.02502	1.19766	0.621094	1.2164	0.724976	0.561707	-0.342194	0.220337	-0.25
-123.6	9.60388	2.00235	1.37735	1.00858	1.05939	0.575775	0.655457	-0.0515747	0.124237	-0.0453186
-123.5	9.71716	2.17969	1.01486	0.989044	0.854706	0.789063	0.730469	0.139832	0.370331	-0.173462
-123.4	9.17264	2.07813	1.25314	0.9086	0.867981	1.0578	0.53595	0.135925	0.305481	-0.549225
-123.3	9.36719	1.96954	1.23517	0.850006	0.832031	0.8078	0.712494	0.0406189	0.118774	-0.311737
-123.2	9.16092	2.15393	1.24924	0.832794	0.941406	0.814819	0.522644	0.0585938	0.433594	-0.160156
-123.1	9.2164	1.9375	1.15314	0.852325	1.03671	0.890625	0.576569	0.0499878	0.0984497	-0.131256
-123	9.13828	1.75235	1.27969	0.861725	0.760162	0.8703	0.371094	0.0234375	-0.0148315	-0.141418
-122.9	9.10938	1.87268	1.11563	1.00702	0.551575	0.896851	0.0562439	0.0703125	0.150787	-0.299225
-122.8	9.20703	1.77814	0.999237	0.904694	1.00937	0.873413	0.5578	0.135162	0.227356	-0.600006
-122.7	9.4906	2.09219	1.04843	1.02655	1.01486	0.947632	0.496887	0.264069	0.286743	-0.375793
-122.6	9.56641	2.14377	1.24765	0.9328	0.907806	0.796875	0.529694	0.307037	0.0750122	-0.355469
-122.5	9.46249	1.8797	1.00079	0.846863	0.739075	0.939819	0.597656	-0.13205	0.1297	0.0124817
-122.4	9.25232	2.06564	1.05783	1.00702	0.88205	0.627319	0.576569	-0.0843811	-0.0163879	-0.0632935
-122.3	9.30078	2.16797	0.901581	1.10782	0.793762	0.590607	0.503113	0.0968628	-0.0718689	-0.071106
-122.2	9.1875	1.67267	1.24374	1.06717	0.914063	0.932007	0.654694	-0.0320435	0.177368	-0.501587
-122.1	9.30234	2.0047	1.34531	0.871094	0.708588	0.682007	0.510162	-0.145325	0.0687561	-0.292206
-122	9.31406	1.73752	1.12579	1.22968	1.03671	0.864044	0.671875	0.350006	0.325012	0.00858
-121.9	9.12967	2.16095	1.11328	0.758575	1.00391	0.700775	0.770325	0.267181	0.264862	0.0507813
-121.8	9.05078	1.88751	0.993744	0.753113	1.07736	0.757019	0.701569	0.157013	-0.135925	0.0742188
-121.7	9.28592	1.98438	1.45078	0.939056	0.822662	0.535156	0.31015	0.0640564	0.182037	-0.0625
-121.6	9.46326	2.04922	1.29922	1.11563	1.0672	0.759369	0.617188	0.11795	0.198456	-0.18985
-121.5	9.50858	2.05237	1.25	0.9664	1.07422	0.865601	0.7547	0.046875	0.197662	-0.350006
-121.4	9.06091	2.12579	0.942963	0.464844	0.870331	0.712494	0.799988	0.0335999	0.346893	-0.0570374
-121.3	8.99451	1.95862	1.24298	0.505463	0.981262	0.520294	0.66095	0.161713	0.182037	-0.595337
-121.2	9.32187	1.62268	1.10236	0.829681	1.28906	0.696869	0.663269	-0.214844	-0.166382	-0.304688
-121.1	9.48123	1.92578	1.0336	1.03592	0.9711	0.5914	0.789063	0.0124817	0.0234375	0.0843506
-121	9.26874	2.20001	1.27267	0.90155	0.734375	1.11404	0.735931	0.284363	0.0250244	-0.0296936
-120.9	9.29688	2.18594	1.15704	0.927338	0.878906	0.786713	0.924225	0.135162	0.0164185	-0.0562744
-120.8	8.875	2.15704	1.11954	1.26248	1.00079	0.811707	0.743744	0.251556	0.228912	-0.0101624
-120.7	8.95389	2.27734	0.991425	0.6492	0.893768	0.907806	0.74765	0.458588	0.361725	0.0124817
-120.6	8.72421	2.15469	0.980469	0.613281	0.927338	0.571869	0.582825	-0.0882874	0.0836182	-0.176575
-120.5	8.98593	2.05783	0.938293	0.773438	0.632813	0.433594	0.5914	-0.101563	0.1297	-0.0797119
-120.4	8.85233	1.85706	1.31955	1.09375	1.11484	0.6828	0.6828	-0.0234375	0.296112	-0.178131
-120.3	9.18826	1.96173	1.19141	0.921082	0.960175	0.427338	0.735931	0.0304565	0.125	-0.350006
-120.2	8.97888	2.05704	1.35938	0.962494	0.97345	0.824219	0.71875	0.11795	0.316406	0.0593567
-120.1	9.02811	2.10706	1.04922	1.03592	1.19846	0.835938	0.875	0.1828	0.282837	0.196075
-120	8.76718	1.96173	1.24374	0.878113	0.705475	0.789825	0.72345	0.139069	-0.0757751	0.0867004
-119.9	8.90155	1.98752	0.909393	0.727325	0.853912	0.545288	0.484375	-0.0375061	0.267212	-0.114868
-119.8	8.89999	1.85547	1.08594	0.62265	0.71875	0.786713	0.464844	-0.015625	0.113281	-0.250793
-119.7	9.12891	1.93674	1.26563	0.835938	1.23047	0.792175	0.503906	0.198425	0.300781	0.0499878
-119.6	9.18671	2.29688	1.20001	0.727325	0.97345	0.854675	0.78125	0.118744	0.4422	0.0812378
-119.5	9.41873	2.19299	1.19846	0.696075	1.00705	0.732025	0.927338	0.31485	0.291412	-0.0601807
-119.4	9.18045	2.30002	1.18674	0.939056	0.967987	0.892181	0.827332	-0.121094	0.0921936	0.192963
-119.3	9.01718	2.20782	0.946106	1.04453	1.1922	0.737488	0.764832	0.174225	0.307831	-0.0257874
-119.2	9.12891	2.1008	1.45313	0.981232	0.739838	0.796875	1.00079	0.015625	0.387512	0.174988
-119.1	9.50156	2.13596	1.31406	1.21796	0.662506	0.972656	1.09686	0.0304565	0.245331	-0.185944
-119	9.12341	2.03751	0.948456	0.8367	0.875793	1.01718	0.725006	-0.0320435	0.130493	-0.328918
-118.9	9.40625	2.29767	1.39532	0.924988	0.840637	0.763275	0.557037	-0.260956	0.0625	0.0749817
-118.8	8.93982	2.09143	1.00937	0.672638	0.717194	0.93045	0.760925	0.0523376	0.383606	0.0593567
-118.7	8.79843	1.86172	0.985168	0.811707	0.771881	0.607025	1.08047	0.296875	0.445313	0.0921631
-118.6	8.86874	2.01797	0.938293	0.853912	0.686737	0.6492	0.634369	0.301544	0.00861	-0.116425
-118.5	8.99921	1.99142	1.21875	0.567963	0.802338	0.686707	0.835144	0.0804749	0.0335999	-0.323456
-118.4	9.03281	2.06641	1.10001	0.770294	0.887512	0.793732	0.871887	-0.0195313	0.227356	-0.2883
-118.3	9.13513	2.0672	1.0047	0.396088	0.898438	0.867188	0.821106	-0.0812683	0.217194	-0.0507813
-118.2	8.99609	2.07892	1.01328	0.351563	0.865631	0.78125	0.859375	-0.215637	0.248444	-0.173462
-118.1	8.75076	1.51172	0.929688	0.582794	1.32813	0.355469	0.362488	-0.213287	-0.0859375	-0.455475
-118	9.1875	2.07657	1.16251	1.04141	0.875	0.650757	0.674225	-0.125793	-0.139832	-0.151581
-117.9	9.42419	2.25079	1.36719	1.04764	0.543762	0.904663	0.433594	0.0453186	0.325806	0.0491943
-117.8	9.0289	2.11172	1.24765	0.762482	0.907043	0.946075	0.93985	0.0367126	0.113281	-0.178925
-117.7	9.00076	1.89844	1.35626	0.794525	1.27734	0.878113	0.938293	0.0898438	0.0226746	-0.321899
-117.6	8.96249	1.82346	0.927338	0.610931	1.20468	0.809357	0.680481	0.0968628	0.0172119	-0.180481
-117.5	9.04453	2.04532	1.24142	0.764832	0.917969	0.767181	0.882019	0.053894	0.107819	0.0351563
-117.4	9.07031	2.02032	1.08359	1.15625	0.930481	0.990601	0.759369	0.199982	0.181274	-0.257813
-117.3	9.26563	2.08829	0.976563	0.740631	1.04453	0.728119	0.736725	0.27655	0.0453186	-0.278931
-117.2	9.21249	2.22736	1.51172	0.833588	0.893768	1.03906	0.59375	0.0984192	0.401581	-0.0437622
-117.1	9.32343	2.29532	1.25781	0.863281	1.03986	1.15076	0.917175	0.515625	0.387512	-0.0140686
-117	9.15155	2.21329	0.991425	0.730469	1.02423	0.934357	0.821869	0.00156	-0.0210876	-0.301575
-116.9	9.12186	1.99298	1.01563	0.831238	1	0.778107	0.647644	0.00702	0.0703125	-0.0094
-116.8	8.93045	1.6969	1.16876	1.14999	0.855469	0.979675	0.739075	0.478912	0.128906	0.0429688
-116.7	8.90155	1.77112	1.24533	0.988281	0.840637	0.599213	0.675781	0.160156	0.125	-0.303131
-116.6	9.04373	1.96408	1.17343	0.465607	0.742981	0.6492	0.724213	0.178894	-0.193726	-0.239075
-116.5	9.02734	1.90158	0.949219	0.763275	0.6875	0.736694	0.589844	0.0788879	0.152344	-0.154694
-116.4	9.00156	2.10938	1.34219	0.703125	1.07501	0.828125	0.7211	0.129669	-0.165619	-0.303925
-116.3	8.97421	2.13672	1.03125	0.6828	0.942963	0.736694	0.805481	-0.135956	0.071106	-0.142975
-116.2	8.98593	1.89221	0.954681	0.903107	0.610931	1.02734	0.940613	0.0570374	0.190643	-0.182831
-116.1	9.01013	1.94299	0.956268	0.885162	0.592194	1.11404	0.510925	0.0148315	0.232819	-0.184387
-116	9.03516	1.93985	1.16251	0.653107	0.796875	0.869507	0.624207	0.246857	0.315643	-0.44455
-115.9	9.0867	1.9469	1.02032	0.764832	0.844543	0.977325	0.632019	-0.175781	0.0585938	-0.257813
-115.8	9.23749	1.85938	1.17734	0.833588	0.867188	1.06561	0.470306	-0.0289001	-0.00156	-0.0500183
-115.7	8.92029	1.93674	1.33047	0.884369	0.837494	0.918732	0.81485	0.102325	-0.0140381	-0.197662
-115.6	8.94608	2.12891	1.28439	1.07187	0.891418	1.09061	0.821106	0.21405	0.0984497	-0.147675
-115.5	9.18982	2.17813	1.55783	1.1875	1.05234	1.19141	0.707031	0.306244	-0.0609131	0.0117188
-115.4	9.19998	2.07581	1.32501	1.04922	1.07736	1.02576	0.771088	0.228119	0.243774	0.207794
-115.3	9.27966	2.22736	1.26642	0.964844	1.07657	0.746857	1.09531	0.3125	0.318756	-0.1633
-115.2	9.30469	2.38596	1.28595	0.9664	1.26642	0.8078	0.802338	0.203125	0.175018	-0.0140686
-115.1	9.25391	2.10391	1.2258	1.04218	1.11093	0.951538	0.685944	0.142975	0.123444	0.197632
-115	9.08203	2.19531	1.50546	0.928894	1.14453	0.861694	0.84845	0.362488	0.209381	0.0562439
-114.9	9.15234	2.39844	1.65704	0.947662	0.887512	1.04529	0.846863	0.134369	0.624237	0.12265
-114.8	9.20313	2.00079	1.49689	1.17108	1.15158	1.06482	0.803131	0.385162	0.389862	-0.0632935
-114.7	9.21484	2.05548	1.59219	1.20547	1.12424	0.900757	1.10156	0.423431	0.106262	0.272644
-114.6	9.10233	2.38281	1.47891	0.994537	0.899231	0.861694	1.01016	0.0499878	0.203125	0.0820313
-114.5	9.08905	2.1008	1.46484	1.09061	1.17813	0.857788	0.913269	0.441406	0.196106	0.0601501
-114.4	9.04688	2.05548	1.42422	1.39453	1.23984	0.702332	0.826569	0.165619	0.331268	0.115601
-114.3	9.06091	2.15469	1.06406	1.19922	1.03516	1.13904	0.910156	0.323425	0.196899	-0.142975
-114.2	9.39529	2.20782	1.47971	1.14529	1.21719	1.03671	0.795319	0.462494	0.321899	-0.339844
-114.1	9.42264	2.15393	1.57346	1.07422	1.09689	1.02966	0.816406	0.404694	0.34375	-0.0492249
-114	9.25937	2.33984	1.2258	0.788269	1.23593	1.01172	0.579681	0.428894	0.0765686	-0.0742188
-113.9	8.8367	1.88516	1.03595	0.665619	1.20236	0.767181	0.774231	0.110931	0.113281	-0.144531
-113.8	8.91562	2.08438	1.12265	1.01639	1.01486	0.391388	0.3797	-0.1008	0.174225	0.0148315
-113.7	8.93045	1.99924	1.21564	0.915619	0.925018	1.09061	0.648438	0.0367126	-0.0867004	0.0640564
-113.6	9.25858	2.13126	1.4711	0.973419	0.786713	0.814056	0.786713	0.354675	0.00235	-0.208618
-113.5	9.03748	2.23596	1.45313	0.960144	0.804688	0.785919	0.888275	-0.0617371	0.174225	-0.107056
-113.4	8.85623	2.04065	1.17578	0.762482	0.868744	0.846863	0.568756	-0.0148621	-0.0804443	-0.0359497
-113.3	8.86484	1.87735	1.13672	0.922638	0.594543	0.7453	0.579681	-0.236725	-0.239044	-0.282043
-113.2	8.47812	1.88361	1.23047	1.07657	0.610931	0.419525	0.525787	0.0531311	0.135956	0.0351563
-113.1	8.86795	1.96408	1.03906	1.08203	0.875	0.690613	0.365631	0.2211	-0.191406	-0.386719
-113	8.85779	1.85782	1.08984	0.736725	0.984375	0.509369	0.253113	-0.055481	-0.496094	-0.497681
-112.9	9.03125	2.02579	1.32346	0.914063	0.836731	0.559357	0.509369	-0.12735	-0.09375	-0.155487
-112.8	8.90311	2.01721	1.21094	0.835938	1.04141	0.766388	0.741394	0.0687561	0.0640869	0.138275
-112.7	8.90466	2.0719	1.08282	0.644531	1.0914	0.721069	0.614838	0.0257874	-0.196075	-0.18985
-112.6	9.01248	1.68127	1.04141	0.81485	0.652344	0.4375	0.664063	0.09375	0.0351563	-0.0140686
-112.5	8.66638	1.94376	0.998444	0.723419	0.380463	0.782013	0.72345	0.0648499	-0.0710754	-0.219543
-112.4	8.57578	2.10391	1.14767	0.74765	0.695313	0.544525	0.654694	0.361725	0.155487	-0.4711
-112.3	9.04843	2.12189	1.18124	0.740631	1.35156	0.478882	0.556244	0.0257874	-0.0171814	-0.489868
-112.2	8.85233	2.24844	1.29767	0.611725	1.15549	0.487488	0.880463	0.00702	-0.0351563	-0.397675
-112.1	8.84216	2.02267	1.41953	0.717194	0.880463	0.902344	0.700775	0.0445251	0.196106	0.0554504
-112	8.82108	2.02502	1.08908	0.900787	0.891418	0.867188	1.03516	0.396881	0.0359497	0.022644
-111.9	8.85388	1.94064	1.02188	0.926544	0.914063	1.00937	0.779694	0.414825	0.171875	-0.179688
-111.8	9.06171	2.11798	1.26953	0.927338	0.921875	1.24451	0.565613	0.3125	0.428925	0.0335693
-111.7	9.03125	2.17346	1.21249	1.03671	0.931244	0.996094	0.7836	0.565613	0.240631	-0.146118
-111.6	9.0289	1.98126	1.16016	0.903107	0.703918	0.907013	0.749207	-0.0320435	-0.0718689	0.101563
-111.5	9.125	2.18909	0.863281	0.779694	0.834381	0.924988	0.597656	0.0929565	0.0992432	-0.135956
-111.4	8.94687	2.09219	1.11563	0.964844	0.741425	0.912476	0.778137	0.146088	-0.190613	-0.344543
-111.3	8.88593	1.68127	1.39999	0.81015	0.657806	0.696075	0.474213	0.0492249	-0.0140381	-0.482056
-111.2	8.77655	1.78986	1.36798	0.838287	0.807037	0.68515	0.667175	-0.0914001	0.270325	-0.0898438
-111.1	9.11014	1.96719	1.17892	0.771881	0.798431	0.600769	0.385925	0.141388	0.175018	-0.371094
-111	8.78281	1.80627	1.20627	0.815613	0.624237	0.793732	0.846863	0.0460815	0.155487	-0.267212
-110.9	8.98514	2.24377	1.08047	0.6828	0.851563	0.643738	0.657806	-0.00314	-0.00546	-0.215637
-110.8	9.21951	1.87033	1.25937	0.799988	0.917969	0.875	0.817963	0.160156	-0.038269	-0.107819
-110.7	8.59686	1.74219	1.27658	0.763275	0.633606	0.712494	0.575012	0.279694	0.0797119	-0.202362
-110.6	8.60233	1.84924	1.07422	0.973419	1.08908	0.808594	0.639069	0.0273438	-0.0187378	-0.304688
-110.5	8.79529	1.89688	1.03204	0.702332	0.917969	0.771088	0.546875	0.12735	0.164063	-0.34375
-110.4	8.96014	1.92422	0.830475	0.508575	1.20782	0.604675	0.695313	-0.00781	0.215637	-0.0515747
-110.3	8.90781	1.96094	1.23517	0.685944	1.19531	0.859375	0.749207	-0.12735	0.0750122	0.0827942
-110.2	8.83594	1.97424	1.05313	0.871094	0.967987	0.947632	0.809387	0.299225	0.0671997	-0.0320435
-110.1	8.77966	1.95862	1.15158	0.767181	0.554688	0.814819	0.714844	0.25	-0.0281067	-0.296875
-110	8.85547	2.04376	1.22891	1.04373	0.904694	0.6875	0.700012	0.56015	0.395325	-0.209381
-109.9	8.76013	2.30002	1.16095	1.00156	1.11172	0.77655	0.532043	0.139069	0.467194	-0.357056
-109.8	8.82031	2.28751	1.14609	0.844513	1.16171	0.762482	0.789856	0.150787	0.334381	0.0491943
-109.7	8.92188	2.08282	1.25937	1.05313	1.01953	0.751556	0.690613	0.137482	0.231262	-0.00314
-109.6	8.96014	1.90469	1.21173	1.14764	0.945313	0.657806	0.7836	0.296875	-0.0304565	-0.186737
-109.5	8.69452	1.875	1.30469	1.06171	1.04922	0.799194	0.9086	0.522644	0.171112	0.119507
-109.4	8.85077	2.08127	1.1586	1.21249	0.958588	0.735138	0.955475	0.0749817	0.305481	-0.0945435
-109.3	8.94922	2.46173	1.38361	0.9375	1.07892	0.900757	0.74765	0.360931	0.139069	-0.291412
-109.2	9.13123	2.41095	1.37579	0.637482	1.14453	0.787476	0.804688	0.40155	0.339844	0.00391
-109.1	8.70544	2.03986	1.60861	0.86795	1.21719	0.898438	0.796082	0.125	0.38205	0.0593567
-109	9.09998	2.12814	1.23517	0.96405	1.05157	0.785919	0.753906	0.00781	0.157837	-0.178925
-108.9	9.10312	1.92346	0.991425	0.949982	0.791412	0.704681	0.868744	0.272644	0.133606	-0.0273438
-108.8	8.66016	2.03516	0.946869	0.625763	1.27188	0.897644	0.703125	0.0757751	0.309387	0.03125
-108.7	8.53436	2.07346	1.16016	0.972656	1.22345	0.758575	0.360168	0.491394	0.571899	-0.103149
-108.6	8.86169	1.93985	1.11252	1.03281	0.950012	0.946869	0.696869	0.292969	0.160156	-0.0281372
-108.5	8.68982	1.99689	1.13907	0.607819	0.789063	0.78125	1.11249	0.0734253	0.0953369	0.0320129
-108.4	8.60388	2.00391	1.00314	1.05154	1.14688	0.510925	0.7789	0.275787	0.183594	-0.0382996
-108.3	8.7164	2.10391	1.3508	0.945313	0.946106	0.814056	0.909363	0.189056	0.102356	0.244507
-108.2	8.75781	2.26563	1.39453	0.916412	1.13596	1.06717	0.536713	0.419525	0.330475	-0.31485
-108.1	8.74295	2.14844	1.33749	1.02344	1.11252	0.780457	0.550781	0.203125	-0.0499878	0.00467
-108	8.83749	2.07266	1.50156	0.970306	1.30624	0.911713	0.697662	0.174225	0.139862	0.0117188
-107.9	8.92343	2.02893	1.50235	0.801544	1.15469	0.809357	0.66095	0.0734253	0.3508	-0.0304871
-107.8	8.87186	1.80157	1.22421	0.83905	1.10236	0.657013	0.632019	0.36795	0.140625	-0.0968933
-107.7	8.62186	2.10391	1.10547	0.87735	0.829681	0.949982	0.96875	0.297638	0.264069	-0.171875
-107.6	8.65781	2.1586	1.24689	0.786713	1.03204	0.921082	0.729675	0.277344	0.224243	-0.275024
-107.5	8.90857	2.27658	1.41953	1.06641	0.987518	0.857025	0.614075	0.289063	-0.0484314	-0.13205
-107.4	9.00702	2.14142	1.37579	1.15155	0.991425	0.853882	0.741394	0.407806	0.121887	-0.233612
-107.3	8.93515	2.27893	1.46408	0.924988	0.892181	0.973419	0.816406	0.155457	0.015625	0.162476
-107.2	8.86093	2.36642	1.21954	0.978912	0.7211	0.7789	0.794525	0.362488	-0.0452881	0.0664063
-107.1	9.03125	1.97891	1.33673	1.01874	0.635956	0.856232	0.679688	0.259369	0.103912	-0.0539246
-107	8.70078	1.89142	1.24924	0.857025	1.01172	0.814819	0.692963	0.153107	-0.0773315	-0.524231
-106.9	8.52966	1.93439	1.29532	0.942169	1.14999	0.700775	0.426575	-0.265625	-0.0765381	-0.253906
-106.8	8.83514	2.29532	1.40625	0.774994	1.03516	0.746094	0.445313	-0.290619	0.118774	-0.211731
-106.7	8.89453	2.375	1.42813	0.706238	0.926575	0.783569	1.1203	-0.0289001	0.3461	-0.1633
-106.6	8.5531	1.91174	1.11798	0.903107	0.567963	0.654663	0.753113	-0.246887	-0.00156	-0.142212
-106.5	8.77029	1.78516	0.996094	0.865631	0.671112	0.695313	0.543762	0.00626	-0.0929565	-0.110962
-106.4	8.49219	1.93359	1.28049	0.7453	0.931244	0.614044	0.578125	0.240631	0.360168	-0.370331
-106.3	8.5867	2.04376	1.34454	0.946075	0.866425	0.653107	0.467194	0.125	0.199219	-0.676575
-106.2	8.57422	2.01563	1.51718	0.775787	0.652344	0.692169	0.589844	0.0351563	0.0445557	-0.646881
-106.1	8.43591	1.86017	1.01718	0.596863	0.967194	0.5578	0.661713	-0.370331	0.00781	-0.779694
-106	8.3414	1.76407	0.81485	0.985138	0.88205	0.4953	0.600769	-0.289063	-0.325775	-0.296875
-105.9	8.50467	1.72891	1.22421	0.889832	0.776581	0.207031	0.353119	0.0984192	0.139862	-0.386719
-105.8	8.61169	1.89612	1.33829	0.993744	0.615631	0.796875	0.520325	0.389832	0.40625	-0.0367432
-105.7	8.48593	1.97189	1.25546	1.03281	0.765625	0.921875	0.517181	0.3125	0.2211	-0.378906
-105.6	8.71951	1.81409	1.20859	0.917175	0.904694	0.917969	0.550781	0.053894	0.126587	-0.150024
-105.5	8.61249	2.18829	1.11093	1.02344	1.10236	0.892944	0.805481	-0.1586	0.159393	-0.0351563
-105.4	8.76172	1.88126	1.01172	0.806244	1.21094	1.04062	0.490631	0.0656128	0.104706	-0.0367432
-105.3	8.56015	2.18909	1.29843	0.860931	0.981262	0.786713	0.817963	0.378906	0.175018	-0.145325
-105.2	8.44687	2.10001	1.38281	1.05936	0.932831	0.916382	0.83905	0.272644	0.520325	-0.086731
-105.1	8.81326	2.16956	1.52032	0.924988	1.02579	1.03436	0.602356	0.15625	0.305481	-0.1297
-105	8.92029	2.01407	1.54453	1.0242	1.10236	1.11719	0.760162	0.275787	0.349243	-0.128906
-104.9	8.65466	2.01797	1.52579	0.956238	1.01877	0.862488	0.688293	0.078125	0.34845	-0.25
-104.8	8.77264	2.12109	1.24533	1.06641	1.03671	0.810913	0.685944	0.264832	0.31485	0.0960693
-104.7	8.58905	2.21173	1.09845	1.51874	1.03125	0.817963	0.8172	0.349213	0.328918	-0.0281372
-104.6	8.64218	2.0719	1.2789	0.982025	0.911713	0.720306	0.858582	0.272644	0.303925	-0.185181
-104.5	8.69843	2.16956	1.35938	0.925781	1.13205	0.957794	0.655457	0.438263	0.429688	0.0593567
-104.4	8.92188	2.02032	1.66095	1.27969	1.01486	0.801544	1.10468	0.420319	0.394531	-0.0726624
-104.3	8.7406	2.11252	1.56406	0.787506	1.20001	0.958588	0.907806	0.2742	0.490631	-0.206268
-104.2	8.65625	2.12659	1.21875	0.939056	1.06015	0.735931	0.939056	0.205475	0.3172	0.0882568
-104.1	8.70078	2.07031	1.23984	0.927338	1.16016	0.814056	0.956238	0.147644	0.0945435	0.0429688
-104	8.76093	1.75079	1.28281	1.04062	1.07578	0.885925	0.728119	0.0445251	0.482056	-0.143768
-103.9	8.63123	2.08438	1.26718	1.28983	1.22189	0.962494	0.4039	-0.0320435	0.462524	-0.0414124
-103.8	8.60623	2.21094	1.35782	1.22342	1.14063	0.951538	0.630463	0.146881	0.15625	-0.111725
-103.7	8.66562	2.18674	1.34064	1.08594	0.614838	0.71875	0.647644	0.260925	0.200806	-0.328918
-103.6	8.60858	1.81174	1.12735	0.818756	0.5047	0.638275	0.735931	0.376556	0.15625	-0.239075
-103.5	8.36795	1.96954	1.03439	0.621094	0.505463	0.628113	0.549988	-0.0320435	-0.154663	-0.305481
-103.4	8.07031	1.60782	1.10938	0.799988	0.642975	0.479675	0.236725	-0.188293	-0.190613	-0.285156
-103.3	8.23279	1.79532	1.15781	0.705475	0.660156	0.433594	0.428131	-0.00626	-0.132019	-0.245331
-103.2	8.43515	2.10001	1.42111	0.955475	0.849213	0.618744	0.371094	0.0734253	0.0531311	-0.301575
-103.1	8.38904	2.13672	0.945313	0.885925	1.10782	0.748413	0.541412	-0.111725	0.0304871	-0.374237
-103	8.30469	1.96954	0.830475	1.10312	0.792969	0.265625	0.645325	-0.1633	-0.154663	-0.339844
-102.9	8.44843	2.2836	1.08127	0.955475	0.56015	0.520294	0.421082	0.207031	0.201569	-0.236725
-102.8	8.51483	2.13049	1.14377	0.827332	0.578125	0.682007	0.650787	0.199219	0.159393	-0.470337
-102.7	8.15857	1.64844	0.974213	0.763275	0.782806	0.567963	0.616394	0.0671692	-0.0460815	-0.519531
-102.6	8.21951	1.82581	0.965637	0.753113	0.431244	0.315613	0.326569	-0.322662	-0.113281	-0.456268
-102.5	7.98358	1.55548	1.0625	0.664825	0.529694	0.539063	0.544525	-0.0992126	-0.0734253	-0.678925
-102.4	8.36874	1.63205	0.74765	0.520294	0.681244	0.660919	0.507019	-0.301575	-0.382813	-0.414856
-102.3	8.50076	1.78049	0.928131	0.514069	0.705475	0.584351	0.547668	-0.137512	-0.249207	-0.385956
-102.2	8.42343	1.78204	0.728912	0.639069	0.521088	0.2453	0.632019	0.00781	-0.139832	-0.638306
-102.1	8.25702	1.56329	0.780487	0.521088	0.532043	0.332031	0.242188	-0.119537	-0.189056	-0.3125
-102	7.95544	1.57346	0.638275	0.275787	0.510162	0.52655	0.243744	-0.149994	-0.489838	-0.581268
-101.9	8.03983	1.47501	0.482025	0.407806	0.601563	0.357025	0.269531	-0.453125	-0.553101	-0.950012
-101.8	7.93982	1.39453	0.730469	0.2742	0.639862	0.0757751	0.150787	-0.552338	-0.560913	-0.713287
-101.7	7.96094	1.57892	0.878906	0.635162	0.403137	-0.0906372	0.302338	-0.284393	-0.395294	-0.457031
-101.6	8.24609	1.67502	0.728912	0.887482	0.542969	0.365601	0.350006	-0.164856	-0.176544	-0.442993
-101.5	8.33514	1.59689	0.81955	0.477325	0.511719	0.355469	0.476563	0.0202942	-0.206238	-0.469543
-101.4	8.19763	1.68829	1.06641	0.835144	0.457825	0.674194	0.1828	-0.361725	-0.202332	-0.615631
-101.3	8.20154	1.78751	1.27969	0.84375	0.576569	0.291382	0.289856	-0.289063	-0.363281	-0.543762
-101.2	8.28201	1.79297	0.851563	0.514832	0.321869	0.28125	0.480469	-0.416412	-0.251556	-0.601563
-101.1	8.24686	1.89767	0.616425	0.398438	1.22345	0.159363	0.204681	-0.362518	-0.477325	-0.521881
-101	7.65625	1.32501	0.81485	0.646881	0.925018	0.0507813	0.398438	-0.633606	-0.578888	-0.792969
-100.9	8.45779	1.32581	1.14453	0.6828	0.304688	0.379669	-0.00235	-0.1297	-0.132019	-0.314087
-100.8	8.19608	2.06485	0.902344	0.186707	1.80002	0.692963	0.357025	0.0515442	-0.0343628	-0.56485
-100.7	7.85779	1.58047	1.22189	1.32657	-1514.06	0.582794	0.600769	-0.359375	-0.274994	-0.853912
-100.6	9.47266	1.57581	-306.519	-1157.68	-4493.57	0.874207	0.161713	0.332031	0.13205	-116.196
-100.5	-1742.15	-182.714	-3131.01	-4291.47	-6357.99	-686.29	1.32422	-927.744	-731.355	-3386.53
-100.4	-4317.86	-3380.24	-5780.09	-6539.78	-4293.09	-3584.03	-1191.78	-3330.73	-3709.11	-6342.4
-100.3	-5879.03	-6006.12	-4386.93	-4649.52	-2959.57	-6176.57	-4159.18	-5717.84	-6379.66	-5311.34
-100.2	-4053.57	-4805.54	-3014.77	-3141.52	-2263.49	-4370.59	-6310.76	-4106.69	-4729.43	-3480.81
-100.1	-2847.94	-3244.78	-2284.15	-2286.03	-1791.24	-2988.37	-4404.71	-2956.63	-3229.05	-2543.83
-100	-2172.38	-2419.28	-1796.73	-1790.91	-1428.96	-2258.93	-3041.62	-2282.05	-2385.71	-2012.19
-99.9	-1712.52	-1917.28	-1453.25	-1441	-1132.97	-1775.45	-2283.43	-1781.51	-1854.22	-1601.01
-99.8	-1352.74	-1550	-1177.68	-1156.99	-901.383	-1430.25	-1783.36	-1403.43	-1473.02	-1278.02
-99.7	-1067.49	-1259.26	-944.68	-923.921	-732.367	-1159.21	-1442.15	-1114.78	-1176.75	-1009.22
-99.6	-863.875	-1009.03	-769.084	-751.845	-616.273	-936.986	-1178.92	-891.965	-942.733	-797.491
-99.5	-713.742	-817.784	-639.997	-625.279	-521.375	-759.153	-952.277	-722.898	-762.83	-651.482
-99.4	-599.492	-673.885	-535.269	-522.998	-437.195	-624.741	-774.759	-602.816	-623.672	-544.741
-99.3	-512.242	-556.28	-445.139	-441.323	-372.492	-518.188	-635.256	-505.773	-521.061	-458.651
-99.2	-433.028	-461.791	-370.739	-373.802	-318.466	-431.666	-522.598	-422.243	-440.605	-388.196
-99.1	-361.431	-385.766	-311.586	-317.604	-269.686	-368.525	-431.864	-357.043	-370.366	-332.412
-99	-302.858	-324.518	-266.422	-273.351	-230.981	-320.033	-365.334	-304.349	-314.317	-284.721
-98.9	-259.392	-275.646	-233.348	-236.168	-203.195	-277.261	-311.745	-258.327	-269.731	-243.502
-98.8	-224.525	-240.365	-206.589	-206.262	-183.241	-241.677	-267.105	-221.72	-232.634	-212.501
-98.7	-195.389	-214.237	-184.467	-184.26	-167.37	-212.575	-233.03	-194.173	-203.278	-188.641
-98.6	-174.892	-192.165	-168.533	-169.062	-155.491	-190.244	-205.805	-174.263	-181.18	-169.746
-98.5	-161.053	-173.691	-156.312	-157.893	-147.175	-173.7	-183.859	-160.443	-165.652	-155.66
-98.4	-150.741	-159.657	-146.942	-149.016	-141.691	-162.733	-167.298	-150.396	-154.57	-146.016
-98.3	-144.564	-149.98	-140.953	-143.195	-138.667	-154.848	-155.306	-143.321	-147.073	-140.273
-98.2	-139.892	-143.84	-137.945	-139.832	-137.298	-149.23	-146.778	-138.08	-141.612	-136.485
-98.1	-136.666	-140.035	-136.058	-138.152	-136.567	-146.091	-141.311	-135.315	-137.614	-134.141
-98	-134.534	-137.966	-134.761	-137.46	-136.441	-144.263	-138.647	-133.648	-135.845	-132.865
-97.9	-134.059	-136.71	-134.92	-137.374	-137.2	-143.122	-136.545	-133.31	-135.839	-132.68
-97.8	-134.422	-136.338	-135.58	-137.921	-138.202	-143.495	-135.733	-133.734	-135.925	-133.346
-97.7	-135.488	-136.952	-136.683	-138.824	-139.505	-144.225	-135.977	-134.646	-136.483	-134.174
-97.6	-136.697	-138.007	-137.902	-140.146	-141.156	-145.086	-136.847	-135.94	-137.619	-135.204
-97.5	-138.42	-139.102	-138.95	-141.482	-142.298	-146.309	-137.877	-137.146	-139.003	-136.27
-97.4	-139.559	-139.973	-139.856	-142.299	-143.139	-147.352	-138.975	-138.54	-140.803	-138.118
-97.3	-140.675	-140.898	-140.942	-143.435	-143.995	-148.956	-140.339	-140.01	-142.02	-139.349
-97.2	-141.592	-141.865	-141.566	-144.165	-144.981	-150.072	-141.917	-141.074	-143.203	-140.401
-97.1	-142.761	-142.757	-142.17	-144.888	-145.559	-151.191	-143.078	-141.991	-143.741	-141.346
-97	-143.511	-143.77	-142.695	-145.785	-145.939	-152.025	-143.748	-143.02	-144.667	-142.629
-96.9	-143.931	-144.32	-143.375	-146.438	-146.387	-152.798	-144.862	-143.665	-145.177	-143.576
-96.8	-144.186	-144.802	-143.998	-146.795	-146.802	-153.534	-146.069	-144.038	-145.612	-143.957
-96.7	-144.616	-145.335	-144.042	-147.162	-147.036	-153.964	-146.62	-144.385	-146.031	-144.179
-96.6	-144.841	-146.029	-144.5	-147.379	-146.975	-154.478	-147.264	-144.466	-146.589	-144.732
-96.5	-145.189	-146.346	-145.005	-147.882	-147.377	-154.895	-147.955	-145.126	-146.958	-144.809
-96.4	-145.308	-146.802	-145.387	-147.668	-147.386	-155.05	-148.481	-145.387	-147.253	-144.779
-96.3	-145.781	-147.091	-145.455	-147.68	-147.905	-155.12	-148.792	-145.78	-147.48	-144.809
-96.2	-146.23	-147.588	-145.602	-147.87	-147.884	-154.823	-148.48	-146.174	-147.553	-144.771
-96.1	-146.017	-147.199	-145.761	-147.97	-147.922	-154.588	-148.273	-146.048	-147.483	-144.832
-96	-146.269	-146.946	-145.863	-147.935	-147.994	-154.072	-148.314	-146.163	-147.356	-144.737
-95.9	-146.445	-147.268	-145.664	-148.324	-147.933	-154.1	-147.995	-146.341	-147.406	-144.956
-95.8	-146.547	-147.315	-146	-148.326	-147.719	-153.897	-147.531	-146.041	-147.289	-144.605
-95.7	-146.511	-147.304	-145.864	-147.83	-147.967	-153.775	-147.297	-146.249	-147.219	-144.246
-95.6	-146.605	-147.282	-146.166	-148.143	-147.894	-153.581	-147.075	-145.982	-146.75	-144.001
-95.5	-146.461	-147.323	-146.044	-148.546	-147.864	-153.659	-147.07	-145.441	-146.466	-143.499
-95.4	-146.5	-147.51	-145.706	-148.395	-147.736	-153.616	-146.716	-145.412	-146.352	-143.432
-95.3	-146.523	-147.037	-145.559	-148.366	-147.461	-153.447	-146.781	-144.96	-146.056	-143.134
-95.2	-146.545	-146.851	-145.656	-148.173	-147.552	-153.559	-146.966	-144.801	-145.873	-143.04
-95.1	-146.358	-146.515	-145.314	-147.891	-147.481	-153.584	-146.992	-144.596	-145.367	-142.935
-95	-146.03	-146.359	-145.027	-147.651	-147.495	-153.345	-146.898	-144.58	-145.669	-142.86
-94.9	-145.834	-146.326	-145.13	-147.359	-147.294	-153.214	-146.895	-144.61	-145.741	-143.093
-94.8	-145.8	-146.146	-145.233	-147.362	-146.873	-153.18	-146.848	-144.734	-145.619	-143.259
-94.7	-145.523	-146.049	-144.805	-147.48	-147.012	-152.877	-147.013	-144.934	-145.509	-143.001
-94.6	-144.95	-145.712	-144.478	-147.257	-146.731	-152.795	-146.981	-144.945	-145.547	-143.316
-94.5	-144.959	-145.604	-144.312	-147.059	-146.411	-152.556	-146.764	-144.89	-145.32	-143.721
-94.4	-144.845	-145.243	-144.114	-147.066	-146.264	-152.403	-146.533	-144.923	-145.183	-143.159
-94.3	-144.789	-145.351	-144.347	-146.965	-146.022	-152.228	-146.447	-144.752	-145.245	-143.345
-94.2	-144.737	-145.38	-144.036	-146.434	-145.736	-151.97	-146.172	-144.76	-145.142	-142.846
-94.1	-144.797	-145.246	-144.086	-145.985	-145.889	-151.777	-145.8	-144.737	-145.094	-142.765
-94	-144.5	-144.962	-144.183	-146.127	-145.825	-151.538	-145.43	-144.854	-144.645	-142.304
-93.9	-144.272	-144.693	-144.13	-146.123	-145.555	-151.428	-145.591	-144.59	-144.623	-142.371
-93.8	-144.278	-144.732	-143.73	-145.727	-145.466	-151.177	-145.27	-144.615	-144.781	-142.129
-93.7	-144.231	-144.398	-143.619	-145.859	-145.134	-150.944	-144.939	-144.518	-144.498	-142.065
-93.6	-143.563	-144.091	-143.559	-145.771	-144.689	-150.995	-144.73	-144.257	-144.105	-141.874
-93.5	-143.313	-143.952	-142.911	-145.598	-144.891	-150.831	-144.625	-143.88	-143.675	-141.865
-93.4	-143.173	-143.941	-142.967	-145.313	-144.712	-150.925	-144.334	-143.482	-143.645	-141.682
-93.3	-143.228	-144.085	-142.939	-145.082	-144.655	-150.725	-144.172	-143.146	-143.389	-141.213
-93.2	-143.288	-144.294	-143.208	-145.152	-144.541	-150.706	-144.173	-142.884	-143.581	-141.002
-93.1	-143.436	-144.193	-143.352	-145.113	-144.363	-150.339	-143.767	-142.755	-143.263	-140.821
-93	-143.578	-144.48	-143.127	-144.79	-144.467	-149.659	-143.466	-142.841	-143.084	-140.573
-92.9	-143.656	-144.341	-143.028	-144.684	-144.386	-149.253	-143.369	-142.949	-142.634	-140.238
-92.8	-143.681	-143.977	-142.975	-144.446	-144.178	-148.911	-142.986	-142.723	-142.388	-140.155
-92.7	-143.953	-143.849	-142.623	-144.443	-144.244	-148.428	-142.675	-142.584	-142.052	-140.195
-92.6	-143.636	-143.57	-142.506	-144.473	-144.502	-148.355	-142.089	-142.549	-141.9	-140.071
-92.5	-143.167	-143.018	-142.431	-144.074	-144.312	-148.58	-141.848	-142.051	-141.714	-140.268
-92.4	-142.997	-143.159	-142.355	-144.177	-144.086	-148.838	-141.838	-141.852	-141.778	-140.271
-92.3	-142.695	-142.991	-142.466	-144.246	-144.048	-148.73	-141.938	-141.626	-141.819	-140.212
-92.2	-142.372	-142.998	-142.47	-144.473	-144.292	-148.944	-142.033	-141.24	-141.847	-140.448
-92.1	-142.438	-143.204	-142.381	-144.391	-143.945	-149.22	-142.434	-141.215	-141.914	-140.541
-92	-142.428	-143.648	-142.72	-144.61	-144.208	-149.123	-142.892	-140.97	-142.108	-140.571
-91.9	-142.378	-143.541	-142.913	-144.51	-144.103	-148.588	-142.989	-141.277	-142.042	-140.521
-91.8	-142.414	-143.382	-142.786	-144.601	-143.786	-148.583	-142.889	-141.513	-141.919	-140.302
-91.7	-142.498	-143.402	-142.647	-144.077	-143.348	-148.158	-142.708	-141.877	-141.831	-140.413
-91.6	-142.441	-143.385	-142.473	-143.934	-143.058	-148.095	-142.306	-142.016	-141.795	-140.284
-91.5	-142.486	-143.016	-142.353	-143.91	-142.923	-148.094	-142.077	-142.024	-141.642	-140.265
-91.4	-142.191	-142.837	-141.998	-143.612	-142.845	-148.134	-142.053	-141.651	-141.733	-140.185
-91.3	-142.427	-142.882	-141.891	-143.295	-142.436	-147.98	-141.772	-141.843	-141.503	-140.34
-91.2	-142.461	-142.526	-141.786	-143.112	-144.264	-147.725	-141.683	-141.482	-141.536	-140.451
-91.1	-141.728	-142.235	-141.844	-144.765	-147.642	-147.791	-141.653	-141.185	-141.414	-140.138
-91	-144.073	-142.257	-146.194	-148.868	-141.837	-147.638	-141.864	-141.941	-142.128	-143.51
-90.9	-146.967	-144.701	-145.798	-143.485	-132.177	-152.288	-143.358	-146.801	-147.5	-144.376
-90.8	-141.177	-147.196	-137.244	-132.151	296.492	-150.603	-147.402	-142.666	-143.875	-137.232
-90.7	-132.338	-140.688	-113.727	104.604	-1216.42	-140.123	-141.386	-131.651	-132.367	-127.354
-90.6	319.244	-131.96	726.817	270.652	-3902.19	-97.7031	-129.975	4.22421	-32.0359	426.429
-90.5	-1812.07	386.974	-3897.32	-3971.6	-2379	907.92	127.284	468.695	773.825	-4068.98
-90.4	-3871.49	-2086.53	-3813.89	-2767.19	-552.607	-3619.28	-480.744	-4697.88	-4011.02	-3573.38
-90.3	-2085.99	-3839.91	-1346.69	-687.05	-230.662	-3519.31	-4671.39	-3430.54	-3369.03	-1264.04
-90.2	-557.966	-2000.67	-354.955	-307.143	-258.388	-1216.21	-2933.33	-805.349	-1045.84	-333.37
-90.1	-281.234	-536.431	-241.05	-300.605	-285.245	-370.095	-622.016	-245.473	-345.898	-224.001
-90	-265.337	-268.378	-274.351	-290.066	-244.913	-253.692	-218.48	-252.108	-249.46	-277.723
-89.9	-267.622	-261.22	-268.298	-246.337	-189.902	-276.459	-252.378	-285.293	-271.046	-286.213
-89.8	-236.409	-267.265	-219.69	-200.246	-146.54	-266.827	-287.371	-255.566	-259.966	-238.444
-89.7	-185.163	-235.88	-167.065	-155.663	-115.67	-219.394	-252.692	-207.563	-213.258	-177.036
-89.6	-137.991	-184.541	-129.015	-117.499	-87.2289	-167.323	-200.461	-165.598	-160.998	-128.805
-89.5	-104.625	-138.741	-102.395	-87.7969	-61.4055	-126.798	-154.959	-127.62	-121.95	-98.6969
-89.4	-82.282	-107.147	-77.0422	-66.3258	-40.3211	-99.3344	-119.068	-93.8695	-95.7719	-74.8602
-89.3	-60.5625	-82.832	-52.4539	-49	-25.2969	-75.7266	-87.107	-65.8195	-72.3422	-53.1719
-89.2	-39.0945	-59.3234	-32.6891	-31.45	-12.325	-52.7734	-60.1234	-45.7484	-49.8242	-34.2523
-89.1	-20.5266	-38.2664	-19.5344	-15.5266	-0.491394	-32.6219	-40.5609	-30.5344	-30.3851	-20.45
-89	-8.03674	-21.6117	-7.28751	-3.26486	8.77109	-18.643	-26.3969	-16.8164	-16.625	-11.0422
-88.9	2.44452	-10.0641	3.95547	5.25937	14.8016	-7.5047	-12.8852	-4.75079	-5.52966	-0.0882874
-88.8	11.925	0.528931	12.5805	13.8492	19.4774	3.48828	-1.35236	4.67969	4.63516	9.58514
-88.7	19.7351	10.3805	18.1992	21.0398	24.5586	12.2188	7.71875	10.7312	13.218	17.1375
-88.6	24.8727	18.2055	22.1328	26.7586	29.3828	18.2758	12.95	17.4	19.6133	22.457
-88.5	28.3375	22.6836	27.1164	29.1234	33.2992	22.3187	19.1055	23.0922	23.2031	27.9469
-88.4	32.7883	26.3594	31.1438	31.6547	35.8023	26.9742	25.6172	28.45	27.7969	32.6797
-88.3	36.1062	30.6578	35.0125	34.6898	39.2742	30.8258	30.7602	32.2164	31.8703	36.0586
-88.2	38.9711	34.1602	37.5852	37.4438	41.0391	34.3226	34.4414	35.9391	35.2946	37.1094
-88.1	41.2601	37.0453	40.5023	39.6492	42.382	36.5898	37.45	38.8406	37.9633	38.8383
-88	43.6648	39.4742	42.5781	41.4984	42.1852	39.1164	40.518	40.9305	40.5641	40.1976
-87.9	45.3625	42.0735	43.7523	43.5484	42.575	41.3766	42.2398	41.6086	42.5844	41.8477
-87.8	46.7547	43.4328	43.2523	44.4547	42.9937	42.8445	42.8414	41.4156	43.6625	43.0922
-87.7	46.7719	44.4023	43.8609	44.6578	43.886	43.3492	42.4453	42.3266	43.5742	44.032
-87.6	46.8422	43.9774	44.1781	44.1289	44.3805	43.0938	43.4305	42.4031	43.0735	45.3367
-87.5	46.4664	44.1727	44.4852	44.5695	45.1883	43.6219	44.082	43.6211	43.1391	45.9164
-87.4	46.4734	44.2117	44.7039	43.8945	46.4125	44.025	45.1727	44.1765	43.1727	45.7054
-87.3	46.8	44.7203	45.4273	44.4461	46.8211	44.6664	45.8781	45.3516	44.0195	44.7141
-87.2	47.3992	44.6625	45.8453	44.5398	46.5391	45.0016	47.1938	45.9453	44.675	44.9594
-87.1	48.3273	45.6422	46.2148	45.3227	45.3656	46.0945	47.1531	46.0063	45.9531	44.3789
-87	48.5375	46.025	46.0664	45.6883	44.7797	46.6578	46.918	45.3469	46.375	44.8359
-86.9	48.4328	46.3484	45.168	46.2289	43.9008	47.0273	45.7055	45.2891	46.7516	45.043
-86.8	46.9344	45.7406	44.6039	45.4148	43.7617	45.9554	44.7	44.4438	45.9039	45.7422
-86.7	46.3562	45.0008	43.7094	44.7758	43.018	45.1086	44.2844	44.6039	45.6766	46.1563
-86.6	45.4297	44.1852	43.6328	43.9148	43.6086	43.7211	43.9492	44.3188	44.532	46.1078
-86.5	45.2891	43.6609	43.4453	43.0476	43.6633	43.3078	44.2023	44.6664	44.3805	45.193
-86.4	45.1703	43.4602	43.9711	42.9914	43.2641	42.4242	44.6617	44.9281	43.2453	44.2445
-86.3	45.3727	43.2328	43.8172	42.5938	42.2875	42.9844	44.5187	45.0703	43.5789	42.9922
-86.2	45.1945	43.8305	43.6539	42.7711	41.8687	43.4258	43.9149	44.3906	43.5555	42.2219
-86.1	44.8648	43.682	42.0875	42.0641	40.7938	43.6523	43.1938	43.1344	43.0828	41.0969
-86	43.9851	43.1024	40.7695	41.3695	40.6477	43.1008	41.4266	41.7398	42.1781	40.2609
-85.9	43.1055	41.7445	39.4836	39.643	39.768	42.5375	40.7508	40.3836	40.9891	40.7047
-85.8	41.6227	40.7492	38.8453	39.0828	40.0164	41.3687	39.6727	39.5953	40.011	40.2711
-85.7	40.5031	39.136	38.1047	37.6422	39.2781	40.1305	39.4016	38.8266	38.5961	39.4812
-85.6	39.3023	38.5516	37.8492	37.6578	38.7899	39.3766	38.8156	39.1883	38.1422	38.2914
-85.5	38.475	37.1914	38.0289	36.95	38.0898	38.2625	39.1742	38.4758	37.4328	37.5101
-85.4	38.3226	37.132	37.7094	37.5562	36.8695	38.1578	38.9867	38.2742	37.3281	36.043
-85.3	37.975	36.5922	37.2695	37.0851	35.8188	37.232	38.2172	36.5469	36.7211	35.1258
-85.2	37.0062	36.4977	36.5531	37.1453	34.7906	36.8336	36.8391	35.907	36.4563	34.0031
-85.1	36.0961	35.8109	35.6078	35.8672	33.732	35.5336	35.3797	34.6977	34.8344	33.9742
-85	35.1422	35.0813	34.4414	34.7055	32.5297	34.9859	33.9039	33.6563	34.0852	33.4953
-84.9	34.0383	34.2773	33.5297	33.3351	32.0688	33.0414	33.2813	32.8359	32.6367	33.2992
-84.8	33.6047	33.6	32.2859	31.8469	31.8195	32.55	32.7742	31.9	31.8367	32.3
-84.7	32.9008	32.7867	31.832	30.943	31.4297	31.368	32.343	31.2734	30.6953	31.2015
-84.6	32.9211	31.8805	31.5399	30.4055	30.0735	31.1289	31.9969	31.1641	30.457	29.8523
-84.5	32.1164	31.3578	31.1141	30.2055	29.1985	30.7336	31.5594	30.2211	29.7024	29.1172
-84.4	31.5531	31.1219	29.7516	29.4312	28.0383	30.5281	30.4234	29.3961	29.4547	28.3226
-84.3	30.3023	30.3899	28.8235	28.8742	27.1859	29.4844	29.1024	28.5469	28.5	27.5648
-84.2	29.5938	29.7539	27.6688	27.7711	26.2805	28.8023	28.1672	26.9836	27.6086	27.1336
-84.1	28.7031	28.6875	26.6516	26.6805	25.5719	27.607	26.8984	26.0281	26.9055	26.8078
-84	27.982	27.2867	25.8813	25.9781	25.418	26.1703	26.3805	25.3734	25.8867	26.0344
-83.9	26.8953	26.3438	25.5977	25.118	24.8109	25.5391	25.9234	24.9187	25.1836	24.6773
-83.8	26.2469	25.4203	24.9992	24.2726	23.7953	24.618	25.9156	24.4477	24.0578	24.0992
-83.7	26.0039	25.318	24.5617	23.8422	23.1211	24.3312	25.5859	24.0766	23.6945	23.1852
-83.6	25.4992	24.7633	23.9281	23.2242	22.307	23.6305	25.1195	23.1227	23.325	22.2914
-83.5	24.9273	24.3992	22.7734	22.5008	21.2617	23.2672	24.1789	22.5383	22.6414	21.5578
-83.4	24.0555	23.8453	22.011	21.6594	20.7117	22.407	23.2398	21.4695	21.7985	21.1266
-83.3	23.0742	22.9852	21.3086	21.1414	19.7125	21.4859	22.0438	20.793	21.0984	20.1563
-83.2	22.3	22.0133	20.8891	20.3687	19.3852	20.4695	21.2101	19.7516	20.0774	20.1711
-83.1	21.2992	20.8852	19.9047	19.2711	19.0875	20.0703	20.4086	19.075	19.5508	19.482
-83	20.7742	20.6234	19.6305	18.7719	18.618	19.5555	20.1461	18.5515	18.6891	18.8047
-82.9	20.575	19.7109	18.9664	18.2914	18.0891	18.8594	19.5523	18.1773	18.3406	18.1187
-82.8	19.7758	19.1641	18.6391	17.7813	17.5297	18.4898	19.1516	17.7164	17.9992	17.4258
-82.7	19.45	18.5305	18.1914	17.1516	16.8648	18.1125	18.5328	17.2398	17.8602	16.6859
-82.6	18.8633	18.3438	17.5648	16.9578	15.8219	17.4203	17.7672	16.4375	17.157	16.0812
-82.5	18.3469	17.9313	16.6641	16.5914	15.3023	16.9187	17.0484	16.1367	16.8586	15.8008
-82.4	17.7656	17.3235	15.8586	15.8242	14.7024	16.4547	16.3266	15.1008	16.0703	15.3336
-82.3	17.0859	16.4961	14.9656	14.9812	14.5266	15.7836	15.9094	14.6172	15.4563	15.3906
-82.2	16.4219	15.8125	14.6133	14.3367	13.9539	14.7148	15.1219	14.2586	14.7469	14.4633
-82.1	15.9	15.0172	14.182	13.6453	13.5	14.1891	15.0359	13.9773	14.111	13.9437
-82	15.4265	14.9266	14.0735	13.5617	13.0414	14.0117	14.3672	13.7305	13.6305	13.4851
-81.9	14.8664	14.2375	13.3891	13.1555	12.318	13.6617	14.2633	13.1875	13.4328	13.1531
-81.8	14.3766	14.0055	13.3508	12.9219	11.9703	13.2398	13.5945	12.7578	12.9821	12.1172
-81.7	14.1336	13.4078	12.6461	12.1422	11.4953	12.8242	13.3555	12.1227	12.4766	12.1094
-81.6	13.7531	13.011	12.3305	11.6765	11.0414	12.1656	12.6281	12.0242	12.1516	11.5602
-81.5	13.2578	12.4266	11.5422	11.4937	10.9047	11.6945	11.9547	11.0258	11.7399	11.2594
-81.4	12.8477	11.9758	11.3625	10.907	10.5094	11.3383	11.593	10.7984	11.4242	10.9734
-81.3	12.1586	11.5774	10.9922	10.4469	9.92032	10.8304	11.0938	10.3266	10.6602	10.6797
-81.2	12.0008	11.0727	10.5086	9.71405	10.0328	10.4211	10.9023	10.3281	10.6461	10.4515
-81.1	11.6383	10.9875	10.0766	9.90469	9.95938	10.068	10.807	9.63983	10.1203	9.98984
-81	11.8242	10.5414	10.1586	9.55313	9.6297	9.93436	10.4813	9.73984	10.343	9.53827
-80.9	11.4922	10.5516	9.90781	9.47656	9.17111	9.66171	10.3922	9.66797	9.86954	9.09531
-80.8	11.3961	10.4297	9.55078	9.14609	8.98438	9.34375	10.1141	9.43124	9.80157	9.38593
-80.7	10.857	10.1031	9.30624	9.37891	8.77109	9.25076	9.32968	9.02579	9.53049	9.49921
-80.6	11.0281	9.84924	8.96719	9.31796	8.5383	9.56717	9.52032	8.83829	9.51797	9.12891
-80.5	10.8195	9.88831	8.99924	8.35001	8.13437	9.12811	9.15704	8.52499	9.16641	9.14844
-80.4	9.88513	9.26563	8.53125	8.02344	8.30939	8.12109	9.1828	7.66406	7.84924	8.16327
-80.3	9.71716	8.45001	8.09531	7.86563	8.04532	7.85938	8.47186	7.61172	7.78595	7.79529
-80.2	9.67578	8.5047	8.11017	7.52499	7.54688	7.96249	8.34686	7.72501	7.51407	7.55936
-80.1	9.29138	8.66251	8.17813	7.36093	5.39218	7.89529	7.72421	7.36014	7.17813	7.15857
-80	8.84531	8.13831	7.93124	6.16873	1.60782	7.50232	7.63437	6.88516	7.05469	5.44843
-79.9	8.47733	7.87424	7.42969	2.02655	0.567963	6.12891	7.42889	5.02734	6.91721	1.78281
-79.8	7.2406	5.62268	6.07346	0.294525	1.11874	1.92419	5.62344	1.0625	4.78204	0.296082
-79.7	3.56641	1.50314	2.75391	0.545319	1.47812	0.314819	1.66953	0.196075	0.742188	0.215607
-79.6	1.95468	0.438293	0.610168	1.38828	2.31406	0.596069	0.546875	0.492188	-0.0906067	1.02029
-79.5	2.18045	1.38205	0.857025	2.28436	2.8508	1.22812	0.940613	0.746094	0.625	1.82498
-79.4	2.47812	1.87268	1.24063	2.74686	2.95782	1.93671	1.51797	1.97266	1.34689	2.35312
-79.3	3.47186	2.63596	2.67343	2.78751	2.88046	2.34607	2.27423	2.26172	2.05078	2.76093
-79.2	4.07889	3.07971	2.80157	2.75546	2.76797	2.64063	2.7164	2.09842	2.14612	2.32578
-79.1	4.16562	3.25314	2.78595	2.61795	2.78049	2.66797	2.75861	2.07266	2.18674	1.95468
-79	4.03125	2.92657	2.8414	2.53046	2.55783	2.56873	2.69766	2.32498	2.18127	1.88983
-78.9	4.04688	2.78049	3.02579	2.4328	2.34921	2.42734	2.51407	1.92734	2.18439	2.34375
-78.8	3.83984	2.82266	2.96249	2.27811	2.22189	2.32263	2.43829	1.99686	2.08282	2.13358
-78.7	3.90857	2.85706	2.8172	2.13593	2.33594	2.0914	2.49374	2.27188	2.12659	1.78046
-78.6	3.84451	3.00235	2.71249	2.19376	2.46329	2.21875	2.56561	1.93124	2.04141	1.54218
-78.5	3.74841	2.72424	2.45782	2.06641	2.12424	2.19141	2.64374	1.85077	1.93674	1.54919
-78.4	3.80701	2.31485	2.57187	1.81015	2.17813	1.88513	2.3078	1.85312	1.91797	1.41016
-78.3	3.49451	2.45782	2.56485	2.13358	2.29297	1.78201	2.36798	1.61172	1.49924	1.79919
-78.2	3.46014	2.32892	2.10391	2.63907	2.65079	1.98669	2.11249	1.69141	1.62189	2.0531
-78.1	3.22342	2.55548	2.40781	2.63358	1.94846	2.27344	2.24298	2.02109	1.81641	2.25467
-78	3.53516	2.83752	2.61642	1.58438	1.64453	2.08826	2.48282	2.08203	2.06329	1.64609
-77.9	4.07263	2.91016	2.72421	0.981232	1.50391	1.49841	2.70233	1.07266	2.29376	1.63437
-77.8	3.76483	2.14612	2.01877	0.971863	1.2258	0.71405	2.00702	1.31171	1.62735	1.12967
-77.7	3.11169	1.98361	2.18906	0.682037	0.695313	0.797638	2.125	1.43359	1.05859	0.440613
-77.6	3.19296	1.96719	1.76642	1.70078	1.37344	1.01874	1.69843	0.678131	1.41486	0.386719
-77.5	2.45935	1.45547	1.22812	1.72968	2.54532	2.14139	1.25311	0.40155	0.673462	1.15546
-77.4	2.35779	1.07892	1.01328	1.51172	1.91251	1.62891	0.845306	0.621857	0.432831	1.53516
-77.3	2.45233	1.74768	0.952362	1.10312	1.70547	1.21484	1.28751	1.23904	0.984375	1.38672
-77.2	3.55936	2.21643	2.1008	1.29218	1.56174	1.15155	2.05078	1.26172	1.59845	1.41562
-77.1	3.56873	2.01877	2.17267	1.40781	1.42578	1.2406	1.68829	1.14063	1.30859	0.704681
-77	2.90155	2.01877	2.10703	1.27029	1.28125	1.3125	1.70703	0.9086	1.09454	0.885925
-76.9	2.65625	1.60471	1.85236	1.11014	1.27188	1.06171	1.55313	0.735138	1.06329	0.920288
-76.8	2.64294	1.73047	1.64142	0.880463	1.11798	1.12811	1.26563	0.702332	1.13672	0.84375
-76.7	2.92654	1.70392	1.69141	0.7117	0.992981	0.916382	1.6586	0.692169	1.22424	1.05154
-76.6	2.66483	1.95157	1.36017	1.75546	1.20078	0.599213	1.49063	0.7164	1.21408	0.755463
-76.5	2.56482	1.6922	1.74924	1.93906	1.99844	1.97107	1.52814	0.56485	1.02344	0.527344
-76.4	2.32733	1.73438	1.54688	1.70157	1.51642	1.72342	1.18439	0.456238	0.907837	1.80701
-76.3	1.9906	1.73361	0.902344	1.49374	1.54688	1.63983	1.07187	1.17654	0.737518	1.46951
-76.2	3.26874	2.4086	1.9039	1.52499	1.63751	1.45544	2.16641	1.34766	1.80078	1.31091
-76.1	3.30624	2.08127	1.89999	1.64139	1.66016	1.60468	2.21564	1.19608	1.37189	1.17889
-76	3.03906	1.99768	2.20782	1.79764	1.54688	1.19763	1.96564	0.9617	1.40002	1.22656
-75.9	2.91953	1.70236	1.82968	1.60312	1.57266	1.5531	1.80234	1.25702	1.20081	1.1828
-75.8	3.00858	1.58047	1.80859	1.10312	1.57813	1.54764	1.96796	1.14139	1.15704	1.11719
-75.7	2.71561	1.91251	1.69064	2.24844	1.95782	1.64685	1.61249	0.923431	1.29141	1.17969
-75.6	2.87891	1.66174	1.89923	1.19608	1.5336	1.74219	1.68048	1.09296	1.33829	1.29373
-75.5	3.14453	2.04065	1.64142	1.20157	1.27499	1.01093	1.99298	1.04532	1.41565	1.12967
-75.4	2.87265	1.89377	1.40781	1.38046	1.45547	1.13593	2.05939	0.910156	1.2258	0.958588
-75.3	3.33905	1.51953	2.05078	1.2742	1.14142	1.01794	1.87891	0.671082	1.27502	0.860138
-75.2	2.46405	1.60547	1.60156	1.20859	1.08749	1.02264	1.49765	0.993744	0.932831	0.886719
-75.1	2.30389	1.52893	1.56564	0.976563	1.21564	1.17969	1.16718	0.603119	1.08829	1.01328
-75	2.48984	1.56174	1.48361	1.09451	1.06641	1.23828	1.1922	0.763275	0.941406	0.643738
-74.9	2.77029	1.49844	1.56485	1.18826	1.23672	1.22733	1.48828	0.447662	0.789856	1.01172
-74.8	2.60312	1.34219	1.26953	0.943756	1.26718	1.06015	1.36563	0.49765	0.9422	0.962494
-74.7	2.4281	1.23047	1.2258	2.81326	1.51797	1.21405	1.31876	0.631256	0.650024	0.647644
-74.6	2.41873	1.24298	1.10391	16.5445	12.8102	7.36093	1.35938	0.853912	0.703918	0.664825
-74.5	2.41638	1.33908	1.36484	34.1406	31.5484	25.2484	0.832825	0.616394	0.642212	7.11014
-74.4	2.2406	1.68439	1.30783	47.2891	46.0695	41.8383	1.41486	8.28281	1.05078	25.3086
-74.3	6.47812	11.1781	4.18439	56.7953	56.3062	53.3633	8.05313	26.3547	7.89142	41.5
-74.2	22.8141	28.9359	19.4289	63.3516	63.1938	61.2961	25.1508	42.4289	25.3188	52.9828
-74.1	39.4383	43.0359	37.2594	67.7523	68.3945	66.9406	40.2242	53.8406	41.1602	60.5883
-74	51.9781	53.2852	50.7641	71.5938	72.2211	71.5617	51.1672	61.5797	51.9922	66.1703
-73.9	60.3992	60.5055	59.8969	74.1563	75.1985	74.7477	58.6117	67.0742	59.6906	70.5828
-73.8	66.0414	65.6766	66.2344	76.4039	77.4633	77.282	64.2508	71.4641	65.1906	73.8469
-73.7	70.7562	69.4891	71.2914	77.682	78.8383	78.9258	68.1773	74.6758	69.4196	76.2297
-73.6	74.3516	72.0063	74.6133	80.4672	81.5992	80.7062	71.1281	76.9648	72.4524	78.0977
-73.5	77.0156	74.2024	77.357	82.4601	83.7719	83.6812	73.9188	79.1367	74.6961	80.1406
-73.4	78.9367	75.9961	79.8109	80.5859	81.7258	83.6406	75.6234	80.7336	76.8688	82.95
-73.3	80.2656	77.8039	80.9281	75.1484	76.0453	78.7953	77.0609	83.6453	78.2102	82.1836
-73.2	83.7234	80.5984	84.6453	69.1953	69.9344	72.6516	80.1273	82.9883	81.5438	77.5672
-73.1	83.843	79.2375	85.0399	63.5266	64.1141	66.932	79.6211	77.4242	80.9555	71.3976
-73	79.4383	73.9398	81.5562	59.0016	59.6539	61.5664	74.7586	70.632	76.093	65.7992
-72.9	73.2234	67.8274	75.2758	54.7648	55.2563	57.0687	68.907	64.7836	69.6953	60.7914
-72.8	67.2883	62.125	69.2172	50.9219	50.9305	53.0922	63.4	59.9547	63.675	56.0359
-72.7	62.1836	57.3414	63.6539	46.9406	47.1008	49.2859	58.6641	55.5	58.5047	51.8883
-72.6	56.8414	52.9641	58.607	43.9289	44.0445	45.8156	53.8969	51.1758	53.8125	48.0648
-72.5	52.8008	48.9344	54.0703	40.5836	40.882	42.4305	49.9133	47.2852	49.668	44.3695
-72.4	48.5992	45.3438	49.9531	38.3492	37.5953	39.7664	46.2859	43.5664	45.7063	41.5062
-72.3	45.1453	42.0446	46.3305	35.5734	35.0735	36.8086	43.0234	40.4195	41.9078	38.2625
-72.2	42	38.8414	43.0328	33.1297	32.3563	33.9914	39.7406	37.6164	38.6234	35.3547
-72.1	38.6148	35.7477	39.8508	30.8789	30.1289	31.7672	36.8367	34.9648	35.3906	32.8164
-72	35.6086	33.2758	37.0625	28.6742	27.5164	29.525	34.0484	31.9547	32.7672	30.2711
-71.9	33.0781	30.668	34.3383	26.1125	25.7984	27.2539	31.3898	29.5742	30.1625	28.0726
-71.8	30.5594	28.2727	31.7203	24.0578	24.0508	25.3609	29.1531	27.4305	27.5898	25.5867
-71.7	28.318	25.7031	29.0664	22.2641	21.4789	23.2195	26.7227	25.2094	24.9563	23.8039
-71.6	25.9023	23.4117	26.875	13.6156	12.0211	19.9859	24.7477	23.0141	22.7899	21.7867
-71.5	23.9469	21.5289	24.825	5.42578	3.21017	9.12811	22.5438	20.864	20.8344	16.1383
-71.4	21.4992	19.6805	23.0164	-0.446869	-2.93826	2.43124	20.4906	13.1547	18.8086	5.76328
-71.3	16.7656	12.9516	19.6594	-4.21484	-6.76639	-3.26721	14.9445	3.70233	14.6656	-0.471893
-71.2	6.38672	3.13049	8.32968	-5.72421	-8.85468	-5.89767	5.05313	-3.04453	3.38516	-5.03439
-71.1	-0.410156	-2.83514	0.974213	-7.56796	-10.7242	-7.86328	-1.28125	-7.12656	-3.56482	-7.18127
-71	-5.625	-6.97266	-5.14688	-9.19296	-12.0984	-9.06564	-5.77032	-9.17422	-8.875	-9.22424
-70.9	-8.32736	-9.42499	-7.83047	-10.6836	-13.4055	-10.4133	-7.85547	-11.1727	-11.4141	-10.9547
-70.8	-9.93127	-11.2594	-9.75937	-12.011	-14.5992	-11.7336	-9.75	-12.5555	-13.2054	-12.1867
-70.7	-11.8211	-12.5008	-11.6281	-13.2172	-16.0883	-13.282	-11.1523	-13.8398	-14.7344	-13.2219
-70.6	-13.3297	-13.9656	-12.9391	-14.3133	-17.1633	-14.3571	-12.5344	-15.482	-16.389	-14.9125
-70.5	-14.6578	-15.2164	-14.3062	-15.4312	-18.3086	-15.55	-13.7492	-16.7625	-17.6328	-16.1735
-70.4	-16.1633	-16.6914	-15.65	-16.3383	-19.6476	-16.407	-15.3281	-17.6164	-19.1664	-17.1992
-70.3	-17.2555	-17.7836	-16.7875	-17.2453	-20.407	-17.3594	-16.2469	-19.0828	-20.0203	-18.2281
-70.2	-18.3984	-18.6305	-17.9648	-18.1578	-21.4977	-18.2117	-17.5688	-19.943	-21.1742	-18.9852
-70.1	-19.6438	-19.7062	-18.6852	-19.3359	-22.364	-19.4727	-18.3641	-21.0656	-22.2672	-20.0945
-70	-20.4578	-20.6305	-20.0984	-16.9109	-18.2563	-18.9274	-19.2828	-21.9703	-23.0844	-21.1586
-69.9	-21.7742	-21.6476	-21.5133	-17.6016	-21.4516	-16.5289	-20.2148	-22.8961	-24.182	-16.8531
-69.8	-22.6813	-22.7422	-22.2094	-20.393	-23.5851	-20.4899	-21.5055	-18.1672	-25.2914	-20.7719
-69.7	-18.0273	-20.8242	-22.9	-21.6578	-25.5219	-21.6414	-18.9039	-22.6422	-26.3015	-22.4227
-69.6	-23.0297	-21.0414	-18.3828	-23.2695	-26.6656	-23.6313	-20.2852	-24.0594	-21.8617	-24.3867
-69.5	-23.8508	-23.7406	-22.4625	-24.0664	-27.4914	-24.6766	-22.718	-26.1625	-26.1476	-25.6539
-69.4	-26.4172	-25.4875	-24.0281	-24.9961	-28.25	-25.0399	-24.1594	-27.6375	-27.2148	-26.3906
-69.3	-27.3899	-27.2367	-26.0664	-25.5774	-28.8687	-25.7211	-25.8898	-28.5086	-29.4898	-27.1617
-69.2	-27.9938	-27.8734	-27.1922	-25.7703	-29.4734	-26.1227	-26.6141	-28.6211	-30.2805	-27.6977
-69.1	-28.582	-28.7437	-28.1469	-26.4258	-29.8664	-26.9055	-27.2344	-29.1742	-31.3883	-28.5156
-69	-29.4711	-29.0055	-28.6219	-27.0344	-30.2617	-27.2469	-27.8578	-30.0141	-31.7109	-28.7727
-68.9	-29.8336	-29.3711	-29.3031	-27.4953	-30.7086	-27.7719	-28.4438	-30.7172	-32.2109	-29.2711
-68.8	-30.7641	-30.1617	-29.7805	-27.6875	-31.1867	-28.2328	-29.0695	-30.6414	-32.793	-29.675
-68.7	-30.8789	-30.6656	-30.507	-28.1242	-31.6656	-28.743	-29.4023	-31.1891	-33.3484	-30.1211
-68.6	-31.4398	-30.7859	-30.8133	-28.5695	-32.2227	-29.2555	-29.7758	-31.6313	-33.9406	-30.3422
-68.5	-32.0016	-31.5867	-31.368	-29.0086	-32.4023	-29.3789	-30.4398	-32.0406	-34.5375	-30.8141
-68.4	-32.2531	-32.1992	-31.864	-29.6492	-32.6258	-29.6969	-30.95	-32.2867	-34.7141	-31.0758
-68.3	-32.7242	-32.3789	-32.1625	-29.8398	-33.0539	-29.9617	-31.4219	-33.1125	-34.9234	-31.5727
-68.2	-33.2594	-32.7711	-32.3359	-30.1211	-33.3375	-30.4508	-31.4406	-33.5273	-35.4601	-32.0805
-68.1	-33.7461	-33.1875	-32.8312	-30.6992	-33.8336	-31.1953	-31.8398	-34.011	-35.9234	-32.5164
-68	-34.3219	-33.5797	-33.2625	-31.2367	-34.2945	-31.2789	-32.1359	-34.3516	-36.2726	-33.0273
-67.9	-34.1719	-33.9688	-33.6367	-41.7102	-39.8773	-40.6203	-32.4195	-34.8	-36.6898	-33.2516
-67.8	-34.7586	-34.3133	-33.7477	26.0891	24.3313	12.9515	-32.7828	-45.1563	-36.7734	-32.8274
-67.7	-42.1516	-34.7062	-34.1539	-53.45	-75.3336	-30.7641	-33.4727	22.1484	-37.0781	19.5391
-67.6	4.79688	-44.5226	-34.7844	-52.8383	-29.5836	-69.4211	-35.243	-47.6211	-37.7508	-81.0141
-67.5	-18.3703	23.2547	-35.832	-1.01797	-0.326569	-2.58517	-21.7602	-59.8164	-33.2953	-21.2148
-67.4	-74.1641	-45.9547	20.0898	-0.307037	-0.258575	-0.318756	6.28516	-2.03986	14.8899	-0.875793
-67.3	-3.02658	-57.1289	-81.8391	-0.532043	-0.496094	-0.358612	-81.4578	-0.703125	-82.6609	-0.478149
-67.2	0.797638	-1.16092	-22.5703	-0.375	-0.382019	-0.302368	-10.6812	-0.761719	-18.7656	-0.719543
-67.1	0.353119	0.0625	-0.0788879	-0.618744	-0.322662	-0.243774	-0.238281	-0.87735	-0.907806	-0.725006
-67	0.602325	0.13205	-0.196075	-0.499237	-0.392181	-0.642975	-0.0562439	-0.825775	-0.625763	-0.747681
-66.9	0.829681	-0.147644	-0.135925	-0.496887	-0.207031	-0.414856	-0.431244	-1.05548	-0.68515	-0.539856
-66.8	0.766388	-0.596069	-0.194519	-0.402344	-0.322662	-0.625793	-0.34375	-0.9422	-0.624207	-0.841431
-66.7	0.876556	-0.0835876	-0.238281	-0.4375	-0.4039	-0.404694	-0.418762	-0.832031	-0.825775	-0.625793
-66.6	0.944519	0.157043	-0.12735	-0.513275	-0.4039	-0.34375	-0.636719	-1.14999	-0.924194	-0.706268
-66.5	0.6492	-0.199982	-0.273438	-0.654694	-0.524994	-0.470337	-0.2547	-0.84375	-0.644531	-0.631256
-66.4	0.3703	-0.364838	-0.0359192	-0.308594	-0.547638	-0.682037	-0.34375	-1.12579	-0.599976	-0.572662
-66.3	0.827332	-0.532013	-0.282806	-0.739075	-0.347656	-0.423462	-0.378113	-1.20392	-0.604675	-0.648438
-66.2	0.670288	-0.471863	-0.3125	-0.296112	-0.388275	-0.369537	-0.380463	-1.04297	-0.514038	-0.651581
-66.1	0.780457	-0.215607	-0.465607	-0.299225	-0.465607	-0.465637	-0.396881	-0.78595	-0.931244	-0.746094
-66	0.678101	-0.429688	-0.332794	-0.576569	-0.444519	-0.196899	-0.182037	-0.897675	-0.838257	-0.958618
-65.9	0.8125	-0.521088	-0.260925	-0.62735	-0.139832	-0.463287	-0.346863	-1	-0.65155	-0.97345
-65.8	0.670288	-0.291382	-0.455475	-0.417969	-0.204681	-0.19455	-0.50235	-0.803925	-0.75	-0.739868
-65.7	0.789063	-0.162476	-0.315613	-0.334381	-0.442169	-0.390625	-0.333588	-1.02969	-0.692963	-0.453918
-65.6	0.673431	-0.146088	-0.243744	-0.399231	-0.630463	-0.6633	-0.28595	-1.21094	-0.770294	-0.746887
-65.5	0.640625	0.0960999	-0.251556	-0.552338	-0.643738	-0.383606	-0.03125	-1.11172	-0.507813	-0.823456
-65.4	0.396088	-0.448425	0.0320435	-0.342194	-0.5289	-0.547668	-0.196869	-1.14609	-0.500763	-0.962524
-65.3	0.31015	-0.286713	-0.1539	-0.383606	-0.385162	-0.59375	-0.291412	-0.989838	-0.801544	-0.719543
-65.2	0.258575	-0.0140381	-0.214844	-0.282806	-0.431244	-0.507813	-0.491394	-1.23361	-0.722656	-0.614868
-65.1	0.492188	-0.292969	-0.517975	-0.4086	-0.310944	-0.628143	-0.601563	-1.25391	-0.741394	-0.542969
-65	0.628113	-0.210144	-0.140625	-0.517975	-0.378906	-0.837524	-0.446869	-1.20468	-0.582794	-0.597656
-64.9	0.560913	-0.205444	-0.40155	-0.416412	-0.567963	-0.543762	-0.479675	-1.32031	-0.960144	-0.773438
-64.8	0.527344	-0.581238	-0.3367	-0.430481	-0.381256	-0.479706	-0.505463	-1.05859	-1.09607	-0.928131
-64.7	0.327332	-0.244507	-0.391388	-0.524994	-0.390625	-0.397675	-0.5289	-1.0961	-0.734375	-0.887512
-64.6	0.360138	-0.459351	-0.389832	-0.673431	-0.4086	-0.702362	-0.566406	-1.38281	-0.929688	-0.90625
-64.5	0.592163	-0.280457	-0.357819	-0.631256	-0.517181	-0.366425	-0.3461	-1.25235	-0.84375	-0.675018
-64.4	0.456238	-0.396088	-0.179688	-0.416412	-0.657013	-0.517975	-0.431244	-1.03204	-0.692963	-0.700012
-64.3	0.473419	-0.265625	-0.513275	-0.246887	-0.607025	-0.564087	-0.643738	-1.10391	-0.725769	-0.559387
-64.2	0.642181	-0.535156	-0.360138	-0.38205	-0.457794	-0.361725	-0.43515	-0.952362	-0.793732	-0.759399
-64.1	0.740601	-0.646088	-0.368744	-0.483612	-0.316406	-0.383606	-0.332031	-1.14923	-0.806244	-0.967194
-64	0.475769	-0.269531	-0.315613	-0.365631	-0.65625	-0.510162	-0.621094	-1.09299	-0.949219	-0.575806
-63.9	0.528107	-0.0726318	-0.167175	-0.436737	-0.523438	-0.613281	-0.444519	-1.26953	-0.914063	-0.799225
-63.8	0.486694	-0.133575	-0.157013	-0.455475	-0.489838	-0.560181	-0.2211	-1.16797	-0.743744	-1.10938
-63.7	0.353882	-0.269531	-0.592957	-0.353119	-0.56015	-0.799225	-0.137512	-1.04532	-0.897644	-0.886719
-63.6	0.634369	-0.40625	-0.2789	-0.296112	-0.3703	-0.539856	-0.385162	-1.04767	-0.878906	-0.979706
-63.5	0.571869	-0.596069	-0.363281	-0.386719	-0.139832	-0.220337	-0.330475	-0.784393	-0.758575	-1.14221
-63.4	0.6492	-0.0874939	-0.053894	-0.378143	-0.457794	-0.5047	-0.295319	-0.99765	-0.886719	-0.832031
-63.3	0.633575	-0.212494	-0.326569	-0.211731	-0.303894	-0.353912	-0.0249939	-0.7789	-0.778107	-0.642975
-63.2	0.905457	-0.130463	-0.282806	-0.246094	-0.5867	-0.582825	-0.0296936	-0.534393	-0.660919	-0.385162
-63.1	0.681244	-0.134369	-0.398438	-0.296112	-0.188263	-0.612518	0.0765686	-0.856262	-0.220306	-0.628906
-63	0.667175	-0.102325	-0.174225	-0.454681	-0.157013	-0.316406	-0.1922	-0.860168	-0.542175	-0.68985
-62.9	0.660156	-0.424988	-0.202332	-0.399994	-0.382813	-0.145325	-0.366394	-0.917969	-0.632019	-1.0094
-62.8	0.628113	0.106262	-0.00235	-0.326569	-0.0429688	-0.370331	-0.467957	-0.899994	-0.715607	-0.610962
-62.7	0.485931	-0.0812378	-0.0703125	-0.222656	-0.434357	-0.184387	-0.1203	-0.967194	-0.464844	-0.403137
-62.6	0.567963	-0.104675	-0.231232	-0.118744	-0.177338	-0.279694	0.00546	-1.05624	-0.477325	-0.647675
-62.5	0.493744	-0.260925	-0.329681	-0.419525	-0.387482	-0.295319	-0.282806	-0.703125	-0.575775	-0.451569
-62.4	0.814056	-0.0289001	-0.24765	-0.386719	-0.633575	-0.200012	-0.235931	-0.816406	-0.5	-0.466431
-62.3	0.782806	-0.414825	-0.0585938	-0.368744	-0.3078	-0.289856	-0.212494	-0.8172	-0.579681	-0.47345
-62.2	0.714844	-0.348419	-0.0296936	-0.236725	-0.226563	-0.0828247	-0.280457	-0.759369	-0.650757	-0.581268
-62.1	0.574219	0.0750122	-0.135162	-0.175018	-0.0765686	-0.145325	-0.164856	-0.706268	-0.4664	-0.4758
-62	0.757019	-0.213257	-0.249207	-0.384369	0.0500183	-0.392975	0.137512	-0.953125	-0.310913	-0.180481
-61.9	0.632019	-0.128906	-0.290619	-0.239075	-0.257019	-0.454712	0.177338	-0.72345	-0.375763	-0.582031
-61.8	0.753113	0.171875	-0.00467	-0.282043	-0.327332	0.0296631	0.00702	-0.542206	-0.65625	-0.510956
-61.7	0.81015	-0.175781	-0.126556	-0.180481	-0.175781	0.00391	-0.0601501	-0.49765	-0.34375	-0.331268
-61.6	0.7453	-0.232025	3.98e-13	-0.215637	0.323456	0.0452881	-0.354675	-0.729706	-0.232025	-0.015625
-61.5	0.735931	0.0359497	-0.0703125	0.153107	0.59845	0.0968628	-0.458588	-0.431244	-0.208588	-0.086731
-61.4	1.06952	0.334381	0.110931	0.427338	0.354706	0.0343628	0.0281372	-0.793762	-0.0945129	-0.0921936
-61.3	1.14063	0.215637	-0.0320129	0.399994	0.210938	0.0976563	0.123444	-0.18985	-0.291382	-0.180481
-61.2	1.22656	0.469543	0.245331	0.405457	-0.0867004	0.217163	0.21405	-0.121094	-0.202332	-0.167206
-61.1	1.07498	0.0500183	0.505463	0.0835876	-0.0171814	0.323425	0.3414	-0.0640564	-0.0718689	-0.118774
-61	1.125	0.435944	0.3125	0.0742188	0.242188	0.0671692	0.325775	-0.396881	0.0164185	-0.0117188
-60.9	1.08514	0.202362	0.446106	0.454681	0.141418	0.113281	0.22345	-0.41095	0.0859375	-0.0945435
-60.8	1.21951	0.43985	0.304688	0.447662	0.289063	0.138275	0.171875	-0.545319	-0.0109253	-0.0461121
-60.7	1.39844	0.1633	0.126556	0.199219	0.462494	0.240601	0.429688	-0.248444	0.0695496	-0.153931
-60.6	1.27499	0.216431	0.385956	0.15155	0.128906	-0.0351563	0.635162	-0.516418	-0.142944	-0.150787
-60.5	1.26563	0.0718994	0.532043	0.139832	0.104706	0.157806	0.412506	-0.393768	-0.038269	-0.284393
-60.4	1.01248	0.291412	0.482819	-0.0992126	0.265625	0.353882	0.177338	-0.397675	-0.0687256	0.102325
-60.3	1.00232	0.34375	0.460175	0.458588	0.351563	0.458588	0.153137	-0.271088	0.0461121	-0.0367432
-60.2	1.19373	-0.0703125	0.13205	0.1828	0.207031	0.390625	0.260162	-0.339081	-0.108582	-0.140625
-60.1	1.02029	0.415649	0.221893	0.0171814	0.771088	0.146088	0.101563	-0.523438	-2.27e-13	0.121094
-60	1.18359	0.260956	0.580475	0.817169	0.15625	0.36795	0.189056	-0.221893	-0.110138	0.340607
-59.9	1.08749	0.243774	0.6539	-0.173431	0.0562439	0.278107	0.171082	0.37265	0.0703125	-0.40625
-59.8	1.58044	0.334381	0.420319	-0.417206	0.16095	0.225769	0.0273438	-0.125	0.165649	-0.332031
-59.7	0.941406	0.920319	0.474213	-0.116425	0.296875	0.210144	0.249207	-0.298431	0.136719	-0.086731
-59.6	1.07343	0.321899	0.584381	-0.015625	0.0812683	0.069519	0.649994	-0.516418	0.466431	0.142944
-59.5	1.29764	0.203918	-0.153107	-0.0179749	0.195313	-0.234375	0.1828	-0.469543	-0.433594	-0.0570374
-59.4	1.46561	0.171875	0.0812683	-0.324219	-0.00858	-0.453918	0.271881	-0.423431	-0.389038	-0.0335999
-59.3	1.1492	-0.022644	0.385162	0.0976563	0.108612	0.165619	0.391418	-1.00781	-0.351563	-0.69455
-59.2	0.788269	0.15625	0.232025	0.262482	0.121094	0.556244	0.15625	-0.317963	-0.2117	-0.332825
-59.1	0.433594	0.253906	0.250793	0.371857	0.214081	0.357025	0.207031	-0.428925	-2.27e-13	-0.1297
-59	1.45313	0.248444	-0.282806	0.0492249	0.210938	0.253113	0.0734253	-0.0734558	-0.373413	0.135925
-58.9	1.30154	0.244537	0.0437622	0.107025	0.271088	-0.0789185	0.317963	-0.285156	-0.107788	0.165619
-58.8	0.909363	0.360962	0.664063	0.0968628	0.357819	0.103119	0.587494	-0.243744	-0.0249939	-0.215637
-58.7	1.16406	0.226563	0.471893	0.322662	0.274994	0.605469	0.184387	-0.260162	-0.0328064	0.0343628
-58.6	1.14218	0.0789185	0.639862	0.396881	0.258606	0.342957	0.215637	-0.328125	0.132813	-0.0914307
-58.5	1.42108	0.315643	0.171875	0.175781	0.282043	-0.1008	0.0625	-0.165619	0.0750122	0.0413818
-58.4	1.30154	0.396881	0.144531	0.55545	0.361725	0.11795	0.383606	-0.324219	0.123444	0.0648193
-58.3	0.926544	0.446899	0.550018	0.542969	0.447662	0.0827942	0.521088	-0.564056	-0.136719	0.338257
-58.2	1.30859	0.0172119	0.512512	0.320313	0.238281	0.112488	0.297668	-0.353912	0.208618	0.196869
-58.1	1.51093	0.168762	0.255463	0.107819	0.164856	0.322632	0.111725	-0.241425	-0.171082	-0.191406
-58	1.25391	0.503906	0.474213	0.279694	0.714844	0.559357	0.269531	-0.256256	-0.0625	-0.189087
-57.9	1.25702	0.294556	0.456268	0.604675	0.770325	0.612488	0.0187378	-0.154694	0.271118	0.0999756
-57.8	1.16718	0.535156	0.398438	0.223419	-0.0460815	-0.0234375	0.237488	0.0375061	0.122681	0.46405
-57.7	1.68906	0.3797	0.290619	-0.274231	0.0695496	0.0257568	0.40625	0.0827942	0.199219	0.173431
-57.6	1.44217	0.934387	0.608612	0.237488	0.461731	0.457794	0.681244	-0.65625	0.101563	-0.631256
-57.5	0.727325	0.861725	1	0.677338	0.315643	0.68515	1.1203	-0.5047	0.235962	-0.203125
-57.4	1.33905	-0.199219	0.299225	0.298431	0.431244	0.422638	0.324219	-0.221893	0.503143	0.306244
-57.3	1.45779	0.269531	0.0351563	0.363281	0.508606	0.414825	-0.0750122	-0.106262	0.196899	0.352325
-57.2	1.31326	0.540649	0.409393	0.278107	0.318756	0.772644	0.356262	-0.18515	-0.535156	0.229675
-57.1	1.35703	0.364075	0.585175	0.439056	0.532806	0.333588	0.717194	-0.205475	-0.078125	0.371857
-57	1.31641	0.604706	0.445313	0.489044	0.602356	0.171875	0.62735	-0.0804749	0.147675	0.601563
-56.9	1.5867	0.592194	0.37735	0.882813	0.672668	0.624207	0.485168	0.24765	0.211731	0.213257
-56.8	1.21796	0.525024	0.708588	0.595306	0.5047	0.61795	0.246887	-0.00937	0.270325	0.296875
-56.7	1.21716	0.560181	0.885162	0.585144	0.580475	0.592957	0.335938	0.114044	0.441406	0.512482
-56.6	1.42264	0.637512	0.214844	0.639832	0.757813	0.324982	0.315613	0.248444	0.541412	0.236694
-56.5	1.41016	0.59375	0.547668	0.420319	0.517975	0.349213	0.436707	0.00858	0.224243	0.451538
-56.4	1.38513	0.806274	0.592987	0.611725	0.618744	0.196075	0.9086	-0.151581	0.372681	0.465607
-56.3	1.375	0.693756	0.450775	0.49295	0.482025	0.342163	0.678131	-0.0765686	0.186737	0.0664063
-56.2	1.43436	0.716431	0.6539	0.392181	0.321106	0.428101	0.542175	-0.046875	0.293762	0.146851
-56.1	1.28671	0.633606	0.619537	0.583588	0.682037	0.558594	0.238281	-0.0265808	0.142975	0.337494
-56	1.39218	0.625	0.527344	0.602325	0.677338	0.572632	0.162506	-0.0171814	0.086731	0.436707
-55.9	1.57654	0.603149	0.453918	0.600006	0.505463	0.426544	0.634369	-0.143768	0.393768	0.162476
-55.8	1.55701	0.7211	0.277344	0.188263	0.326569	0.53125	0.429688	-0.0953064	0.34845	0.291382
-55.7	1.33203	0.529694	0.516418	0.99295	1.02267	0.462494	0.641418	-0.0484314	0.126587	0.225769
-55.6	0.928894	0.278137	0.649231	0.0664063	-0.266388	-0.493774	0.325775	-0.503143	0.0476685	0.643738
-55.5	1.50937	0.154694	0.5914	-0.589081	-0.991394	-0.472656	0.323425	0.621857	0.535156	0.342957
-55.4	0.96875	0.785156	0.405487	0.205475	0.0820313	0.0578003	0.195313	-0.440643	0.571899	-0.0445557
-55.3	0.342957	0.486725	0.928131	0.157806	0.00781	0.113281	0.703918	-1.41406	0.0960999	-0.303925
-55.2	0.785919	-0.369507	0.0437622	-0.0742188	0.135162	-0.242188	0.390625	-0.366425	0.521881	-0.264069
-55.1	0.602325	-2.27e-13	-0.474213	-0.0906372	0.0593872	0.0413818	-0.459381	-0.339844	0.171875	-0.16095
-55	0.99765	0.13205	0.0422058	-0.121094	0.0562439	-0.0742188	-0.0195313	-0.337494	-0.554688	-0.179688
-54.9	0.943726	-0.174194	0.339844	0.0343628	-0.0421753	-0.211731	-0.0812378	-0.493744	-0.360931	-0.0921936
-54.8	0.797638	0.078125	0.232819	0.0492249	-0.0257874	-0.126587	-0.15625	-0.403137	-0.360931	-0.144531
-54.7	0.629669	0.38205	0.225006	0.235138	0.381256	0.356232	-0.078125	-0.576569	-0.0593567	-0.354706
-54.6	0.730469	0.227356	-0.136719	0.485138	0.619537	0.727325	0.0625	-0.659393	-0.105469	-0.237518
-54.5	0.896088	-0.100769	-0.0585938	0.182037	0.128143	-0.217987	-0.100006	-0.56955	-0.396851	0.18045
-54.4	1.23593	0.0273438	0.476563	-0.433594	-0.242188	-0.206268	-0.121887	0.0320129	-0.62265	0.186707
-54.3	1.32108	0.15625	0.572662	-0.367981	-0.3703	-0.682831	-0.148438	0.085144	-0.287476	-0.555481
-54.2	0.3367	0.395325	0.5914	-0.676575	-0.77655	-1.08594	0.375793	-0.550018	-0.243744	-0.386719
-54.1	0.607788	-0.232025	0.568756	-0.842194	-0.828125	-1.20313	0.414063	-0.90625	0.0734558	-0.695313
-54	0.59375	-0.0210876	-0.271088	-0.695313	-0.878113	-1.21173	-0.284363	-1.11563	0.447662	-1.01953
-53.9	-0.0109558	-0.478119	-0.321869	-0.657043	-0.799225	-0.845337	-0.499207	-1.40939	-0.195313	-1.05627
-53.8	-0.0133057	-0.566406	-0.611725	-0.329681	-0.772644	-0.434387	-0.680481	-1.21173	-0.793732	-1.03439
-53.7	0.331238	-0.709351	-0.773438	-0.552338	-0.49295	-0.6633	-0.791412	-1.33438	-1.04843	-0.681274
-53.6	0.0679626	-0.610931	-0.827332	-0.446869	-0.0421753	-0.256256	-0.983582	-1.04532	-1.22342	-0.500793
-53.5	0.181244	-0.246857	-0.686707	-0.181244	-0.0921936	-0.600006	-0.801575	-1.07031	-1.06482	-0.275024
-53.4	0.782013	-0.436707	-0.351563	-0.271088	-0.210938	-0.429688	-0.445313	-0.763275	-0.87265	-0.5961
-53.3	0.789825	-0.543732	-0.521088	-0.125793	0.0734558	-0.553925	-0.357025	-0.460175	-0.960938	-0.425018
-53.2	0.731232	-0.181244	-0.350769	-0.148438	0.387512	0.0882568	-0.686707	-0.69455	-1.09216	-0.664063
-53.1	0.762482	-0.232788	-0.146088	0.335144	0.415619	0.239838	-0.196869	-0.817963	-0.366394	-0.443756
-53	0.960938	-0.229675	-0.0343628	0.520294	-0.391388	-0.120331	-0.118744	-0.610168	-0.432007	-0.0094
-52.9	1.07733	-0.210144	0.00156	-0.373444	-0.233582	-0.237518	-0.428894	-0.290619	-0.264038	0.0523376
-52.8	0.607025	0.321106	-0.199982	-0.09375	-0.0968628	-0.280487	-0.307037	0.0257874	-0.172638	-0.289063
-52.7	0.856232	0.669556	0.0820313	0.0898438	0.104706	-0.325012	0.069519	-0.474213	0.339844	-0.234375
-52.6	0.734375	-0.0992126	0.3797	-0.165619	-0.232025	-0.621887	0.290619	-0.6539	0.03125	-0.507813
-52.5	0.702332	-0.123413	-0.069519	-0.272675	-0.548431	-0.359375	0.0906372	-0.546112	-0.547638	-0.328125
-52.4	0.3992	-0.0101318	0.0132751	-0.482819	-0.637482	-0.211731	-0.0445251	-0.429688	-0.165619	-0.210938
-52.3	0.556244	0.0734558	0.0257874	-0.0422058	0.107819	0.196869	-0.128113	-0.545319	-0.0249939	-0.513306
-52.2	0.452332	-0.188263	-0.0890503	0.128906	0.522675	0.283569	-0.0234375	-0.961731	-0.441406	-0.983612
-52.1	0.750763	-0.525757	-0.307037	0.11795	0.276581	0.224976	-0.438293	-0.482819	-0.595306	-0.214081
-52	1.29764	-0.232025	-0.315613	-0.185944	-0.186707	0.141388	-0.639069	-0.921875	-0.667969	0.0601501
-51.9	1.17188	0.167206	-0.0281067	0.0499878	0.137512	0.138275	-0.357819	-0.420319	-0.909363	-0.0492249
-51.8	0.561707	0.290649	0.490631	0.317169	0.422668	0.342163	0.053894	-0.0429688	-0.440613	-0.113281
-51.7	0.8414	0.235168	0.587494	0.285919	0.200012	0.337494	0.205475	-0.242981	0.071106	-0.279694
-51.6	0.917175	0.0593872	0.00156	-0.086731	0.209381	0.1203	0.0585938	-0.425018	-0.125763	0.1492
-51.5	1.16953	0.0758057	0.0953064	0.50235	0.539856	0.125763	0.103912	-0.449219	-0.182007	-0.0422058
-51.4	0.960938	0.436737	0.442963	0.602325	0.206268	0.203125	0.00235	-0.103912	0.119537	-0.237518
-51.3	1.17188	0.398438	0.378143	0.279694	0.1297	0.264832	0.721863	0.0625	-0.30545	-0.242981
-51.2	0.978882	0.34845	0.530487	0.351563	0.384369	0.142181	0.285156	-0.0296936	0.282837	-0.0640869
-51.1	1.07343	0.525024	0.385162	0.4664	0.34375	0.383575	0.237488	-0.363281	-0.209351	-0.106262
-51	1.32108	0.266418	0.255463	0.231232	0.453918	0.226563	0.547668	-0.0195313	-0.0179443	-0.117188
-50.9	1.49139	0.4086	0.457031	0.0882874	0.202362	0.053894	0.205475	-0.285156	0.220337	-0.141418
-50.8	1.14609	0.467194	0.233612	0.0968628	0.203125	0.0648193	0.209381	0.00235	0.137512	-0.0570374
-50.7	0.96405	0.431274	0.407043	0.161713	0.151581	0.106232	0.272644	-0.0351563	-0.226563	0.139832
-50.6	1.11249	0.185944	0.489838	0.199982	0.0273438	0.165619	0.325775	-0.086731	-0.117188	-0.0453186
-50.5	1.12891	0.311737	0.534393	0.31015	0.328918	0.289063	0.365631	-0.0359497	0.0367432	0.178101
-50.4	1.22421	0.56485	-0.0101624	0.52655	0.498444	0.257019	0.402344	-0.210938	0.214081	0.146851
-50.3	0.891388	0.646881	0.46875	0.315613	0.24765	-0.00314	0.677338	-0.270325	0.121887	0.0992126
-50.2	0.917969	0.626587	0.239838	0.164825	0.573456	0.123413	0.492981	-0.0320435	0.133606	-0.224243
-50.1	1.05078	0.290649	0.136719	0.464844	-0.00235	0.105469	0.399994	0.0437317	-0.21405	-0.0882874
-50	0.782806	0.131256	0.607819	0.405457	0.386719	0.233582	0.429688	-0.164063	0.0406494	0.235138
-49.9	0.895294	0.588287	0.552338	0.578125	0.310944	0.0906067	-0.0664063	-0.335175	0.0992432	0.357025
-49.8	1.09216	0.335175	0.6008	0.505463	0.200012	0.295288	0.280457	-0.301575	-0.116394	0.0656128
-49.7	1.03671	0.532043	0.589081	0.3461	0.000793	-0.00626	0.432037	0.0499878	0.0257874	-0.0257874
-49.6	1.21249	0.467194	0.574219	0.183594	0.133606	-0.0304871	0.407806	-0.116425	-0.113281	0.130463
-49.5	1.10779	0.453918	0.675781	0.323425	0.155487	0.188263	0.433594	-0.0328064	-0.0546875	-0.161743
-49.4	1.06796	0.318756	0.537506	0.447662	0.250793	0.196869	0.116394	-0.0218811	0.0789185	-0.0406494
-49.3	0.881226	0.396118	0.678131	0.317963	0.432831	0.383575	0.169525	0.167175	0.360168	0.144531
-49.2	1.11328	0.337524	0.576569	0.477325	0.492188	0.331238	0.487488	-0.105469	0.0914307	0.364838
-49.1	1.34531	0.407043	0.385956	0.539825	0.433594	0.142181	0.0671997	-0.351563	-0.0585938	0.226563
-49	0.996094	0.138306	0.472656	0.25	0.601563	0.0257568	0.199219	-0.151581	-0.0734253	0.172638
-48.9	0.853119	0.170319	0.1008	0.239044	0.284393	0.282013	0.217194	-0.0132751	-0.0109253	-0.0875244
-48.8	0.857025	0.273438	0.635162	0.25235	0.524231	0.261719	0.316406	0.0914001	0.0546875	0.232025
-48.7	0.964844	0.385956	0.543762	0.243744	0.360168	0.376556	0.213287	0.0921936	0.046875	0.0406189
-48.6	0.885132	0.414063	0.520325	0.292969	0.0461121	0.210938	0.0804749	-0.217987	0.0828247	0.18045
-48.5	0.965607	0.175018	0.59845	0.492188	0.433594	0.128113	0.260925	-0.296875	-0.00623	0.358582
-48.4	0.944519	0.570313	0.635162	0.102325	0.2164	0.0273438	0.331238	0.0375061	0.114868	-0.0828247
-48.3	1.31873	0.519531	0.350006	0.1586	0.259369	0.238281	0.332825	0.0257874	-0.233582	-0.0359497
-48.2	1.08594	0.22345	0.417206	0.18985	0.155487	0.344513	0.0656128	0.0757751	-0.0742188	-0.0726624
-48.1	1.01013	0.179688	0.573456	0.119537	0.221893	0.00546	0.0507813	-0.107819	0.0211182	0.0976563
-48	1.19998	0.229706	0.557037	-0.0703125	0.258606	-0.0273438	0.119537	-0.282806	0.1297	0.213257
-47.9	1.04218	0.519531	0.2211	0.340607	0.50235	0.517944	0.311707	-0.436737	0.1633	-0.055481
-47.8	0.854675	0.395325	0.360168	0.301544	0.4422	0.228119	0.319519	-0.237518	-0.00467	0.210144
-47.7	0.988281	0.203125	0.362518	0.0945129	0.024231	-0.0515747	0.601563	0.134369	0.0437622	0.0148315
-47.6	0.946869	0.09375	0.410156	-0.130463	0.167206	0.0234375	0.0578003	0.0335999	-0.107788	-0.0234375
-47.5	0.835144	0.178131	0.510956	0.0788879	0.241425	0.107788	0.270325	-0.190643	0.160156	-0.0250244
-47.4	1.34998	0.454712	0.475006	0.378113	0.106262	0.350769	0.445313	-0.186737	0.153137	-0.0351563
-47.3	1.00546	0.268768	0.34845	0.380463	0.3414	0.258575	0.210938	-0.176575	0.116425	-0.157837
-47.2	0.739044	0.484375	0.25705	0.277344	0.596893	0.273438	0.551575	-0.137512	-0.115601	0.18515
-47.1	0.948425	0.325012	0.161713	0.487488	0.291412	0.496857	0.289063	-0.192963	-0.210938	0.215607
-47	0.84375	0.142212	0.461731	0.0460815	0.427338	0.0976563	0.342957	-0.0140686	-0.00546	0.046875
-46.9	0.991394	0.339844	0.364075	-0.0742188	0.214081	0.0984192	0.221863	0.0109253	0.207825	0.0242004
-46.8	0.778107	0.291412	0.342194	0.0171814	0.2211	0.0921631	0.355469	0.0523376	0.185181	-0.0671997
-46.7	0.751556	0.341431	0.178131	0.296875	0.246887	0.267181	0.0390625	0.0796814	-0.105469	0.0421753
-46.6	0.980469	0.453918	0.453918	0.301544	0.245331	0.264832	0.257019	0.00702	0.0882874	-0.0992432
-46.5	1.04062	0.37735	0.1922	0.190613	0.325012	0.145294	0.106262	-0.340637	0.0648499	0.0664063
-46.4	1.07187	0.384399	0.363281	0.171875	0.143768	0.134369	0.195313	-0.362518	-0.0515442	0.161713
-46.3	1.10156	0.461731	0.410156	0.160156	0.295319	0.302338	0.178894	-0.202362	-0.15155	0.0202942
-46.2	1.19922	0.519531	0.4375	0.306244	0.135956	0.349213	0.185944	-0.285156	-0.0656128	0.0413818
-46.1	1.00858	0.0133057	0.571869	0.324982	0.307037	0.387482	0.536713	-0.338287	-0.132813	0.00623
-46	0.960938	0.262512	0.412506	0.1586	0.435944	0.337494	0.124207	-0.137512	0.179688	0.206238
-45.9	1.19608	0.483612	0.639862	0.391388	0.360931	0.100769	0.2453	-0.201569	0.253143	0.141388
-45.8	0.834351	0.37735	0.353119	0.390625	0.462494	0.285919	0.422668	-0.235168	-0.0202942	0.00858
-45.7	1.0625	0.425018	0.300018	0.2164	0.186737	-0.138306	0.239075	-0.448456	0.0265808	-0.108612
-45.6	0.915619	0.578918	0.199219	0.232025	0.0273438	0.174988	0.116394	-0.365631	-2.27e-13	0.0890503
-45.5	1.0625	0.197662	0.324219	0.262482	0.164856	0.106232	0.331238	0.142181	-0.161713	0.238281
-45.4	1.07578	0.465637	0.2258	0.418732	0.00626	0.198425	0.396088	-0.238281	-0.128113	-0.137512
-45.3	0.782806	0.438293	0.510162	0.319519	0.258606	0.206238	0.267975	-0.105469	0.220337	-0.0125122
-45.2	1.00937	0.324219	0.380463	0.176544	0.384369	-0.0804749	0.205475	-0.291412	0.315643	-0.210175
-45.1	1.05545	0.41095	0.645325	0.229675	0.282043	-0.114868	0.384369	-0.342194	0.0976563	-0.140625
-45	1.17734	0.424225	0.529694	0.219513	0.233612	0.0585938	0.72345	0.0414124	-0.0827942	0.139038
-44.9	1.0578	0.22345	0.410156	0.174988	0.264069	0.236694	0.253113	-0.242981	-0.0859375	0.0765381
-44.8	0.695313	0.594543	0.321869	0.31015	0.446106	0.195313	0.146088	0.0632629	0.0890808	0.0234375
-44.7	0.846863	0.517212	0.103912	0.00937	0.303925	0.2164	0.345306	-0.210175	0.149231	0.178101
-44.6	0.831238	0.419556	0.273438	0.114044	0.282806	0.264832	0.0843811	-0.024231	-0.112488	0.246094
-44.5	0.938263	0.240631	0.393768	0.0437317	0.265625	0.0570068	0.111725	-0.260956	-0.00937	0.0656128
-44.4	1.0531	0.342194	0.785156	0.379669	0.340637	0.143738	0.421082	-0.046875	0.116425	-0.0758057
-44.3	0.941406	0.272675	0.641418	0.103119	0.152344	0.289063	0.4953	-3.98e-13	-0.0679626	0.108582
-44.2	0.957794	0.551575	0.639862	0.0632629	0.18515	0.212494	0.270325	0.0476379	-0.0406189	0.00546
-44.1	0.814056	0.31955	0.404694	0.391388	0.31485	0.0289001	0.253906	-0.0687561	-0.0171814	-0.121094
-44	1.00937	0.532043	0.644531	0.231232	0.31955	0.121094	0.275787	0.015625	0.136719	0.00937
-43.9	0.685913	0.539856	0.713287	0.0874939	0.394531	0.109375	0.321106	-0.37735	0.00705	-0.00705
-43.8	0.989838	0.380493	0.680481	0.256256	0.368744	0.298431	0.476563	0.0148315	-0.0257568	-0.0203247
-43.7	0.905457	0.139069	0.396881	0.146881	0.141418	0.2742	0.524994	0.168732	-0.186707	0.1203
-43.6	1.03281	0.443756	0.28125	0.538269	0.373444	0.435913	0.297668	-0.134369	-0.217163	0.2742
-43.5	1.14294	0.492188	0.396881	0.303131	0.5289	0.259369	0.0976563	0.0195313	-0.046875	-0.0851746
-43.4	0.799194	0.638306	0.507813	0.210938	0.367188	0.0968628	0.259369	-0.307831	0.144531	0.214844
-43.3	0.834351	0.678131	0.337494	0.0742188	0.157806	-0.046875	0.277344	-0.131256	0.00549	-0.00781
-43.2	0.932007	0.476563	0.578918	0.131256	-0.258575	0.250763	0.405457	0.0601501	-0.0445251	-0.235962
-43.1	0.453888	0.046875	0.522675	0.0742188	-0.0187378	0.328888	0.335144	-0.0898438	0.0914307	-0.203125
-43	0.569519	0.195313	0.398438	0.386719	0.0390625	0.567963	0.124207	-0.558594	-0.100769	0.0609131
-42.9	0.752319	0.313293	-0.0554504	-0.0343933	0.334381	0.118744	-0.176575	-0.267975	0.140625	0.1203
-42.8	1.01013	0.333618	0.273438	-0.265625	-0.210144	-0.239868	0.100769	-0.12265	-0.0570068	0.0289001
-42.7	0.824982	0.661743	0.521088	0.143738	-0.329681	-0.0625	0.423431	-0.295319	-0.224213	-0.0882874
-42.6	0.271088	0.198456	0.419525	0.231232	0.400787	0.069519	0.565613	-0.605469	-0.0195313	-0.322662
-42.5	0.703125	0.0203247	-0.0429688	0.147644	-0.0304565	0.416382	0.160156	-0.6539	0.200806	-0.0335999
-42.4	0.627319	-0.0132751	-0.170319	0.0132751	0.115631	0.324982	-0.194519	-0.259369	-0.25	0.0992126
-42.3	0.691406	0.0945435	0.107025	0.253906	0.0359497	0.119507	-0.121094	-0.227356	-0.726563	0.224976
-42.2	0.844513	0.264862	0.0351563	0.272644	0.0461121	0.238281	-0.0820313	-0.344543	-0.179688	0.103119
-42.1	1.17029	-0.022644	0.209381	0.130463	0.210938	-0.122681	0.0804749	-0.196106	-0.226563	0.0429688
-42	0.789063	0.195313	0.369537	-0.0265808	-0.118744	-0.0461121	0.2547	-0.375793	-0.251556	0.0124817
-41.9	0.86795	0.389862	0.371094	-0.0820313	0.0273438	0.328888	0.0218811	-0.3508	0.113281	-0.141418
-41.8	1.03046	0.307037	0.235931	-0.0656433	0.242981	0.00781	0.0796814	-0.1539	-0.0374756	-0.0625
-41.7	0.537476	0.302368	0.131256	0.257813	0.620331	0.0609131	0.275787	-0.241425	-0.40625	0.131226
-41.6	0.891388	0.316406	0.229706	0.274994	0.3414	0.0320129	-0.12265	-0.12265	-0.0507813	0.0992126
-41.5	0.960938	0.467987	0.715637	-0.133606	0.308594	-0.202362	0.178131	0.138275	0.0382996	-0.0437622
-41.4	0.925781	0.327362	0.232025	0.0906067	0.428131	-0.115631	-0.0812378	-0.278137	0.157837	-0.171875
-41.3	0.813263	0.242981	0.160156	0.30545	0.441406	0.364838	0.109375	-0.155487	-0.0413818	-0.375793
-41.2	0.757019	-0.114838	0.321106	0.521881	0.364075	0.210144	0.195313	0.0656128	-0.353119	0.153107
-41.1	0.817169	0.117188	0.178925	0.337494	0.367188	0.207794	0.140625	0.0898438	-0.414063	0.115601
-41	0.585144	0.277344	0.4039	0.233582	-0.157013	-0.0742188	0.21875	-0.410156	-0.0625	-0.164856
-40.9	0.707031	0.0695496	0.390625	0.192169	0.46875	0.550781	0.0570374	-0.358612	-0.0890503	-0.241425
-40.8	0.912476	0.229706	0.334381	0.736725	0.796875	0.541382	0.25	-0.171112	-0.0367126	-0.00781
-40.7	1.33279	0.2836	0.105469	0.185944	0.625793	-0.00781	0.00156	-0.34375	-0.0320129	0.398438
-40.6	1.45703	0.296112	0.313293	0.144531	0.0101624	0.00232	0.261719	0.396088	-0.135132	0.53125
-40.5	0.699982	0.347656	0.782043	-0.376556	0.208588	-0.103912	0.242981	0.462494	-0.271851	0.0242004
-40.4	0.721863	0.621887	0.697662	-0.278137	0.0687561	0.0148315	0.461731	-0.0718689	-0.0359192	-0.174225
-40.3	0.482788	0.821106	0.268768	-0.442963	-0.224213	-0.261719	0.666412	-0.272675	0.445313	-0.263306
-40.2	0.521088	0.108612	0.0976563	-0.434387	-0.31015	-0.417206	0.240631	-0.482025	0.418762	-0.587524
-40.1	0.299988	0.207031	0.0812683	-0.303925	-0.134369	-0.142212	-0.0882874	-0.728912	-0.198425	-0.767975
-40	0.332031	-0.1828	-0.0367126	-0.205475	-0.0304565	-0.334381	-0.100006	-0.789856	-0.158569	-0.618774
-39.9	0.378113	-0.330444	-0.102325	-0.101563	-0.085144	-0.31955	-0.307037	-0.825012	-0.476563	-0.457031
-39.8	0.415619	-0.337494	-0.436707	0.21875	0.0390625	0.147644	-0.332031	-0.639862	-0.548431	-0.78125
-39.7	0.617188	-0.532806	-0.0703125	0.3367	-0.00858	0.143738	-0.0203247	-0.524231	-0.452332	-0.44455
-39.6	0.866394	-0.350769	0.0187683	0.225769	0.447662	-0.0976563	-0.353912	-0.710175	-0.573425	-0.0929871
-39.5	1.08826	-0.300781	0.282806	0.284363	0.428925	0.0765381	-0.12735	-0.2547	-0.452332	0.0578003
-39.4	0.93045	0.277344	0.25	0.1539	0.108612	0.0999756	0.160156	-0.0539246	-0.492188	0.0820313
-39.3	0.614044	0.12735	0.356262	0.389069	-0.110138	0.0437317	0.407043	-0.111725	-0.413269	-0.0343933
-39.2	0.863281	0.235168	0.328918	0.321075	0.291412	0.212494	0.2789	-0.0789185	-0.321075	-0.0984497
-39.1	0.926544	0.544556	0.107025	0.078125	0.489075	0.395294	0.130463	-0.325012	-0.078125	0.199982
-39	1.0289	0.31955	0.506256	0.1203	0.37735	0.310913	0.111725	-0.267181	0.121887	0.0703125
-38.9	0.753906	-0.0835876	0.28125	0.299988	0.165619	0.0617065	0.293762	-0.360931	-0.121857	0.207794
-38.8	0.701538	0.231262	0.214081	0.2789	0.226563	0.022644	0.113281	-0.0914001	-0.323425	-0.221893
-38.7	0.763275	0.334381	0.537506	0.105469	0.249237	0.260925	0.524994	-0.0632935	-0.0523376	-0.169556
-38.6	1.16638	0.354706	0.160156	0.0429688	0.2547	0.139038	0.37735	-0.175781	-0.176544	0.171875
-38.5	0.7117	0.191406	0.15625	0.164825	0.3172	0.203888	0.159363	-0.221893	0.264862	0.159363
-38.4	0.803894	0.53595	0.508606	0.299988	0.362518	-0.0929871	0.367188	0.0375061	0.146118	-0.0945435
-38.3	0.8992	0.516418	0.459381	-0.132813	0.261719	0.0788879	0.580475	-0.314056	0.0328369	-0.383606
-38.2	0.679688	0.260956	0.429688	0.451569	-0.130463	0.279663	0.355469	-0.235931	0.100006	-0.136719
-38.1	0.81015	-0.0757751	0.231262	-0.0585938	0.271881	0.0671692	-0.0335999	-0.199219	0.284393	-0.250793
-38	1.11169	0.0375061	0.16095	0.355469	0.579681	0.184357	-0.0375061	0.015625	0.213287	0.207794
-37.9	0.963257	0.267975	0.335175	0.0148315	0.438293	0.427338	0.1922	-0.09375	-0.103882	0.306244
-37.8	1.07968	0.256256	0.392975	0.1492	0.398438	-0.146881	0.244537	-0.0773621	-0.278107	-0.0218811
-37.7	1.26718	0.461731	0.49765	0.184357	0.524231	-0.105469	0.210938	-0.258606	0.214081	0.0413818
-37.6	1.05624	0.415649	0.773438	0.0499878	0.398438	0.309357	-0.00702	-0.279694	0.380493	0.0827942
-37.5	0.861694	-0.0515442	0.757813	0.0507813	0.465637	0.182007	0.123444	-0.147675	-0.116394	0.25
-37.4	0.875763	0.149231	0.336731	0.0453186	0.3125	0.167175	0.189056	-0.120331	-0.248413	0.217163
-37.3	1.14764	0.478149	0.2789	0.0265503	0.428925	0.267944	0.294525	-0.207031	0.0125122	-0.0664063
-37.2	1.21484	0.501587	0.306244	0.107025	0.338287	0.0921631	0.494537	-0.412506	-0.182007	0.132813
-37.1	0.628906	0.516418	0.219543	0.119537	0.131256	-0.249237	0.318756	-0.378143	0.0234375	-0.116425
-37	0.857025	0.0375061	0.639069	0.146088	0.285156	-0.141418	0.347656	-0.0953064	0.103912	-0.157837
-36.9	0.840607	0.139862	0.387512	0.277344	0.167206	-0.139069	0.24765	-0.0789185	-0.0234375	-0.25235
-36.8	1.05859	0.234375	0.107819	0.18985	0.228912	0.0687256	0.220306	0.0335999	-0.209351	0.0195313
-36.7	0.972656	0.362518	0.297668	0.192963	0.514069	0.332031	0.0640564	-0.250793	0.102356	0.285919
-36.6	0.791382	0.375	0.207031	0.230469	0.53125	-0.0765686	0.438293	-0.344543	-0.132813	0.384369
-36.5	0.674194	0.164856	0.325012	0.115631	0.301575	-0.0367432	0.478119	-0.634369	-0.185913	0.136719
-36.4	0.710144	0.270325	0.325775	0.395294	0.274231	-0.0125122	0.461731	-0.568756	-0.320313	0.0476379
-36.3	0.990601	0.414856	0.401581	0.223419	0.263275	0.346863	0.287506	-0.257813	-0.147644	0.0132751
-36.2	0.971069	0.196899	0.365631	0.253113	0.453918	0.346069	0.210144	-0.4133	0.107819	0.046875
-36.1	0.875	0.594543	0.559387	0.547638	0.271881	-0.0414124	0.0953064	-0.0835876	-0.196075	-0.153137
-36	1.10938	0.335938	0.491425	0.293732	0.384369	0.24295	0.522644	-0.274994	-0.163269	-0.0179749
-35.9	1.03357	0.121887	0.503143	0.128906	0.516418	-0.0601807	0.413269	-0.386719	-0.0171814	0.0874939
-35.8	0.825775	0.514862	0.217194	0.235138	-0.0398254	-0.0992432	0.553131	-0.202362	-0.0585938	-0.242981
-35.7	0.785919	0.165649	0.328125	0.238281	0.024231	0.0679626	0.415619	-0.18985	0.208618	0.0609131
-35.6	0.890625	0.109375	0.167206	-0.0453186	0.161713	0.0523376	0.301575	-0.572662	-0.121857	0.142944
-35.5	1.03436	0.225006	0.586731	-0.170319	0.402344	-0.0921936	0.103912	-0.259369	-0.303101	-0.0539246
-35.4	1.01718	0.478149	0.355469	0.138275	0.2547	0.335144	0.015625	-0.144531	0.0992432	0.207794
-35.3	0.61795	0.405487	0.304688	0.266388	0.0117188	0.0640564	0.1203	-0.107025	-0.0452881	0.24295
-35.2	0.828888	0.172668	0.450775	0.288269	0.0687561	0.178894	0.256256	-0.354706	0.121887	0.117188
-35.1	1.00311	0.146118	0.214081	0.144531	0.328918	0.308594	0.293762	-0.373444	-0.0640564	0.0968628
-35	0.660919	0.071106	0.0945435	-0.0750122	0.0343933	0.207031	0.359375	-0.0453186	-0.178101	0.101563
-34.9	0.395294	-0.268738	0.346893	0.114044	0.258606	0.18515	0.278137	-0.197662	-0.0491943	0.164825
-34.8	0.832031	-0.334351	0.545319	0.0648499	0.618744	0.243744	0.412506	-0.119537	0.138306	-0.330475
-34.7	0.96405	0.186737	0.291412	0.183594	0.211731	0.241394	0.2453	-0.121094	0.160156	-0.0211182
-34.6	0.907013	0.232819	0.571106	0.121857	0.0492249	0.260925	0.278137	0.106232	0.0953369	0.0452881
-34.5	0.753906	-0.127319	0.646088	0.0437317	0.328125	0.299988	0.353119	-0.220306	0.300781	0.157806
-34.4	0.715607	-0.0390625	0.282043	0.0804749	0.353119	0.260132	0.477356	-0.146088	0.046875	-0.165649
-34.3	0.608582	-0.0906067	0.2883	-0.0718689	0.489838	0.316406	0.2547	-0.433594	-0.0242004	0.203125
-34.2	0.853882	0.0476685	0.310944	-0.0226746	0.43985	0.236694	0.346863	0.00781	0.0257874	0.322632
-34.1	0.782806	0.146118	0.571106	0.164825	0.176575	0.367188	0.547668	-0.181244	0.0203247	0.0445251
-34	0.957794	0.039856	0.500793	0.294525	0.269531	0.25	0.112488	-0.0484314	0.0164185	-0.221893
-33.9	0.693726	0.411743	0.235931	0.3703	0.450775	0.146851	0.255463	-0.328125	0.210175	-0.257813
-33.8	0.989838	0.210175	0.16095	0.0554504	0.197662	0.0788879	0.41095	-0.275787	0.16095	-0.0406494
-33.7	0.825775	0.141418	0.296875	0.30545	0.1539	-0.0296936	0.225006	-0.332825	-0.0398254	0.102325
-33.6	0.892181	0.0758057	0.353912	0.00858	0.250793	0.134369	0.267181	-0.467987	-0.363281	0.015625
-33.5	0.889038	0.357819	0.43515	0.116394	0.367188	0.147644	0.395325	-0.599213	0.15625	0.108582
-33.4	1.02734	0.217987	0.0945435	0.394531	0.374237	-0.228912	0.335144	-0.279694	-0.184357	-0.342194
-33.3	0.771088	0.124237	0.143768	0.193756	0.38205	-0.0195313	0.221863	-0.211731	0.147675	-0.588287
-33.2	0.567169	0.237518	0.264862	0.191406	0.238281	0.327332	0.0664063	0.0437317	0.113281	-0.0492249
-33.1	0.507813	-0.157806	0.332031	-0.172668	0.425781	0.313263	0.303131	-0.0976563	-0.282806	2.27e-13
-33	0.571075	0.0500183	0.234375	-0.0171814	0.272675	0.269531	0.274231	-0.193756	-0.141388	0.0398254
-32.9	0.8414	-0.0406189	0.407043	0.1492	0.00156	0.0679626	0.174225	-0.3797	0.0523682	0.0304565
-32.8	0.952332	0.203125	0.561737	0.442169	0.0898438	0.0406189	0.174988	-0.47345	-0.132813	0.0890503
-32.7	0.943726	0.482819	0.350006	0.3125	0.161713	-0.0734558	0.43985	0.015625	-0.143738	-0.0133057
-32.6	0.590607	0.277344	0.0476685	0.239838	0.542969	0.188263	0.342194	0.140625	-0.106232	0.0703125
-32.5	0.407013	0.3172	0.342194	-0.0164185	0.282043	0.309357	0.124207	-0.366425	0.188293	-0.0648499
-32.4	0.783569	-0.0562439	0.683594	-0.0835876	0.410156	0.337494	0.00391	-0.0281372	0.103149	0.0656128
-32.3	0.740601	0.392212	0.65625	0.274994	0.31955	0.364838	0.460938	-0.0664063	-0.0921631	0.0257568
-32.2	0.960144	0.519531	0.357025	0.1828	0.150787	0.0304565	0.585144	0.0859375	-0.129669	0.119507
-32.1	1.00232	0.360962	0.232025	0.0788879	0.294525	0.153107	0.103119	-0.268768	0.197662	-0.0406494
-32	0.675781	0.214081	0.295319	0.282013	0.367188	0.174194	0.365631	-0.00861	-0.135132	-0.265625
-31.9	0.6539	0.1633	0.280487	0.192963	0.208588	0.09375	0.337494	-0.105469	-0.0562439	0.359375
-31.8	0.769531	0.237518	0.352356	0.128906	0.274231	0.0562439	0.368744	-0.110168	-0.249207	0.11795
-31.7	1.01794	0.206268	0.232025	0.131256	-0.00702	0.0320129	0.332825	-0.0359497	-0.1875	0.116394
-31.6	0.764038	0.545319	0.0609436	-0.237518	0.0187683	-0.157043	0.249207	-0.345306	-0.0202942	-0.0359497
-31.5	0.639832	0.575012	0.453918	0.363281	0.0382996	0.0328064	0.403137	-0.217987	0.146118	-0.247681
-31.4	0.601563	0.0820313	0.2789	0.3367	0.161713	0.104675	0.371887	-0.180481	-0.0796814	-0.128143
-31.3	0.713257	0.134399	0.0765686	0.0484314	0.43515	0.288269	0.0789185	-0.0406189	0.2547	0.0757751
-31.2	0.385925	0.1922	0.318756	0.0515442	0.647675	0.0578003	0.326569	-0.373444	-0.351563	0.0585938
-31.1	0.333588	0.1633	0.207825	0.0242004	0.518768	0.253906	0.496887	0.00467	-0.0249939	0.0992126
-31	0.560913	-0.311707	0.305481	-0.0234375	0.18985	0.182007	0.242188	-0.110168	-0.18515	0.0562439
-30.9	0.910156	-0.0531006	0.107025	0.0796814	0.116425	-0.0133057	0.184387	-0.171875	0.0484619	-0.227356
-30.8	0.701538	0.184387	0.119537	0.208588	0.296112	0.2164	0.0953064	0.0499878	0.159393	0.0187378
-30.7	0.264038	-0.0491943	0.0734558	0.140625	0.137512	0.313263	0.344543	0.232025	0.135162	-0.143768
-30.6	0.282013	-0.102325	0.407043	0.0414124	0.28595	0.139038	0.585938	-0.00626	-0.25	-0.106262
-30.5	0.49295	0.078125	0.5047	-0.198456	0.428925	0.224976	0.363281	-0.346893	-0.00232	-0.144531
-30.4	0.927338	0.179688	0.3797	0.0234375	0.024231	0.0687256	0.470306	-0.295319	0.0109558	-0.210175
-30.3	0.710938	0.278137	0.559387	0.31485	-0.0101624	0.0859375	0.46405	-0.22345	0.151581	0.173431
-30.2	0.648438	-0.00232	0.526581	0.212494	0.273438	0.379669	0.232025	-0.189056	-0.0445251	-0.143768
-30.1	0.783569	0.00861	0.484375	0.132813	0.3508	0.490601	0.200012	-0.214844	-0.0726318	-0.337524
-30	0.612488	0.426575	0.309387	0.0804749	0.155487	0.263275	0.09375	-0.167969	-0.319519	0.439819
-29.9	0.425781	0.364075	0.559387	-0.260956	-0.0421753	0.334351	-0.1922	-0.259369	-0.0390625	0.0304565
-29.8	0.553101	-0.0640564	0.357025	0.139832	0.329681	-0.00314	0.0593872	-0.25235	0.0320435	-0.0836182
-29.7	0.877319	-0.0132751	0.482025	0.382019	0.342987	0.00937	0.196106	-0.400787	-0.128906	-0.0320435
-29.6	0.68045	0.121094	0.296112	0.0375061	0.168762	0.210938	0.0765686	-0.210938	-0.375	0.138275
-29.5	0.362488	0.078125	0.541412	-0.0914001	0.513275	-0.0375061	0.253113	-0.00235	0.0789185	-0.0726624
-29.4	0.757019	-0.106232	0.329681	0.173431	0.142181	0.24765	0.231262	0.0375061	0.217194	-0.0593872
-29.3	0.506226	0.170319	0.273438	0.0718689	0.143768	0.267944	0.134369	0.0742188	-0.158569	-0.0148621
-29.2	0.672638	0.242188	0.4375	-0.00705	0.264862	-0.300018	-0.038269	-0.137512	0.108612	0.0257568
-29.1	0.703888	0.389069	0.470306	0.170319	0.162506	-0.0125122	0.0789185	-0.378906	0.107056	0.0953064
-29	0.760132	0.28595	0.282806	0.223419	0.439056	0.277344	0.24765	-0.121094	0.462524	-0.0250244
-28.9	0.75	0.165649	0.108612	0.296082	0.251556	0.287476	0.299988	-0.232819	0.0797119	-0.154694
-28.8	0.717957	-0.0460815	0.425781	0.450775	0.327362	0.217163	0.121887	-0.0281372	0.0453186	0.0625
-28.7	0.494507	0.330475	0.59375	-0.192963	0.361725	0.188263	-0.00937	0.015625	0.108612	-0.105469
-28.6	0.686707	0.217987	0.472656	0.00546	0.489075	0.374207	0.0117188	0.0546875	0.139862	-0.131256
-28.5	0.814819	0.119537	0.399231	0.272644	0.0335999	0.18515	0.456238	-0.414856	0.0211182	0.234375
-28.4	0.701538	0.210938	0.232025	0.342194	0.452362	-0.00391	0.415619	-0.495331	0.171112	0.0491943
-28.3	0.786713	0.34845	0.361725	0.232819	0.2883	0.160156	0.146881	-0.282806	0.0789185	-0.0304871
-28.2	0.456238	0.192993	0.310944	0.114838	0.302338	0.351563	0.121887	-0.298431	0.111725	-0.0117188
-28.1	0.628113	0.272675	0.425781	0.161713	0.246887	0.214844	-0.104675	-0.0523376	-0.243744	0.128906
-28	0.898438	0.233612	0.210938	-0.0437622	0.121094	0.0132751	0.147644	0.239044	0.240631	-0.241425
-27.9	0.789825	0.282043	0.337494	-0.0562439	-0.142975	0.290619	0.236725	-0.387512	0.5047	-0.108612
-27.8	0.816406	0.237518	0.203125	-0.0695496	0.326569	0.0289001	0.296875	-0.212494	0.311737	0.0757751
-27.7	0.741394	0.161743	0.385956	0.103119	0.664063	0.210938	0.361725	0.0687561	0.409393	0.222656
-27.6	0.512482	0.168762	0.278137	0.0531311	0.521881	0.0921631	-0.053894	0.143738	-0.0796814	0.404663
-27.5	0.821869	-0.0335693	-0.0101624	0.178894	0.311737	0.131226	0.25235	-0.109375	-0.215607	0.143738
-27.4	0.795288	0.0734558	0.601563	0.0632629	0.407043	0.11795	0.124207	-0.231262	-0.155457	0.175781
-27.3	0.822632	0.108612	0.255463	0.0210876	0.0828247	-0.114868	-0.069519	0.0593567	-0.0179443	0.0234375
-27.2	0.757813	0.313293	0.168762	0.178131	0.349213	0.30545	0.1539	-0.126556	-2.27e-13	0.244507
-27.1	0.809357	0.333618	0.0734558	0.348419	0.347656	0.296875	0.37735	-0.0148621	0.189087	0.167175
-27	0.62265	-0.0265503	0.125	-0.0414124	0.183594	0.49295	0.142181	-0.0289001	0.146881	0.0773315
-26.9	0.558594	0.266418	0.325012	0.0499878	0.237518	0.33905	0.00311	-0.111725	-0.069519	-0.00235
-26.8	0.729675	0.303925	0.28125	-0.0257874	0.333588	0.134369	0.183594	-0.422668	0.214081	-0.0304871
-26.7	0.61795	0.409393	0.606262	-0.0101624	0.275787	-0.0296936	0.536713	-0.2789	0.0758057	-0.0695496
-26.6	0.609375	0.155487	0.322662	0.257813	0.596893	0.269531	0.0960999	-0.374237	0.0414124	0.0296631
-26.5	0.564819	0.303131	0.305481	0.0578003	0.426575	0.113281	0.376556	-0.353119	0.143768	-0.125
-26.4	0.8125	0.0289307	0.224213	0.199982	0.328125	0.0867004	0.109375	-0.0593872	0.224243	-0.0914307
-26.3	0.548431	0.402344	0.280487	0.213287	0.290619	-0.0906372	0.0109253	0.0601501	0.0195313	0.0257568
-26.2	0.637482	0.493774	0.582031	0.12735	0.256256	0.173431	0.0375061	-0.293762	0.235168	-0.0703125
-26.1	0.719513	0.402344	0.340637	0.108582	0.369537	0.105469	0.0296936	-0.37735	0.0437622	0.115601
-26	0.873413	0.153137	0.259369	0.143738	0.200012	0.4375	0.100006	-0.195313	-0.232025	-0.153931
-25.9	1.20078	0.296112	0.334381	0.251556	0.226563	0.261719	0.153137	-0.0359497	0.0812683	-0.184387
-25.8	0.578888	0.164856	0.2547	0.449219	0.133606	0.168732	0.34375	-0.126556	0.0718994	-0.0250244
-25.7	0.65625	0.169556	0.344543	0.37735	0.335938	0.0718689	0.364838	-0.0390625	-0.0281067	0.0343628
-25.6	0.895294	0.232056	0.535156	0.266388	0.199219	0.275757	0.427338	-0.25	0.250793	0.1875
-25.5	0.989838	0.0828247	0.454681	0.143738	0.271088	0.219513	0.492188	-0.0351563	0.302368	0.118744
-25.4	0.963257	0.300018	0.362518	0.00391	0.170319	0.117188	0.260162	-0.171112	0.222656	-0.071106
-25.3	0.771851	0.256256	0.235168	0.15625	0.328918	0.399994	0.325775	0.113281	0.269531	-0.146118
-25.2	0.585938	0.239075	0.450012	0.382813	0.286713	0.271088	0.0734253	-0.0812683	0.0187683	0.106232
-25.1	0.830444	0.320313	0.363281	0.141388	0.332825	0.139832	0.384369	-0.2836	0.0585938	0.317963
-25	0.603119	0.185944	0.311737	0.253906	0.373444	0.316406	-0.248444	-0.160156	0.0789185	0.12265
-24.9	0.578125	0.0898438	0.307831	0.0546875	0.282043	0.0749817	0.0546875	-0.0562439	0.241425	0.112488
-24.8	0.824219	0.246094	0.304688	0.0703125	0.357819	0.224213	0.3414	-0.537506	0.0976563	0.148438
-24.7	0.897644	0.3125	0.188293	0.262482	0.415619	0.0335693	0.235931	-0.402344	0.387512	-0.1633
-24.6	0.519531	0.391418	0.289063	0.00391	0.31015	-0.00314	0.1922	-0.152344	-0.210938	0.152344
-24.5	0.653107	0.0960999	0.505463	-0.0406189	0.178925	0.12265	0.225006	0.114838	0.0320435	0.150757
-24.4	0.441406	0.182037	0.643768	-0.0234375	0.411713	-0.0648499	0.532806	0.09375	0.270325	0.414063
-24.3	0.844513	0.356262	0.4375	0.204681	0.228912	0.127319	0.246094	-0.321869	0.146881	0.243744
-24.2	0.780457	0.192993	0.467987	0.251556	-0.00235	0.0132751	0.150787	-0.227356	0.0929871	-0.0953369
-24.1	0.700775	-0.0281067	0.302338	0.103119	0.289063	0.261719	0.148438	-0.208588	0.0734558	0.197632
-24	1.03046	0.171875	0.209381	0.484375	0.443756	0.160156	0.310944	-0.190643	0.0101624	0.163269
-23.9	0.842957	0.241425	0.261719	0.175781	0.212494	0.412476	0.186707	-0.390625	-0.0749817	0.127319
-23.8	0.553101	0.110168	0.311737	0.0984192	0.364838	0.353119	0.210938	-0.264862	0.209381	0.215607
-23.7	0.589844	0.367981	0.240631	0.110931	0.470306	0.0421753	0.359375	0.0187378	0.243774	0.0945129
-23.6	0.953125	0.467194	0.258606	0.0679626	0.0843811	0.1492	0.217194	-0.418762	0.164063	-0.0382996
-23.5	0.821075	0.279694	0.592987	0.392181	0.197662	0.178894	0.266418	-0.385956	0.180481	-0.0304871
-23.4	0.629669	0.113281	0.245331	0.307037	0.432831	0.1875	0.190613	-0.322662	0.171112	0.259369
-23.3	0.898438	-0.000763	0.449219	0.110138	0.328125	0.144531	0.0835876	-0.1297	0.1875	0.360138
-23.2	0.498413	0.196899	0.582031	0.182037	0.539856	0.257019	0.364075	-0.203125	0.246887	0.0281067
-23.1	0.567169	0.0562744	0.443756	-0.015625	0.554688	0.0773315	0.333588	-0.5	0.0968933	0.404663
-23	0.750763	0.2211	0.632813	0.0398254	0.335938	0.117188	0.109375	-0.175781	-0.0585938	0.260925
-22.9	0.767944	0.341431	0.506256	0.233582	0.306244	0.33905	0.175781	-0.0476685	0.0679932	-0.249237
-22.8	1.01093	0.0343933	0.322662	0.12735	0.301575	0.259369	0.239838	-0.228119	0.164063	-0.217194
-22.7	0.803101	0.21875	0.1633	0.310944	0.464844	0.0523376	0.0562439	-0.0171814	0.165649	0.0710754
-22.6	0.596863	0.117188	0.488281	0.304688	0.246094	0.457794	0.024231	-0.0249939	0.128143	0.046875
-22.5	0.380463	0.253906	0.4375	0.114044	0.2164	0.0273438	-0.109375	-0.0453186	0.114075	0.121094
-22.4	0.783569	0.12735	0.353912	-0.0265808	0.0047	0.110931	0.269531	-0.0898438	0.0734558	0.0187378
-22.3	0.675781	0.325012	0.207031	0.0507813	0.168762	0.230469	0.304688	-0.263275	0.176575	0.147644
-22.2	0.765625	0.107819	0.293762	0.2836	0.47345	-0.0094	0.180481	-0.086731	0.146118	-0.0390625
-22.1	0.759369	0.0406494	0.112518	0.0898438	0.342194	0.222656	0.0585938	-0.0625	0.0968933	0.0210876
-22	0.486694	0.107819	0.386719	0.210144	0.509369	0.146088	-0.278137	0.101563	0.0914307	0.0640564
-21.9	0.756226	0.303925	0.475006	0.1539	0.2547	0.0281067	0.265625	-0.0914001	-0.0960693	0.178101
-21.8	0.518738	0.167969	0.289063	0.192169	0.0976563	-0.117188	0.204681	-0.0414124	-0.0101318	0.0413818
-21.7	0.506226	0.289063	0.31485	0.25235	0.0132751	0.085144	0.0562439	-0.259369	0.139862	-0.0804749
-21.6	1.13046	0.1586	0.241425	0.342957	0.222656	0.237488	0.213287	-0.0531311	-0.0749817	-0.024231
-21.5	0.933594	-0.175781	0.211731	0.219513	0.320313	0.260132	0.3172	-0.0273438	0.228912	-0.132813
-21.4	0.412476	0.311737	0.320313	0.298431	0.225006	-0.0539246	0.277344	0.119537	0.428131	0.0531006
-21.3	0.608582	0.234375	0.432831	0.189056	0.513275	0.0827942	0.446869	-0.00314	0.0133057	0.132019
-21.2	0.746857	0.390625	0.382813	0.380463	0.184387	-0.114868	0.264832	-0.117981	0.0617371	0.196869
-21.1	0.982788	0.164063	0.389862	0.350769	0.237518	0.015625	0.320313	-0.185944	0.204712	0.0320129
-21	0.746857	0.248444	0.0992126	0.189056	0.240631	0.0796814	0.510925	-0.264069	0.115631	-0.055481
-20.9	0.757813	0.055481	0.0648499	0.143738	0.336731	0.0625	0.53125	-0.199219	-0.263275	0.0429688
-20.8	0.8078	0.118774	0.170319	0.143738	0.0968933	0.0234375	0.361725	-0.229706	0.175781	0.18515
-20.7	0.621857	0.370331	0.478119	0.263275	0.327362	0.00702	0.0898438	-0.446106	0.404694	0.053894
-20.6	0.681244	0.0843811	0.214081	0.0703125	0.415619	0.0742188	0.404694	-0.171875	0.271118	0.1828
-20.5	0.650757	-0.0992126	0.184387	-0.0898438	0.175781	0.221863	0.457031	-0.255463	0.261719	-0.0671997
-20.4	0.506226	0.0218811	0.189056	0.197662	0.335938	0.271851	0.442963	-0.126556	0.228149	-0.151581
-20.3	0.733582	0.155487	0.197662	0.317169	0.566406	0.429688	0.7789	0.108582	0.150787	-0.240631
-20.2	0.489838	0.299225	0.271088	0.285156	0.393768	0.0679626	0.445313	0.0242004	0.246094	-0.0164185
-20.1	0.660156	-0.0882568	0.1586	0.296082	0.453125	-0.0101624	0.242981	-0.137512	0.116425	0.142944
-20	0.696075	-0.0296631	0.642181	0.324982	0.179688	-0.086731	0.324219	0.106232	0.485962	-0.108612
-19.9	0.865601	0.123444	0.165619	0.133575	0.212494	0.0210876	0.295319	-0.0601501	0.344543	-0.0695496
-19.8	0.446075	0.00314	0.266418	0.185944	0.255463	0.134369	0.415619	-0.0671997	0.0625	0.236694
-19.7	0.630463	-0.219513	0.107025	0.446869	0.290619	0.2117	0.232819	0.0804749	-0.0445251	0.1492
-19.6	0.735138	0.078125	0.308594	0.0664063	0.297668	-0.0289307	0.290619	0.0281067	-0.172638	0.143738
-19.5	0.667175	0.0687561	0.267975	0.242188	0.303925	0.0984192	0.259369	-0.204681	0.153931	0.0632629
-19.4	0.71875	-0.0234375	0.257813	-0.0679626	0.0757751	-0.0890808	0.284363	0.12735	0.0921936	-0.353912
-19.3	0.646851	-0.0554504	0.522675	0.161713	0.178925	0.118744	0.299988	-0.168762	-0.150757	-0.1875
-19.2	0.442169	0.0601807	0.62265	0.205475	0.4422	0.229675	0.332825	-0.0968933	0.128906	-0.104706
-19.1	0.636719	-0.0554504	0.171112	0.263275	0.369537	-0.0625	0.183594	-0.128143	-0.015625	0.228119
-19	0.857788	-0.229675	0.188293	0.1828	0.471893	-0.0429688	0.347656	-0.228119	-0.208588	0.100769
-18.9	0.347656	0.0656433	0.3414	0.0484314	0.179688	-0.0117188	0.457031	-0.0984497	0.300018	0.131226
-18.8	0.585144	0.373444	0.501556	0.0367126	0.19455	-0.0898438	0.505463	-0.162506	0.4086	-0.0351563
-18.7	0.638275	0.374237	0.224213	0.256256	0.133606	0.0890503	0.385162	-0.248444	0.234375	0.0296631
-18.6	0.750763	0.121887	0.2258	0.110138	0.21875	0.114044	0.357819	-0.231262	0.191406	-0.0750122
-18.5	0.796875	0.0773621	0.148438	0.232025	0.197662	0.0664063	0.4664	0.169525	-0.0460815	0.0984192
-18.4	0.4664	0.216431	0.5914	0.251556	0.507813	-0.108612	0.425781	-0.0984497	0.0125122	0.0976563
-18.3	0.392944	0.298462	0.393768	0.319519	0.332825	0.232788	0.241394	-0.1633	-0.0625	0.21405
-18.2	0.459351	0.360168	0.397675	-0.0210876	0.275787	0.192963	0.570313	0.0359192	-0.0140381	0.0132751
-18.1	0.541382	0.307037	0.2836	-0.184387	0.40625	0.291382	0.197662	-0.125	0.0671997	-0.267212
-18	0.592163	0.270325	0.0382996	-0.0164185	0.338287	0.145294	0.0171814	0.0414124	0.0234375	-0.0125122
-17.9	0.729675	-0.18515	0.269531	0.178894	0.293762	-0.0047	0.298431	0.00626	-0.119507	0.134369
-17.8	0.306244	0.296112	0.255463	0.251556	0.490631	-0.00314	0.393738	0.244537	0.0375061	0.103882
-17.7	0.547638	0.0671997	0.25235	0.152344	0.289856	0.0906067	0.355469	0.0843811	0.1297	-0.0687561
-17.6	0.628113	0.205475	0.12735	0.0625	0.333588	-0.024231	0.4328	0.0687561	0.0585938	-0.0546875
-17.5	0.616394	0.117188	0.250793	0.161713	0.414856	0.0210876	0.534363	0.0367126	0.0281372	-0.0328369
-17.4	0.614838	0.3172	0.104706	-0.102356	0.333588	0.09375	0.475006	-0.107025	0.0101624	-0.0804749
-17.3	0.485931	0.22345	0.168762	0.1492	0.482819	0.371094	0.371094	-0.0828247	-0.110931	-0.170319
-17.2	0.3125	0.168762	0.317963	0.115631	0.385162	0.263275	0.0296936	0.0492249	0.326569	0.112488
-17.1	0.482025	0.260162	0.385162	0.371857	0.378906	0.0710754	-0.164856	-0.0539246	0.153931	0.0281067
-17	0.566406	0.0984497	0.424225	0.0640564	0.330475	0.267944	-0.0140686	0.0117188	0.197662	-0.107819
-16.9	0.453125	0.0765686	0.453918	-0.03125	0.245331	-0.0218811	0.0898438	-0.243744	0.00861	-0.220337
-16.8	0.552338	0.0578308	0.4133	0.203888	0.398438	0.0976563	0.3172	-0.28595	-0.101563	-0.155487
-16.7	0.603882	0.0617371	0.409393	0.197662	0.393768	0.0726318	0.424988	-0.121094	-0.0882568	0.1492
-16.6	0.769531	0.0476685	-0.00702	-0.0320435	0.452362	-0.107819	0.193756	-0.0750122	0.00626	0.380463
-16.5	0.383575	-0.167175	0.1539	0.119537	0.292969	-0.0515747	0.242188	-0.108612	-0.0898438	0.226563
-16.4	0.481232	0.305481	0.342987	-0.0601501	0.371094	0.178101	0.272644	-0.0992126	0.217987	-0.0359497
-16.3	0.673431	0.416412	0.340637	-0.0343933	0.303131	-0.105469	0.461731	-0.0578308	0.153137	0.0163879
-16.2	0.596069	0.0797119	0.376556	0.0359192	0.257813	-0.185944	0.469543	-0.167969	-0.0742188	0.0570068
-16.1	0.592957	0.138306	0.3797	0.186707	0.349213	0.157013	0.133606	0.196075	0.0515747	-0.055481
-16	0.625763	0.0289307	0.173431	0.124207	0.201569	-0.0265808	0.266418	0.0984192	-0.00467	0.21875
-15.9	0.303101	0.25705	0.219543	0.00781	0.309387	0.208588	0.431244	-0.104706	0.0679932	0.0562439
-15.8	0.481232	0.0906372	0.383606	0.375	0.284393	0.132813	0.191406	0.0195313	-0.0195313	0.240601
-15.7	0.528107	0.200806	0.415619	0.169525	-0.0265503	0.138275	0.225006	-0.0171814	0.118774	-0.0047
-15.6	0.585144	0.222656	0.296875	0.131256	0.0929871	-0.167206	0.261719	-0.0125122	0.182037	0.163269
-15.5	0.664063	0.242981	0.267975	0.475769	0.446869	0.212494	0.446106	-0.0414124	0.0172119	0.1203
-15.4	0.350769	0.125	0.112518	0.215607	0.4039	0.0703125	0.524231	-0.0531311	-0.388275	0.0609131
-15.3	0.596069	0.185181	0.24765	0.277344	0.2836	0.000763	0.384369	0.176544	0.0453186	0.0617065
-15.2	0.489838	0.216431	0.31015	0.196075	0.453918	0.0796814	0.427338	0.105469	-0.0601501	-0.0984497
-15.1	0.532806	0.0828247	0.432037	0.143738	0.385956	-0.140625	0.429688	-0.231262	0.272675	0.160919
-15	0.546082	-0.0445251	0.381256	0.378906	0.116425	0.172638	0.607819	-0.237518	-0.00858	0.139832
-14.9	0.476563	0.328125	0.404694	0.0859375	0.528137	0.0257568	0.328918	0.046875	0.242981	0.227325
-14.8	0.700775	-0.0491943	0.301575	0.192963	0.245331	-0.0875244	0.510925	0.0593567	0.0585938	0.292175
-14.7	0.489838	-0.00623	0.303925	0.182037	0.37265	0.0796814	0.342194	-0.19455	0.0812683	0.0710754
-14.6	0.383575	0.0625	0.141418	0.149994	0.536713	-0.272675	0.552338	-0.0382996	-0.00311	0.3992
-14.5	0.496094	0.0968933	0.2836	-0.167969	0.448456	0.0835876	0.354675	-0.133606	-0.114044	0.0452881
-14.4	0.583588	0.179688	0.362518	-0.0281372	0.2258	0.116394	0.515625	-0.381256	0.0617371	0.350769
-14.3	0.630463	0.183594	0.278137	0.417175	0.345306	0.0460815	0.545319	-0.0507813	0.0289307	0.453125
-14.2	0.585938	-0.239838	0.279694	0.287506	0.267975	0.100769	0.238281	-0.00705	-0.0671692	0.0578003
-14.1	0.590607	0.148438	0.284393	0.114838	0.15625	0.00156	0.108582	-0.146088	0.00159	0.0335693
-14	0.595306	0.339081	0.135162	0.143738	0.322662	-0.00391	0.382019	-3.98e-13	0.0211182	-0.155487
-13.9	0.86795	0.285156	0.424225	0.12265	0.228119	-0.210938	0.422668	-0.046875	0.0195313	-0.206268
-13.8	0.581238	0.137512	0.1633	0.239044	-0.2117	-0.0390625	0.678131	-0.233612	0.208618	-0.0593872
-13.7	0.424194	-0.0328064	0.392975	0.12735	0.282806	0.107788	0.382813	-0.0820313	0.0570374	0.0812378
-13.6	0.40155	-0.127319	0.213287	-0.239838	0.453125	-0.0094	0.46405	0.00781	-0.00232	0.154663
-13.5	0.232025	0.276581	0.0429688	0.209381	0.172668	0.0531006	0.185944	-0.024231	0.0929871	0.136719
-13.4	0.387482	0.320313	0.515625	0.119537	0.324219	0.145294	0.405457	-0.0703125	0.0664063	0.0249939
-13.3	0.517944	0.167206	0.2547	-0.128906	0.164063	0.0476379	0.527344	0.0820313	0.0484619	-0.157837
-13.2	0.5242	0.31485	0.286713	0.0398254	-0.171082	0.121857	0.428131	-0.143768	-0.233582	-0.0976563
-13.1	0.419525	0.212524	0.176575	0.196869	0.401581	0.0507813	0.354675	0.0820313	0.150024	0.595306
-13	0.2789	0.039856	0.0609436	0.0874939	0.078125	0.191406	0.516418	0.000763	0.071106	0.257813
-12.9	0.303894	-0.0132751	0.0968933	0.142975	0.300018	0.100769	0.545319	-0.183594	0.0773621	0.053894
-12.8	0.347656	0.205475	0.128143	0.0429688	0.265625	0.0320129	0.488281	-0.128143	0.0742188	-0.0195313
-12.7	0.577332	0.148438	0.47345	-0.0445251	0.412506	-0.204712	0.361725	0.0523376	0.231262	-0.0750122
-12.6	0.174988	0.13205	0.572662	-0.0984497	-0.140625	-0.1875	0.286713	-0.178925	0.0218811	-0.0859375
-12.5	0.203888	0.203125	0.411713	-0.039856	-0.0609436	0.197632	0.431244	-0.121094	-0.193726	-0.015625
-12.4	0.476563	-0.0921631	0.0921936	0.0921936	0.204681	-0.0898438	0.368744	0.102325	-0.0921631	0.159363
-12.3	0.359375	-0.313263	0.000793	0.560944	0.202362	0.0625	0.202332	-0.0929871	-0.288269	0.109375
-12.2	0.260132	-0.0687256	0.217194	0.0351563	0.285156	0.105469	0.0859375	0.0367126	-0.139832	-0.171112
-12.1	0.445313	0.267975	0.0796814	-0.015625	0.0750122	-0.146881	0.46875	-0.0664063	-0.18515	-0.126587
-12	0.417969	0.323456	0.344543	-0.219543	0.143768	-0.0359497	0.113281	-0.289856	-0.0914001	0.0273438
-11.9	0.530457	0.222656	0.499237	-0.0773621	0.071106	-0.121094	0.453918	-0.202362	0.275787	0.0117188
-11.8	0.324982	-0.246857	0.309387	-0.173431	0.189056	0.0664063	0.353119	-0.0304871	0.2258	-0.239075
-11.7	0.226563	-0.121094	0.0234375	-0.0929871	0.261719	0.0531006	0.172668	-0.0789185	-0.0218506	0.150757
-11.6	0.301544	0.0492249	0.2883	-0.0484314	0.242188	-0.0960999	0.3703	-0.0625	0.0945435	0.224976
-11.5	0.392181	0.0617371	0.246094	-0.0492249	-0.0765686	-0.133606	0.183594	-0.0882874	0.1008	-0.230469
-11.4	0.596069	0.0133057	-0.0163879	-0.259369	0.00626	0.0406189	0.229675	-0.107819	-0.0218506	0.0359192
-11.3	0.439056	0.00781	-0.206238	-0.300018	0.132813	0.127319	0.490631	-0.154694	-0.340607	-0.108612
-11.2	0.315613	-0.0664063	-0.0609436	0.100769	0.332825	0.0187378	0.296082	-0.0273438	0.200806	0.0906067
-11.1	0.446869	-0.150757	0.0195313	0.30545	0.465637	0.0929565	-0.00311	-0.00546	0.00549	0.192169
-11	0.576538	-0.167175	0.337494	0.0187378	0.253906	0.015625	0.069519	-0.0820313	-0.294525	-0.0742188
-10.9	0.512482	0.0273438	0.222656	0.214844	0.53125	-0.300018	0.0976563	-0.203125	0.0109558	-0.287506
-10.8	0.62265	0.207825	0.280487	0.0171814	0.0843811	-0.0047	0.226563	-0.170319	0.220337	-0.0500183
-10.7	0.299194	0.332825	0.282806	0.221863	0.242188	0.260925	0.330475	-0.31955	-0.0374756	0.322632
-10.6	0.335938	0.0625	0.0281372	0.270294	0.266418	0.0390625	0.195313	-0.505463	-0.184357	-0.206268
-10.5	0.517181	-0.154663	0.137512	-0.0632935	0.385956	-0.189087	0.296875	-0.206268	-0.0257568	0.0187378
-10.4	0.378113	0.0273438	0.505463	0.175781	0.394531	0.139038	0.234375	0.202332	0.286743	-0.0148621
-10.3	0.46405	-0.000763	0.200775	0.0640564	0.545319	-0.0648499	0.236725	-0.0843811	0.078125	-0.170319
-10.2	0.322632	-0.315613	0.296875	0.085144	0.246094	0.1539	0.342194	-0.0601501	-0.0242004	-0.349243
-10.1	0.507813	0.143768	0.616425	0.0734253	0.225006	-0.0640869	0.296875	-0.4086	-0.125	-0.112518
-10	0.610138	0.0585938	0.435944	0.0202942	0.0320435	-0.0476685	0.0640564	-0.1633	-0.134369	0.282806
-9.90001	0.698425	-0.0343628	0.1539	0.159363	0.09375	0.153107	0.0296936	-0.189056	-0.0101318	0.162476
-9.8	0.350769	0.146118	0.0429688	0.194519	0.2547	-0.119537	0.0429688	-0.764862	-0.0726318	0.0452881
-9.7	0.409363	-0.139832	0.277344	0.355469	0.271088	-0.222656	0.367981	-0.232025	-0.230469	-0.0523682
-9.60001	0.629669	0.0234375	0.407043	0.0398254	0.205475	-0.229706	0.301575	-0.115631	-0.210938	0.227325
-9.50001	0.585938	0.0828247	0.517975	-0.0976563	0.258606	0.121857	-0.0109253	-0.299225	0.0445557	0.299194
-9.40001	0.428101	-0.2789	0.409393	0.592957	0.207825	0.267944	0.434387	-0.4422	0.0609436	0.21875
-9.3	0.185913	-0.022644	0.364838	0.00937	0.0664063	0.09375	0.399231	-0.300018	-0.397644	0.0898438
-9.2	0.235931	0.1297	0.237518	-0.071106	0.138275	-0.0117188	0.253906	-0.0609436	-0.0359192	0.119507
-9.10001	0.340607	-0.00781	0.157043	0.0359192	-0.113281	-0.0828247	0.265625	0.263275	-0.130463	0.102325
-9.00001	0.253906	0.0875244	0.18515	0.0640564	0.157043	0.0734253	0.338287	0.0749817	0.19455	-0.0718994
-8.90001	0.25	0.0367432	0.475006	0.0796814	0.239838	-0.13205	0.572662	-0.125	-0.0843506	0.403107
-8.8	0.655457	-0.407013	0.213287	-0.264862	0.125	-0.046875	0.523438	-0.233612	-0.0585938	0.103119
-8.7	0.12265	-0.30545	0.180481	0.0890503	0.0320435	0.0656128	0.16095	-0.0929871	0.0546875	-0.00159
-8.60001	0.12265	-0.0617065	0.206268	0.046875	-0.015625	0.228882	0.144531	-0.217987	0.135162	0.317169
-8.50001	0.290619	-0.09375	0.215637	-0.266418	0.0249939	0.0953064	0.18515	-0.0593872	-0.0625	-0.18985
-8.40001	0.271851	-0.142181	0.273438	-0.00546	-0.168732	0.0476379	0.53595	-0.37265	0.0422058	0.00702
-8.3	0.262482	-0.0765381	0.492188	-0.110931	0.0929871	0.400757	0.571106	-0.271088	-0.0452881	-0.0789185
-8.2	0.326538	-0.0914001	0.492981	-0.190643	0.0546875	0.18045	0.496094	-0.112518	0.150024	-0.181274
-8.10001	0.157806	-0.178101	0.4086	-0.078125	-0.0788879	-0.165649	0.435944	-0.211731	-0.0640564	-0.0429688
-8.00001	0.109375	-0.174194	0.0507813	-0.0812683	0.125793	0.0921631	0.164063	-0.105469	0.0406494	-0.0929871
-7.90001	0.109375	0.184387	-0.0953064	0.0124817	0.278137	0.0202942	0.442963	-0.174225	-0.0804443	-0.185181
-7.8	0.196075	0.255493	0.210938	0.258575	-0.0195313	0.130463	0.150787	-0.0179749	-0.367188	-0.0172119
-7.7	0.577332	-0.0296631	0.128143	0.342194	0.150787	0.0218506	0.291412	-0.155487	-0.232025	0.155457
-7.60001	0.450775	-0.1828	0.0132751	0.0554504	-0.0445251	0.078125	0.301575	-0.258606	0.0172119	0.195313
-7.50001	0.179688	-0.169525	0.245331	-0.0515747	0.232819	0.224976	0.131256	-0.2883	-0.0632629	0.155457
-7.40001	0.328888	-0.104675	0.183594	0.12265	0.0679626	0.350769	0.455475	-0.174225	0.125	0.0827942
-7.3	0.0523376	-0.131226	0.172668	0.140625	0.275787	0.0890503	0.4086	-0.157806	-0.114838	-0.0585938
-7.2	0.310913	-0.236694	0.1922	0.188263	-0.0460815	-0.371094	0.327332	-0.086731	-0.164063	-0.0765686
-7.10001	0.404663	-0.0820313	0.00705	0.160156	0.207031	-0.174225	0.140625	-0.3508	-0.160919	0.123413
-7.00001	0.115601	-0.358582	0.151581	0.0163879	0.1297	-0.181274	0.261719	-0.3508	-0.0531006	0.137482
-6.90001	0.186707	0.0117188	0.0976563	-0.0218811	-0.115631	-0.0882874	0.121887	-0.485931	-0.0726318	-0.0507813
-6.8	0.160919	-0.271851	-0.112488	-0.186737	-0.0648499	0.1203	0.27655	-0.135162	-0.360138	-0.115631
-6.7	0.154663	-0.160156	0.0132751	0.0117188	0.213287	-0.308594	0.364838	-0.149231	-0.298431	-0.201569
-6.60001	-0.125	-0.119507	-0.0453186	-0.00781	0.12265	-0.257813	0.215637	-0.231262	0.0250244	-0.0453186
-6.50001	0.046875	0.0429688	0.186737	-0.0687561	0.109375	-0.284393	0.121094	-0.181244	-0.249207	-0.102356
-6.40001	0.289063	-0.0906067	0.201569	0.0367126	0.0203247	0.00391	0.0617065	-0.389069	-0.40625	-0.264862
-6.3	0.139832	-0.417969	0.270325	0.0328064	0.0750122	0.0328064	0.117188	-0.176575	-0.0491943	-0.103912
-6.2	-0.0492249	-0.267181	0.276581	0.0171814	0.0703125	0.0367126	-0.022644	-0.34375	-0.224213	0.28125
-6.10001	0.189056	-0.189056	-0.022644	-0.015625	0.162506	-0.0797119	0.177338	-0.433594	-0.561707	-0.120331
-6.00001	0.179688	-0.254669	-0.0531311	0.177338	0.0796814	-0.266418	0.136719	-0.371094	-0.179688	-0.249237
-5.90001	0.347656	0.0359497	0.215637	-0.0890808	0.142975	-0.162506	0.2211	-0.274231	-0.194519	-0.142212
-5.8	0.2453	-0.103119	0.150787	0.0921936	0.0453186	0.108582	0.208588	-0.322662	0.0679932	-0.192993
-5.7	0.311707	-0.178894	0.0851746	0.0656128	0.235931	-0.0585938	0.293762	-0.239838	-0.0593567	-0.264069
-5.60001	0.189819	-0.0390625	-0.0788879	-0.0296936	0.071106	0.121094	-0.0351563	-0.246887	-0.165619	-0.0422058
-5.50001	-0.0140686	-0.317169	0.0406189	-0.0765686	0.330475	-0.154694	0.134369	-0.292969	-0.103882	-0.146118
-5.40001	0.157806	-0.246094	0.146088	-0.0953064	0.0648499	-0.350006	0.25235	-0.339844	-0.147644	-0.128906
-5.3	0.0671692	0.0960999	0.0992126	-0.0414124	0.0140686	0.00311	0.393738	-0.121887	-0.0523376	0.0867004
-5.2	0.328125	-0.174194	0.0328064	0.1539	-0.2164	-0.184387	0.284363	-0.385162	-0.0882568	0.212494
-5.10001	0.365601	-0.0202942	0.0461121	0.0187378	-0.190613	-0.0094	0.394531	-0.516418	-0.1828	-0.0461121
-5.00001	0.237488	-0.0195313	0.246887	-0.0507813	0.123444	-0.0758057	0.239075	-0.352356	-0.0491943	-0.00861
-4.90001	-0.0109558	-0.0273438	0.0265808	-0.118744	0.107819	0.193726	0.192963	-0.236725	-0.0734253	-0.0218811
-4.8	0.432007	-0.0499878	0.146881	-0.0625	0.09375	-0.101563	0.387512	-0.260162	-0.0546875	-0.292206
-4.7	0.4039	0.146881	0.224213	0.104675	0.173431	-0.0742188	0.335938	-0.31015	0.0461121	-0.339844
-4.60001	0.114838	0.213287	-0.0163879	-0.199219	-0.0453186	-0.195313	0.417969	-0.453918	-0.109375	-0.0047
-4.50001	0.160919	-0.378906	0.0601501	-0.25235	-0.0562439	-0.144531	0.282043	-0.2883	-0.0398254	-0.0187683
-4.40001	0.124207	-0.110138	-0.00626	-0.0187683	-0.0367126	-0.055481	-0.0140686	-0.133606	0.0047	-0.25
-4.3	0.162476	-0.0304565	-0.110931	-0.175781	-0.125	0.142944	0.085144	-0.00391	-0.277344	0.053894
-4.2	0.0148315	-0.0617065	0.103912	-0.0109558	-0.0945129	-0.1297	0.172668	0.0132751	-0.0929565	-0.154694
-4.10001	0.262482	-0.166382	0.165619	0.0195313	-0.0359192	0.038269	0.116394	-0.146881	0.0304871	-0.197662
-4	0.283569	0.0335999	0.421112	0.152344	-0.132813	-0.0820313	-0.0296936	-0.448456	0.150787	0.0617065
-3.90001	0.0523376	-0.297638	0.260162	0.0593567	0.0265808	-0.1875	0.316406	-0.44455	0.138306	0.00467
-3.8	0.258575	-0.0914001	0.00235	0.144531	0.145325	0.131226	0.264069	-0.199219	0.216431	-0.0804749
-3.70001	-0.0382996	-0.0648193	0.0265808	-0.0757751	0.147675	-0.0234375	-0.147644	-0.610168	-0.150757	-0.0789185
-3.60001	0.0499878	-0.109375	0.453125	-0.12265	0.18985	-0.121094	0.0609436	-0.467194	0.0609436	-0.199219
-3.5	0.179688	0.0750122	0.280487	0.135925	0.207031	-0.0859375	0.1539	-0.419525	0.0140686	-0.185944
-3.40001	0.193726	-0.175781	0.197662	-0.086731	0.0914001	-0.0179749	0.0335999	-0.2258	-0.197632	-0.0382996
-3.3	0.116394	-0.0992126	0.0125122	-0.0218811	0.0757751	-0.100006	-0.0460815	-0.168762	0.0117188	-0.0515747
-3.20001	0.131226	-0.0773315	0.175781	-0.155487	-0.220306	-0.108612	-0.113281	-0.172668	-0.203125	0.0249939
-3.10001	0.0421753	0.0359497	-0.140625	-0.178131	0.09375	-0.109375	0.0445251	-0.232819	-0.296082	0.0507813
-3	0.2117	0.0648499	0.380463	-0.117188	0.282043	-0.154694	0.232025	-0.201569	-0.0859375	0.0281067
-2.90001	0.357788	-0.2164	0.435944	-0.139069	-0.0343628	-0.2258	0.475006	-0.221893	-0.119507	-0.279694
-2.8	0.0491943	-0.0609131	0.0679626	0.0351563	0.0734558	-0.162506	0.273438	-0.347656	-0.0734253	-0.269531
-2.70001	0.115601	-0.131226	-0.09375	0.206238	0.192963	-0.151581	0.520325	-0.197662	0.0758057	-0.1297
-2.60001	0.103882	-0.0710754	0.0828247	0.165619	0.146881	-0.197662	0.43515	-0.105469	-0.0413818	-0.0304871
-2.5	0.131226	-0.171875	0.0390625	-0.0804749	0.0632935	-0.0226746	0.202332	-0.0429688	-0.46405	-0.0992432
-2.40001	0.0906067	-0.201538	0.104706	0.0390625	0.0625	-0.239868	0.163269	-0.219543	-0.0101318	-0.0859375
-2.3	0.220306	0.0375061	0.261719	0.136719	0.202362	-0.239868	0.356262	-0.149994	0.273438	-0.0453186
-2.20001	0.128906	-0.0359192	0.418762	0.140625	0.0835876	-0.257813	0.0718689	-0.31015	-0.0921631	0.0351563
-2.10001	0.393738	0.107056	-0.0867004	-0.13205	-0.0640564	-0.235168	-0.225006	-0.345306	-0.190613	-0.0172119
-2	0.160919	0.205475	0.135956	0.0398254	0.196106	-0.153931	-0.0460815	-0.271088	0.175781	0.115601
-1.90001	0.00623	0.0281372	-0.113281	0.0726624	-0.00858	0.0820313	0.0601501	-0.2789	-0.0859375	-0.171875
-1.8	-0.150024	0.157043	0.055481	0.160919	-0.0367126	-0.0281372	0.217957	-0.214081	-0.0687256	-0.167206
-1.70001	0.196869	-0.0984192	0.1008	0.0163879	0.120331	-0.332825	0.305481	-0.300018	0.0422058	-0.0585938
-1.60001	0.410156	-0.00546	0.198456	0.0953064	-0.11795	-0.190643	0.163269	-0.0828247	-0.0914001	-0.0281372
-1.5	0.334351	-0.116394	0.263275	0.0640564	0.0437622	-0.0461121	0.164063	-0.126556	0.109375	-0.239868
-1.40001	-0.0367432	-0.299988	0.321106	0.150787	-0.0742188	0.108582	0.015625	-0.301575	-0.139038	-0.0593872
-1.3	-0.0172119	-0.162476	0.182037	-0.241425	-0.103912	0.0843506	0.0437622	-0.277344	-0.200775	0.0703125
-1.20001	0.318726	0.0742188	0.387512	-0.0125122	0.144531	-0.278931	0.250793	-0.384369	0.046875	-0.0218811
-1.10001	0.342957	-0.0179443	0.1922	-0.0640564	-0.0140686	-0.0437622	0.257813	-0.265625	0.159393	0.209351
-1	-0.0765686	-0.00702	0.150787	-0.134369	-0.0492249	-0.0414124	0.0320435	-0.232025	0.0117188	-0.00314
-0.900009	-0.0492249	-0.25	-0.287506	0.196869	0.0179749	-0.0117188	0.40625	-0.206268	-0.0867004	-0.0515747
-0.800003	-0.100006	-0.302338	-0.0476379	-0.0265808	-0.0874939	-0.00626	0.0796814	-0.41095	-0.155457	0.0390625
-0.700012	0.0578003	-0.0882568	-0.119537	-0.0445251	0.221893	0.127319	0.135925	-0.203918	-0.0726318	0.350769
-0.600006	0.181244	-0.278107	0.0171814	0.183594	0.0546875	-0.139069	-0.00391	-0.150787	-0.257813	-0.00314
-0.5	0.0827942	-0.288269	-0.00626	-0.140625	0.161713	-0.0515747	-0.0546875	-0.153137	-0.207031	-0.0429688
-0.400009	0.173431	-0.309357	0.168762	-0.0539246	0.0648499	0.0734253	0.463287	-0.388275	0.0703125	-0.0343933
-0.300003	0.398438	0.0195313	0.0765686	0.170319	0.119537	2.27e-13	0.330475	-0.328918	0.164856	-0.0429688
-0.200012	0.407806	-0.0898438	0.228119	-3.98e-13	0.1875	-0.138306	0.102356	-0.0742188	-0.210938	0.0640564
-0.100006	-0.00781	-0.157806	-0.0437317	0.00702	3.98e-13	-0.160156	0.100006	0.0585938	-0.332794	2.27e-13
0	2.27e-13	-0.349213	0.0874939	-0.102356	0.136719	-0.0117188	0.206238	-0.110168	0.00626	0.0882568
0.0999908	0.0976563	-0.147644	-0.0882874	-0.0859375	0.1539	-0.18985	0.149231	-0.177338	-0.0843506	0.0648193
0.199997	0.123413	-2.27e-13	3.98e-13	0.0296936	0.0640564	-0.173462	0	-3.98e-13	-0.0124817	0.105469
0.299988	0.199982	-0.159363	0.1922	0.0945129	-0.00311	-0.275024	0.0273438	-0.139862	0.0750122	-0.0960999
0.399994	0.21875	-0.111694	0.0703125	0.00391	-0.0148315	-0.290649	-0.0460815	-0.278137	-2.27e-13	-0.16095
0.5	0.127319	-0.192169	-0.0945129	-0.38205	-0.110931	-0.086731	0.0828247	-0.424225	-0.349213	-0.0375061
0.599991	-0.0125122	-0.352325	0.0148621	-0.192963	0.0234375	-0.0414124	0.300781	-0.228912	-0.297638	-0.211731
0.699997	0.0289001	-0.320313	0.15625	-0.0812683	-0.00391	0.0429688	0.210938	-0.241425	-0.206238	-0.190643
0.799988	0.155457	-0.253113	0.230469	-0.0585938	0.157043	-0.217987	0.110168	-0.0281372	-0.129669	0.0132751
0.899994	0.0648193	-0.0343628	0.102356	0.0921936	-0.0710754	0.15625	0.15155	-0.364075	0.0289307	-0.276581
1	-0.173462	0.0625	0.0882874	-0.0820313	-0.307037	-0.111725	0.0679626	-0.168762	-0.103119	-0.0851746
1.09999	-0.153931	-0.246857	-0.150787	-0.108612	-0.046875	-0.101563	0.0679626	-0.115631	-0.114044	-0.199219
1.2	0.0929565	-0.418732	-0.0117188	-0.183594	0.1297	-0.137512	0.171082	-0.0625	-0.132813	-0.183594
1.29999	0.266388	-0.0484314	0.0148621	-0.138275	0.0632935	-0.154694	0.101563	-0.429688	-0.257813	-0.000793
1.39999	0.215607	0.0289307	0.28595	0.038269	-0.0874939	-0.0390625	0.176575	-0.4375	-0.268738	-0.0445557
1.5	0.0531006	-0.0609131	0.0375061	0.132813	0.0531311	0.359375	0.199219	-0.485931	-0.142944	-0.0945435
1.59999	0.357025	-0.224213	0.124237	0.163269	0.245331	-0.00235	0.2789	-0.200775	0.0875244	-0.139069
1.7	0.00546	0.0148621	0.0195313	0.0765686	0.298431	-0.242981	-0.149231	-0.0726624	0.0125122	-0.102356
1.79999	0.347656	-0.0585938	0.248444	0.0703125	-0.085144	-0.108612	0.1297	-0.200775	-0.177338	2.27e-13
1.89999	0.270294	-0.193726	-0.03125	-0.0187683	0.118744	-0.247681	0.267181	-0.175781	-0.0687256	0.0867004
2	0.0632629	-0.0132751	-0.100769	0.225006	-0.0578003	0.0273438	0.210938	-0.0679626	0.015625	0.03125
2.09999	0.244507	0.117981	0.164856	0.0796814	0.0882874	0.108582	0.501556	-0.366425	0.0500183	0.0132751
2.2	-0.0476685	-0.214844	0.115631	0.154694	0.0820313	-0.0453186	-0.0609436	-0.284393	0.0148621	-0.103912
2.29999	0.0718689	-0.189819	0.111725	0.192963	0.358612	-0.171875	0.0304565	0.00311	-0.339844	-0.192993
2.39999	0.174194	0.00314	0.399231	-0.0890808	0.121094	-0.0328369	0.2453	-0.182831	-0.18045	-0.275787
2.5	0.228882	-0.0945129	0.354706	-0.00546	0.1008	-0.25705	0.489075	-0.344543	-0.1492	-0.146881
2.59999	0.182007	-0.209351	0.108612	-0.0523376	-0.0132751	0.0726318	0.530457	-0.332031	0.201569	-0.0562744
2.7	-0.128143	-0.0218506	0.31955	-0.161713	-0.428131	0.00311	0.371094	-0.235931	-0.0585938	-0.307831
2.79999	0.221069	-0.0859375	0.178925	-0.102356	0.210175	-0.0328369	-0.015625	-0.253906	-0.053894	0.0726318
2.89999	0.0320129	-0.3125	-0.022644	0.0757751	0.300018	-0.0445557	0.116394	-0.185944	0.0679932	0.21875
3	0.134369	-0.274994	0.31485	-0.1539	0.201569	0.0202942	0.105469	-0.263275	-0.00702	-0.0984497
3.09999	0.389038	-0.117188	0.295319	-0.242188	0.103912	-0.401581	0.382019	-0.217194	-0.0124817	-0.101563
3.2	0.0804443	0.0476685	0.425018	0.177338	0.240631	-0.230469	0.297668	-0.196106	0.0609436	0.0921631
3.29999	0.282013	0.0758057	0.409393	-0.0437622	0.165619	-0.0625	0.296875	-0.272675	-0.022644	-0.215637
3.39999	0.264832	0.233612	0.405487	0.164063	-0.214844	-0.411743	0.131256	-0.396088	-0.0632629	0.0491943
3.5	-0.149231	-0.203125	0.0570374	-0.0406189	-0.0898438	-0.249237	-0.221863	-0.434387	-0.0523376	0.220306
3.59999	0.155457	0.195313	0.167206	-0.220306	0.188293	-0.122681	0.177338	-0.0047	0.102356	0.00467
3.7	-0.00159	0.0109558	0.467987	-0.19455	-0.0202942	-0.234375	0.362488	-0.0187683	-0.378113	0.188263
3.79999	0.0585938	-0.113281	0.200012	-0.0976563	0.226563	-0.195313	0.510925	-0.18985	0.0507813	0.0609131
3.89999	-0.139069	-0.131226	0.148438	-0.182037	0.12735	-0.301575	0.570313	-0.25235	-0.0968628	-0.0500183
4	0.0413818	-0.410919	0.339844	0.219513	-0.228119	-0.0382996	0.227356	-0.135956	0.19455	-0.0429688
4.09999	0.0827942	-0.313263	-0.0367126	-0.00391	0.0984497	0.00467	0.114838	-0.150787	0.142975	0.113281
4.2	0.118744	-0.0460815	0.263275	-0.186737	0.0461121	-0.03125	0.287506	0.0648499	0.0187683	0.0523376
4.29999	0.0999756	-0.163269	0.235931	-0.169525	0.117188	-0.0304871	0.31485	-0.323456	-0.236694	-0.161743
4.39999	0.217957	-0.00781	0.25705	0.21875	0.178131	-0.182831	0.198425	-0.168762	-0.0601501	-0.0742188
4.5	0.246094	-0.148438	0.0406189	0.303894	0.0375061	-0.0289307	0.239075	-0.415619	0.164063	-0.0640869
4.59999	0.346069	-0.36795	0.188293	0.139832	0.176575	0.0632629	0.248444	-0.183594	0.0125122	0.121857
4.7	0.11795	-0.0359192	-0.147644	0.129669	0.164063	-0.104706	-0.086731	-0.259369	-0.0625	0.00467
4.79999	0.0749817	0.121887	0.294525	-0.181244	0.3414	0.0476379	0.399994	-0.1586	-0.0718689	0.212494
4.89999	0.131226	0.114868	0.334381	-0.0218811	0.418762	-0.207825	0.185944	-0.102356	-0.352325	0.0242004
5	0.0914001	-0.207031	0.222656	0.022644	0.13205	-0.0960999	0.195313	-0.12735	0.00861	-0.0375061
5.09999	0.176544	-0.0273438	0.141418	-0.0125122	0.0726624	0.0960693	0.25	-0.253906	-0.0132751	0.186707
5.2	0.250763	-0.203125	0.267181	0.300781	-0.038269	-0.0875244	0.239075	-0.394531	-0.0187378	0.254669
5.29999	0.209351	-0.178101	-0.0163879	0.34375	0.123444	0.118744	-0.137512	-0.235931	0.102356	-0.0117188
5.39999	0.00467	-0.242188	-0.178894	-0.0640564	0.225006	-0.0172119	-0.0265503	-0.199219	-0.207031	-0.0765686
5.5	0.0960693	-0.173431	0.107819	-0.128143	0.296112	-0.247681	0.100769	0.022644	-0.0140381	-0.102356
5.59999	-0.0304871	-0.159363	0.489838	0.0835876	0.307831	0.0163879	0.415619	-0.260162	0.133606	0.291382
5.7	-0.0094	-0.103882	0.462494	0.204681	0.453125	0.174988	0.251556	-0.0882874	0.0609436	0.246094
5.79999	-0.00159	-0.223419	0.322662	0.1539	0.235168	0.0484314	0.411713	-0.358612	0.0562744	-0.03125
5.89999	0.0656128	0.0148621	0.146088	0.0492249	0.13205	0.0265503	0.121094	-0.108612	0.0125122	-0.0523682
6	-0.25	-0.133575	0.100006	-0.246887	0.424225	-0.0140686	-0.0328064	-0.320313	-0.0843506	0.121094
6.09999	-0.0960999	0.113281	0.386719	-0.0960999	0.154694	-0.101563	0.460144	-0.282806	-2.27e-13	-0.1922
6.2	0.0187378	-0.0664063	0.141418	-0.207825	0.289063	0.00781	0.490631	-0.220306	-0.241394	0.133575
6.29999	0.069519	-0.144531	-0.0171814	0.115631	0.170319	-0.157043	0.200775	-0.0273438	-0.0445251	0.155457
6.39999	-0.113281	-0.142181	-0.0703125	0.150787	-0.0742188	-0.0718994	-0.09375	-0.327362	-0.132813	-0.0422058
6.5	0.269531	-0.022644	0.0359497	0.215607	0.103912	0.0554504	0.0617065	-0.395325	0.0687561	0.00156
6.59999	-0.0390625	0.0851746	-0.0124817	0.157806	0.0992126	-0.138306	0.0718689	0.0273438	0.289856	0.142944
6.7	0.183594	0.0820313	0.0195313	-0.0445251	0.229706	-0.246887	0.164063	-0.179688	0.0687561	-0.149231
6.79999	0.181244	0.106262	0.172668	-0.0187683	0.273438	0.0187378	0.3125	-0.039856	0.0195313	0.1875
6.89999	0.0132751	0.0742188	0.167206	0.142975	0.0320435	0.226563	0.171082	-0.16095	-0.0257568	-0.0234375
7	0.00546	-0.113281	0.335175	0.0812378	0.25	0.162476	0.166412	-0.521088	0.0953369	0.038269
7.09999	0.273438	-0.175781	0.464844	0.0765686	-0.0140686	0.101563	0.170319	-0.276581	0.107819	-0.0281372
7.2	-0.118774	-0.0273438	0.458588	-0.0461121	-0.0367126	-0.108612	-0.0593872	-0.0047	-0.240601	0.0171814
7.29999	-0.0148621	-0.0656128	0.239075	-0.253906	0.2836	-0.303925	0.225769	-0.1539	-0.0773315	-0.0335999
7.39999	0.0124817	0.0960999	-0.0202942	-0.0976563	0.0234375	-0.00391	0.494537	-0.12735	-0.373413	-0.335938
7.5	0.219513	-0.0609131	-0.0562439	0.0375061	0.0671997	-0.171875	0.368744	-0.182831	-0.0171814	0.0648193
7.59999	0.0921631	-0.232025	0.282806	-0.134369	-0.285156	-0.201569	0.388275	-0.205475	0.178131	-0.00235
7.7	0.0507813	-0.192169	0.124237	-0.369537	-0.212494	0.046875	0.3414	-0.230469	0.134399	-0.140625
7.79999	-0.164856	0.159393	0.248444	0.202332	0.0234375	0.0273438	-0.0718689	-0.245331	0.086731	-0.671875
7.89999	-0.276581	-0.0374756	-0.03125	-0.0328064	0.470306	-0.515625	0.125	0.128906	-0.213257	-0.22345
8	0.106232	-0.166382	-0.200775	0.103912	0.0945435	-0.433594	0.0570374	-0.337494	-0.119507	-0.126587
8.09999	0.078125	-0.428101	0.0210876	-0.235931	-0.0726624	0.00311	-0.0265503	-0.186737	-0.0460815	-0.271118
8.2	-0.161743	-0.2742	0.359375	-0.296112	-0.236725	-0.239868	0.351563	-0.174225	-0.168732	-0.189087
8.29999	0.078125	0.00781	0.0390625	-0.120331	-0.223419	-0.276581	0.118744	-0.475006	0.253906	-0.28595
8.39999	-0.361725	-0.320313	-0.0515442	-0.152344	0.0445251	-0.150787	-0.417175	-0.446869	0.227356	-0.185944
8.5	-0.174225	-0.371094	0.0351563	-0.4133	0.143768	-0.207825	0.0140686	-0.393768	0.0406494	-0.175781
8.59999	-0.150024	-0.113281	0.1633	-0.314056	-0.0578003	-0.423462	-0.118744	-0.642181	-0.520294	-0.371094
8.7	-0.0640869	-0.228119	0.100006	-0.261719	-0.00311	-0.606262	0.114075	-0.328125	-0.329681	-0.4422
8.79999	-0.0656433	-0.456238	-0.00626	-0.332031	-0.0960999	-0.286743	0.0335999	-0.411713	-0.210938	-0.188293
8.89999	-0.155487	-0.292969	-0.132813	-0.188293	-0.351563	-0.170319	-0.0671997	-0.378143	-0.196075	-0.489075
9	-0.484375	-0.12265	0.00937	-0.337494	-0.379669	-0.353149	-0.0625	-0.41095	-0.353882	-0.710175
9.09999	-0.5383	-0.202332	-0.18515	-0.287506	0.238281	-0.253906	-0.136719	-0.634369	-0.249207	-0.267975
9.2	-0.401581	-0.513275	-0.470306	-0.189056	0.1297	-0.59845	-0.329681	-0.686737	-0.419525	-0.275024
9.29999	-0.157837	-0.635132	0.0140686	-0.149231	-0.160156	-0.514069	-0.389069	-0.700012	-0.578125	-0.266418
9.39999	-0.046875	-0.577332	-0.107025	-0.259369	0.0117188	-0.431274	0.0445251	-0.584381	-0.753906	-0.168762
9.5	-0.157837	-0.503113	-0.139069	-0.135956	-0.25	-0.753143	-0.00937	-0.496887	-0.387482	-0.387512
9.59999	-0.22345	-0.330444	-0.12735	-0.690643	-0.085144	0.0234375	-0.182037	-0.625	-0.4617	-0.241425
9.7	-0.358612	-0.503113	-0.210144	-0.356262	-0.465607	-0.320313	-0.0812378	-0.25235	-0.486694	-0.439087
9.79999	-0.599243	-0.167175	-0.382019	-0.123444	-0.143738	-0.550781	0.0273438	-0.535156	-0.373413	-0.109375
9.89999	-0.0289307	-0.295288	-0.126556	-0.374237	-0.124207	-0.5336	-0.0406189	-0.740631	-0.337494	-0.109375
10	0.0421753	-0.629669	-0.396881	-0.235931	-0.559357	-0.395325	-0.453918	-0.995331	-0.327332	-0.2547
10.1	-0.149231	-0.375763	0.324219	-0.249237	-0.394531	-0.828125	-0.137512	-0.662506	-0.428894	-0.263306
10.2	-0.550018	-0.0859375	-0.09375	-0.706268	-0.291412	-3.00391	-0.138275	-0.633606	-0.506226	-0.385956
10.3	-0.358612	-0.477325	-0.188263	-2.25391	-0.464844	-5.24063	-0.267975	-0.698456	-0.213257	-5.50235
10.4	-1.25861	-0.494507	-0.228912	-3.02267	-1.70233	-9.87268	-0.0195313	-0.567963	-0.00858	-23.2641
10.5	-1.48672	-0.385132	0.0804749	-3.78204	-3.52029	-15.7977	-0.34845	-1.00861	-0.492188	-45.9821
10.6	-1.34924	-0.590607	-0.365631	-5.63516	-5.23203	-20.625	-0.981262	-5.9664	-0.698425	-90.8102
10.7	-1.11877	-1.72421	-1.39139	-7.41171	-8.36639	-22.0617	-5.17108	-12.6273	-0.414825	-143.356
10.8	-0.771881	-1.92734	-2.4617	-8.48828	-11.7406	-21.3258	-10.2758	-24.1914	-7.55936	-170.554
10.9	-0.647675	-1.91953	-2.51093	-9.05078	-13.5117	-19.6094	-16.7281	-40.7563	-19.0758	-166.706
11	-0.7258	-2.08044	-2.72891	-8.88828	-14.0586	-17.8867	-26.3875	-52.9164	-36.2101	-144.545
11.1	-0.766418	-2.10938	-3.60782	-8.62344	-13.9265	-16.2586	-33.1695	-55.9039	-64.8125	-116.466
11.2	-0.337524	-2.40936	-4.07968	-8.50546	-13.2563	-14.8352	-34.6664	-51.1578	-88.1891	-90.5086
11.3	-0.135162	-2.47342	-4.65079	-8.42657	-12.5523	-13.5797	-32.2078	-43.6797	-94.8516	-70.7891
11.4	-0.150024	-2.60623	-4.96249	-8.32578	-11.7523	-12.9977	-28.2711	-36.1211	-88.4789	-57.5969
11.5	-0.5047	-2.71951	-5.10156	-8.48047	-11.2641	-12.5578	-24.6102	-29.5766	-74.8914	-49.4391
11.6	-0.550018	-2.57968	-4.97501	-8.18829	-10.8789	-12.0102	-20.757	-25.0149	-59.9695	-44.5719
11.7	-0.351563	-2.67734	-4.70938	-8.22266	-10.4234	-11.9508	-18.2125	-21.7961	-47.7953	-41.4969
11.8	-0.22345	-2.72107	-5.26483	-7.96799	-10.3976	-11.6047	-16.5531	-19.6672	-38.4367	-39.893
11.9	-0.415649	-2.90701	-5.25702	-7.83749	-10.2726	-10.9281	-15.2101	-18.3023	-32.1687	-38.7922
12	-0.167969	-3.02185	-5.23514	-7.79843	-9.68906	-10.6055	-14.4977	-17.8844	-28.1984	-38.2406
12.1	-0.159393	-3.01013	-5.11639	-8.05939	-9.60156	-10.5797	-13.9867	-16.9524	-25.8008	-37.8961
12.2	-0.275024	-2.69998	-5.26874	-7.79062	-9.43515	-10.1703	-13.3664	-16.5789	-24.6969	-37.6789
12.3	-0.280487	-2.89063	-5.56094	-7.70078	-9.35391	-10.1477	-12.8156	-15.9953	-23.7976	-37.4383
12.4	-0.114075	-2.80624	-5.35547	-7.76251	-9.20157	-9.9375	-12.4227	-15.5602	-23.3383	-37.1867
12.5	-0.0335999	-3.32498	-5.11484	-7.55469	-9.16873	-9.74454	-12.3188	-15.3875	-22.5219	-37.0563
12.6	-0.207825	-3.0531	-5.43671	-7.54843	-8.74374	-9.62891	-11.7594	-15.3164	-22.0742	-37.0063
12.7	-0.0797119	-2.85547	-5.56406	-7.68985	-8.51172	-9.54532	-11.5766	-14.7523	-21.8992	-37.0297
12.8	-0.419556	-3.13358	-5.4617	-7.38672	-8.625	-9.2547	-11.5453	-14.4063	-21.8141	-36.8594
12.9	-0.411743	-3.24765	-5.46951	-7.09375	-8.65936	-9.07971	-11.3945	-14.532	-21.7828	-37.1086
13	-0.230469	-3.38672	-5.25546	-7.28125	-8.67889	-8.99063	-10.9789	-14.3258	-21.6664	-37.0898
13.1	-0.461731	-3.44452	-5.23828	-7.27969	-8.31015	-8.79376	-10.8524	-14.1297	-21.2031	-36.9766
13.2	-0.371887	-3.32031	-5.4953	-7.36874	-7.96484	-8.8461	-10.493	-14.357	-21.2078	-36.7867
13.3	-0.216431	-3.38828	-5.63748	-7.21954	-7.75626	-8.56329	-10.6164	-14.0875	-20.739	-36.6875
13.4	-0.264069	-3.53748	-5.29062	-7.10547	-7.73828	-8.29221	-10.1844	-13.9164	-20.8078	-36.7602
13.5	-0.28595	-3.25391	-5.39297	-7.10861	-7.78046	-8.29376	-10.2227	-13.7578	-20.7984	-36.7656
13.6	-0.306274	-3.52811	-5.45078	-6.92111	-7.5867	-8.15549	-10.0117	-13.6609	-20.9133	-36.6016
13.7	-0.112518	-3.79919	-5.44531	-7.08359	-7.39453	-8.17969	-9.66797	-13.4859	-20.8578	-36.6399
13.8	-0.28125	-3.43201	-5.30545	-6.9375	-7.43436	-8.1922	-9.52032	-13.5344	-20.6266	-36.7789
13.9	-0.393768	-3.38437	-5.44766	-6.96564	-7.53281	-8.0672	-9.52423	-13.3938	-20.868	-36.7633
14	-0.712524	-3.66873	-5.28125	-6.63907	-7.5914	-7.88596	-9.46405	-13.2086	-20.375	-36.7414
14.1	-0.446106	-3.25076	-5.31094	-6.82813	-7.17889	-7.78595	-9.24063	-13.0906	-20.4531	-36.7156
14.2	-0.140625	-3.49686	-5.43826	-7.05157	-7.19922	-7.82346	-9.25235	-12.8875	-20.4797	-36.768
14.3	-0.432037	-3.98904	-5.42499	-6.60547	-7.33749	-7.45313	-9.34531	-13.0297	-20.5016	-36.5172
14.4	-0.389069	-3.66327	-5.48904	-6.62656	-6.7789	-7.38907	-9.21954	-13.1399	-20.1687	-36.5789
14.5	-0.507813	-3.40701	-5.65625	-6.56641	-6.92578	-7.29922	-9.14374	-12.8883	-20.0804	-36.5344
14.6	-0.282837	-3.80545	-5.19217	-6.64688	-6.91562	-7.22424	-9.09454	-12.9469	-20.318	-36.7078
14.7	-0.130493	-3.45154	-5.33359	-6.47812	-6.86719	-7.59689	-9.01718	-12.9695	-20.0836	-36.8852
14.8	-0.214844	-3.75	-5.24374	-6.47345	-6.92264	-7.6922	-8.83359	-12.7297	-20.4148	-36.7844
14.9	-0.217987	-3.75076	-5.42188	-6.61954	-7.03436	-7.17892	-8.51093	-12.4977	-20.3578	-36.6188
15	-0.264862	-3.74921	-5.19217	-6.25235	-6.67654	-7.02658	-8.61407	-12.5938	-20.2695	-36.8016
15.1	-0.4758	-3.44141	-5.47421	-6.61017	-6.62891	-7.16876	-8.57031	-12.4703	-20.2422	-36.518
15.2	-0.5	-3.44296	-5.28983	-6.50705	-6.83203	-7.29532	-8.54062	-12.6289	-20.0828	-36.7891
15.3	-0.270325	-3.53983	-5.47186	-6.13828	-6.64218	-7.2883	-8.65936	-12.3391	-19.6055	-36.7711
15.4	-0.282837	-3.64374	-5.31876	-6.39767	-6.39374	-6.96329	-8.40704	-12.318	-20.2601	-36.7836
15.5	-0.323456	-3.86169	-5.28751	-6.33908	-6.56406	-6.62814	-8.34219	-12.1172	-20.0531	-36.7664
15.6	-0.296112	-3.76483	-5.31952	-6.45468	-6.42264	-6.71173	-8.09531	-12.511	-19.8492	-36.6641
15.7	-0.415649	-3.79138	-5.39999	-6.33673	-6.29764	-6.67502	-8.53125	-12.3305	-20.1164	-36.5945
15.8	-0.396118	-3.68359	-5.43045	-6.24063	-6.28125	-6.74768	-8.46094	-12.0898	-20.3141	-36.668
15.9	-0.532043	-3.67188	-5.19531	-6.06796	-5.93826	-6.63126	-8.02188	-11.8899	-19.7859	-36.5711
16	-0.259399	-3.80234	-5.29843	-6.0289	-6.11639	-6.85001	-8.03516	-12.2024	-20.0617	-36.3961
16.1	-0.250793	-3.7742	-5.10001	-6.01016	-6.34061	-6.73126	-7.82501	-11.8852	-19.8664	-36.6813
16.2	-0.0640869	-3.68201	-5.12967	-6.11484	-6.09451	-6.61017	-8.01874	-12.0445	-19.9554	-36.9047
16.3	-0.310944	-3.73984	-5.4953	-5.99609	-6.07266	-6.24924	-8.17969	-12.0617	-19.7758	-36.9133
16.4	-0.384399	-3.96951	-5.25937	-6.1008	-5.98984	-6.34534	-8.04608	-11.6992	-20.0773	-36.725
16.5	-0.578918	-3.75702	-5.06641	-5.63672	-6.03671	-6.62735	-7.71954	-11.9781	-19.9539	-36.7031
16.6	-0.443756	-3.85077	-5.1828	-5.83673	-5.82031	-6.34219	-7.76328	-12.0781	-19.7195	-36.886
16.7	-0.238281	-3.78827	-4.85468	-6.02969	-6.08438	-6.17737	-7.80548	-12.0422	-19.8953	-36.9602
16.8	-0.3508	-3.81561	-5.17264	-5.97189	-5.80545	-6.24454	-7.8125	-11.8352	-19.8422	-36.8203
16.9	-0.384399	-3.97968	-5.14453	-5.71484	-5.72968	-6.37033	-7.99219	-11.8469	-19.8015	-36.7516
17	-0.246094	-3.67499	-5.17343	-5.96249	-6.17969	-6.29767	-7.88202	-11.7969	-19.7828	-36.9656
17.1	-0.411743	-3.98123	-5.00076	-5.78906	-5.67108	-6.18674	-7.67188	-11.5906	-19.6625	-36.9672
17.2	-0.359375	-3.95313	-5.03436	-5.47891	-5.81094	-6.13831	-7.39844	-11.6289	-19.8914	-37.0977
17.3	-0.432831	-3.82031	-5.00781	-5.56174	-5.70547	-6.08517	-7.43594	-11.6633	-19.6859	-36.8524
17.4	-0.420319	-3.81482	-4.89453	-5.66797	-5.88126	-6.28751	-7.35938	-11.7086	-19.5226	-36.7563
17.5	-0.416412	-3.80234	-5.12735	-5.75	-5.8078	-6.24298	-7.2547	-11.6281	-19.7164	-36.6891
17.6	-0.384399	-3.55936	-4.80154	-5.70157	-5.59531	-6.22345	-7.44843	-11.7992	-19.8281	-36.8711
17.7	-0.503143	-3.63513	-5.07968	-5.66095	-5.58124	-6.02658	-7.29062	-11.6344	-19.6039	-37.0102
17.8	-0.25235	-3.58124	-4.92889	-5.73828	-5.47968	-6.19846	-7.03204	-11.7406	-19.7133	-36.8578
17.9	-0.0422058	-3.68045	-4.72342	-5.55234	-5.3414	-6.1344	-7.25391	-11.9711	-19.5922	-36.9359
18	-0.450806	-3.75232	-4.86328	-5.53204	-5.75076	-6.125	-7.5914	-11.8469	-19.8695	-36.7859
18.1	-0.364868	-3.90701	-5.04453	-5.45313	-5.57813	-5.9375	-7.40781	-11.8984	-19.6961	-36.5735
18.2	-0.261719	-3.90701	-4.58749	-5.49454	-5.02734	-5.84219	-7.58594	-11.593	-19.6273	-36.8789
18.3	-0.326569	-3.79529	-4.63828	-5.52499	-5.30545	-5.82111	-7.46014	-11.6719	-19.6445	-36.7102
18.4	-0.122681	-3.87732	-4.84451	-5.25391	-5.33359	-5.68594	-7.26483	-11.7445	-19.618	-36.8852
18.5	-0.0203247	-3.79529	-4.76563	-5.42969	-5.41171	-5.98206	-7.15546	-11.518	-19.5367	-36.8524
18.6	-0.271881	-3.51953	-4.78751	-5.53049	-5.49219	-5.84143	-7.15314	-11.6789	-19.7344	-37.0211
18.7	-0.553925	-3.68201	-4.79764	-5.39532	-5.42889	-6.0719	-7.18439	-11.668	-19.5961	-36.8711
18.8	-0.467987	-3.56717	-4.85312	-5.64453	-5.02499	-5.48361	-7.15079	-11.6211	-19.8414	-36.7383
18.9	-0.571899	-3.60547	-4.89297	-5.51718	-4.97266	-5.85938	-7.22345	-11.6024	-19.618	-36.8
19	-0.542969	-3.82968	-4.61954	-5.24924	-5.21719	-5.89063	-7.33359	-11.2719	-19.6328	-36.8195
19.1	-0.469543	-3.75702	-4.61172	-5.2547	-5.38748	-6.1297	-7.23907	-11.2711	-19.7101	-36.9531
19.2	-0.204712	-3.96484	-4.65079	-5.14767	-5.64529	-5.83594	-7.10236	-11.4695	-19.9203	-36.9703
19.3	-0.390625	-3.77185	-4.74139	-5.10471	-5.27109	-5.46799	-7.18985	-11.4406	-19.9641	-36.6797
19.4	-0.405487	-3.65701	-4.79764	-5.3508	-5.40546	-5.55939	-7.28671	-11.3102	-19.5804	-36.6547
19.5	-0.550018	-3.64999	-4.88437	-5.5914	-5.02969	-5.71252	-7.01407	-11.4008	-19.6133	-36.7055
19.6	-0.599243	-3.76093	-4.81876	-5.12344	-5.08905	-5.76251	-7.07501	-11.5328	-19.95	-36.9211
19.7	-0.176575	-3.71484	-4.81876	-5.14142	-5.03906	-5.80627	-6.98126	-11.2461	-19.5851	-37.3805
19.8	-0.476563	-3.73203	-4.95938	-5.02032	-5.08359	-5.48752	-7.16797	-11.2227	-19.6476	-36.8281
19.9	-0.528931	-3.83749	-4.69922	-5.25937	-5.11954	-5.31174	-7.21249	-11.2133	-19.3304	-36.8852
20	-0.439087	-3.63202	-4.80389	-5.30939	-4.8703	-5.46643	-7.12265	-11.5984	-19.5617	-37.1766
20.1	-0.518768	-3.71875	-4.69687	-5.11252	-4.61795	-5.58203	-7.08829	-11.5641	-19.7508	-37.0719
20.2	-0.297668	-3.75467	-4.60233	-4.88672	-4.76639	-5.33984	-6.88046	-11.3406	-19.8312	-36.9617
20.3	-0.192993	-3.65546	-4.81485	-4.93985	-4.77811	-5.57501	-6.99454	-11.3961	-19.6726	-36.7969
20.4	-0.461731	-3.61639	-4.51953	-4.7164	-5.03592	-5.36719	-7.1203	-11.243	-19.7414	-36.8031
20.5	-0.142975	-3.92188	-4.25702	-5.17267	-4.94922	-5.39453	-6.93829	-11.2172	-19.3851	-36.8961
20.6	-0.4422	-3.98749	-4.8125	-5.12189	-4.76248	-5.39767	-7.06796	-11.3141	-19.4961	-37.0852
20.7	-0.545319	-3.73047	-4.54764	-5.13751	-4.98672	-5.38986	-7.02032	-11.6344	-19.5812	-37.0352
20.8	-0.416412	-3.56717	-4.85156	-5.08594	-4.67969	-5.46875	-6.82422	-11.3211	-19.7234	-37
20.9	-0.307831	-3.60938	-4.80078	-4.68204	-4.63358	-5.5672	-6.7453	-11.357	-19.5672	-37.3156
21	-0.532837	-3.69608	-4.81485	-4.91171	-4.69531	-5.14767	-6.89453	-11.1313	-19.8781	-37.1805
21.1	-0.37735	-3.62576	-4.7836	-5.04062	-4.68436	-5.33908	-6.79608	-11.1789	-19.6922	-37.3383
21.2	-0.511719	-3.74609	-4.80704	-4.9711	-4.61563	-5.11877	-7.14923	-11.5055	-19.8414	-37.3156
21.3	-0.482819	-3.62421	-4.83438	-5.17969	-4.46094	-5.03049	-6.95624	-11.6766	-19.582	-37.2344
21.4	-0.34375	-3.69922	-4.73828	-4.96484	-4.49686	-5.42346	-6.56015	-11.5414	-19.7414	-37.2367
21.5	-0.293762	-3.68982	-4.56094	-4.81406	-4.67889	-5.30548	-6.57733	-11.225	-19.5555	-37.2094
21.6	-0.467194	-3.76718	-4.48749	-4.77109	-4.83438	-5.31174	-6.66327	-11.4734	-19.6914	-37.3953
21.7	-0.38205	-4.25781	-4.64218	-4.74374	-4.66718	-4.9422	-6.92188	-11.3227	-19.4648	-37.4609
21.8	-0.501587	-3.90781	-4.50156	-4.64218	-4.60858	-5.05078	-6.60468	-11.3703	-19.5484	-37.4102
21.9	-0.557037	-3.8414	-4.48358	-4.61642	-4.46561	-5.13205	-6.81329	-11.5399	-19.4937	-37.3508
22	-0.262512	-3.86874	-4.51797	-4.69455	-4.54922	-5.23126	-6.64844	-11.3305	-19.7188	-37.4781
22.1	-0.259399	-3.9375	-4.46014	-4.76328	-4.57889	-5.41016	-6.55859	-11.2649	-19.6797	-37.3781
22.2	-0.707825	-3.89609	-4.49609	-4.58829	-4.48984	-5.45471	-6.51642	-11.3352	-19.4133	-37.3711
22.3	-0.361725	-4.03357	-4.44687	-4.80078	-4.55234	-5.31876	-6.46329	-11.2484	-19.4461	-36.9797
22.4	-0.140625	-3.58905	-4.60858	-5.09064	-4.46796	-5.27579	-6.65781	-11.4117	-19.5789	-37.1797
22.5	-0.363281	-3.38748	-4.52811	-4.94611	-4.40936	-4.97971	-6.98984	-11.2742	-19.5828	-37.2773
22.6	-0.586731	-3.84921	-4.3367	-4.64532	-4.54922	-4.99219	-6.70703	-11.2055	-19.9125	-37.5047
22.7	-0.386719	-3.64374	-4.68515	-4.88751	-4.19531	-4.62659	-6.66406	-11.2414	-19.5594	-37.3539
22.8	-0.37735	-3.52264	-4.33984	-4.99533	-4.41016	-4.90002	-6.50702	-11.4367	-19.5109	-37.4844
22.9	-0.292206	-3.82733	-4.50937	-4.76563	-4.56094	-4.85861	-6.73749	-11.2719	-19.4961	-37.2203
23	-0.5	-3.69922	-4.39063	-4.68594	-4.14844	-5.12033	-6.61954	-11.5031	-19.7164	-37.3344
23.1	-0.675781	-3.59921	-4.52969	-4.70938	-4.0289	-5.08673	-6.57657	-11.3875	-19.5422	-37.5774
23.2	-0.467987	-3.66248	-4.46951	-4.65079	-4.31952	-4.97656	-6.43985	-11.4297	-19.625	-37.4188
23.3	-0.422668	-3.5914	-4.25156	-4.68359	-4.23749	-4.88986	-6.46405	-11.2766	-19.6852	-37.5727
23.4	-0.318756	-3.80078	-4.36795	-4.61484	-4.21719	-5.02423	-6.70703	-11.2781	-19.5352	-37.5867
23.5	-0.317993	-4.00467	-4.36954	-4.50937	-4.41406	-4.93048	-6.77655	-11.3188	-19.5804	-37.65
23.6	-0.436737	-3.94531	-4.46329	-4.61874	-4.45859	-4.81955	-6.56561	-11.2336	-19.7852	-37.925
23.7	-1.08362	-3.8078	-4.28281	-4.46954	-3.98984	-4.97345	-6.63361	-11.4594	-19.7484	-37.5375
23.8	-0.676575	-3.60388	-4.38046	-4.68359	-4.26639	-4.72971	-6.62189	-11.1242	-20.0179	-37.6391
23.9	-0.382813	-3.90234	-4.38748	-4.36642	-4.41873	-4.79688	-6.65234	-11.0656	-19.8492	-37.7727
24	-0.497681	-3.52344	-4.27029	-4.45627	-4.32889	-4.85001	-6.74921	-11.1484	-19.6914	-37.6938
24.1	-0.708618	-3.68826	-4.46561	-4.53439	-4.00467	-4.82422	-6.45859	-11.2555	-19.5062	-37.6406
24.2	-0.71875	-3.82968	-4.48904	-4.46484	-4.17734	-4.78284	-6.43048	-11.4078	-19.8336	-37.5578
24.3	-0.478149	-3.73203	-4.49063	-4.81406	-4.26016	-4.7211	-6.72891	-11.4625	-19.8929	-37.643
24.4	-0.270325	-3.68515	-4.24765	-4.48828	-4.07813	-4.94611	-6.50861	-11.2313	-19.9265	-37.5984
24.5	-0.745331	-3.90311	-4.22266	-4.30234	-3.96875	-5.04065	-6.39297	-11.1688	-19.6383	-37.7961
24.6	-0.478912	-3.56326	-4.33905	-4.65158	-4.1203	-4.8508	-6.61798	-11.2461	-19.6383	-37.7297
24.7	-0.534393	-3.5914	-4.16406	-4.70157	-4.36172	-4.74142	-6.26563	-11.4461	-19.782	-37.7492
24.8	-0.602356	-3.67343	-4.28592	-4.44846	-4.12811	-4.76563	-6.50702	-11.3125	-19.7984	-37.7625
24.9	-0.453918	-3.68124	-4.11954	-4.44296	-4.02109	-4.49768	-6.56094	-11.3274	-19.8086	-37.75
25	-0.739075	-3.76013	-4.11249	-4.66876	-4.13358	-4.74142	-6.43671	-11.1055	-19.7687	-37.9344
25.1	-0.497681	-3.72968	-4.34451	-4.14844	-3.88358	-4.59299	-6.39297	-11.2547	-19.757	-38.0063
25.2	-0.546875	-3.88513	-4.1875	-4.36642	-4.28751	-4.68594	-6.38751	-11.2891	-19.8351	-38.0219
25.3	-0.414856	-3.73047	-4.0914	-4.22971	-4.26093	-4.55939	-6.28827	-11.407	-19.8461	-37.8977
25.4	-0.4758	-3.95154	-4.32187	-4.39767	-4.06561	-4.61563	-6.32813	-11.3633	-20.0039	-37.9492
25.5	-0.600006	-3.73984	-4.37109	-4.43359	-3.93436	-4.67111	-6.42032	-11.5547	-20.0734	-38.1977
25.6	-0.621887	-3.70078	-4.32343	-4.46875	-4.13672	-4.43127	-6.46405	-11.2008	-19.8344	-37.8117
25.7	-0.50235	-3.84451	-4.05936	-4.35938	-4.01953	-4.40939	-6.40155	-11.3117	-20.0179	-37.8172
25.8	-0.457031	-3.55624	-3.99765	-4.28049	-3.90079	-4.62659	-6.44531	-11.2141	-20.2023	-37.9578
25.9	-0.600006	-3.53516	-4.08438	-4.32578	-3.91016	-4.69766	-6.48593	-11.3109	-19.9344	-37.8984
26	-0.740631	-3.72266	-4.26874	-4.43594	-3.83203	-4.62268	-6.52499	-11.3172	-19.7648	-37.8766
26.1	-0.605469	-3.61719	-4.20157	-4.26718	-3.90701	-4.45627	-6.46796	-11.4039	-19.593	-38.1813
26.2	-0.610168	-3.73279	-4.23904	-4.40939	-3.90311	-4.66406	-6.45313	-11.4219	-19.7383	-38.0648
26.3	-0.6586	-3.98203	-4.00311	-4.57031	-4.00467	-4.65079	-6.37811	-11.0789	-20.0641	-38.057
26.4	-0.522675	-3.66638	-4.32968	-4.34299	-3.84686	-4.72034	-6.12656	-11.1875	-19.7992	-38.0094
26.5	-0.368774	-3.86484	-4.07889	-4.25861	-3.94766	-4.66721	-6.04688	-11.3953	-19.693	-38.0242
26.6	-0.271881	-3.875	-4.32498	-4.1008	-3.98358	-4.55469	-6.21796	-11.4711	-19.8734	-38.1547
26.7	-0.864868	-3.59296	-4.13358	-4.13828	-3.90936	-4.63596	-6.3078	-11.4586	-20.1273	-38.1742
26.8	-0.426575	-3.50156	-4.03436	-4.57111	-3.78281	-4.5383	-6.34921	-11.2133	-20.0437	-38.0766
26.9	-0.259399	-3.66171	-3.91797	-4.25156	-3.82266	-4.4711	-6.28125	-11.1133	-20.1406	-37.9984
27	-0.327362	-3.60547	-4.11484	-4.31015	-3.95547	-4.67502	-6.33438	-11.257	-19.8297	-37.9445
27.1	-0.304688	-3.69998	-4.02264	-4.25937	-3.90469	-4.41251	-6.36563	-11.2602	-19.8687	-38.2344
27.2	-0.421112	-3.76953	-4.18985	-4.23438	-3.82031	-4.4711	-6.33594	-11.3109	-20.0133	-38.1094
27.3	-0.467987	-3.76248	-4.05389	-4.10001	-4.06406	-4.37814	-6.62109	-11.2281	-20.0344	-38.032
27.4	-0.419556	-3.66797	-4.16483	-4.45547	-3.73047	-4.61252	-6.47968	-11.3625	-19.9492	-38.3734
27.5	-0.712524	-3.63437	-4.03751	-4.53439	-3.63437	-4.17111	-6.24921	-11.3727	-20.1219	-38.2055
27.6	-0.651581	-3.68124	-4.00391	-4.08203	-3.72342	-4.74454	-6.14844	-11.4281	-19.9797	-38.2195
27.7	-0.720337	-3.89685	-4.22812	-4.16171	-3.89374	-4.4711	-6.02188	-11.0641	-20.0664	-38.2195
27.8	-0.577362	-3.90076	-4.05624	-4.0383	-3.76563	-4.48596	-6.18439	-11.0555	-20.1219	-38.3172
27.9	-0.703125	-3.72968	-4.0242	-3.92111	-3.95233	-4.33438	-6.0914	-11.4297	-20.0359	-38.3227
28	-0.932831	-3.7742	-3.85077	-3.98438	-3.67654	-4.29376	-6.20624	-11.0953	-20.1359	-38.2086
28.1	-0.4758	-3.58984	-3.78906	-4.10001	-3.58905	-4.2836	-6.07892	-11.3539	-20.2992	-38.4039
28.2	-0.671112	-3.79919	-3.90625	-4.04453	-3.55859	-4.41016	-6.25861	-11.3531	-20.3109	-38.1774
28.3	-0.564087	-3.76172	-3.97501	-4.14453	-4.0289	-4.4133	-6.05313	-11.4492	-20.1117	-38.1305
28.4	-0.602356	-3.70935	-4.16562	-3.84454	-3.71405	-4.53284	-6.03204	-11.2797	-19.9453	-38.4586
28.5	-0.6008	-3.68045	-4.15469	-4.03986	-3.75937	-4.46408	-6.24063	-11.4078	-20.0687	-38.3024
28.6	-0.8172	-3.75546	-3.97031	-3.81564	-3.88202	-4.46875	-6.41251	-11.5758	-20.0765	-38.2914
28.7	-0.755493	-3.86328	-3.99686	-4.05392	-3.88046	-4.46719	-6.2164	-11.3344	-20.2062	-38.4367
28.8	-0.542969	-3.7164	-4.16718	-3.82736	-3.88358	-4.74219	-6.24844	-11.1344	-20.0297	-38.6156
28.9	-0.576569	-3.81717	-4.02264	-3.95938	-3.8992	-4.45392	-6.00546	-11.2633	-20.0859	-38.3
29	-0.525024	-3.61874	-4.16873	-3.8508	-3.72501	-4.37424	-6.37891	-11.2656	-20.2008	-38.3438
29.1	-0.474243	-3.93906	-3.85782	-4.07346	-3.63593	-4.35156	-6.57501	-11.3648	-20.2078	-38.4211
29.2	-0.897675	-3.76248	-4.0336	-4.12424	-3.68124	-4.57581	-6.19141	-11.6203	-20.2195	-38.3469
29.3	-0.625	-3.49841	-3.87344	-3.92267	-3.71719	-4.45627	-6.37265	-11.2109	-20.2852	-38.4477
29.4	-0.407837	-3.47107	-4.10312	-3.93124	-3.45078	-4.52267	-6.16876	-11.4266	-20.2	-38.3367
29.5	-0.728912	-3.81952	-3.99374	-3.91251	-3.57813	-4.28439	-6.64923	-11.6031	-20.0797	-38.3641
29.6	-0.374237	-3.50781	-3.97421	-3.72656	-3.56326	-4.04688	-6.34845	-11.3875	-20.3242	-38.582
29.7	-0.732056	-3.83594	-4.19217	-3.72891	-3.56015	-4.00861	-6.13672	-11.3086	-20.3625	-38.507
29.8	-0.722656	-3.65155	-3.78592	-3.88046	-3.99844	-4.2594	-6.20938	-11.4055	-20.2101	-38.7672
29.9	-0.803131	-3.6156	-3.89453	-3.85471	-3.72266	-4.18985	-6.35312	-11.1344	-20.2516	-38.5984
30	-0.5336	-3.83594	-4.12811	-3.86484	-3.88748	-4.38516	-6.31796	-11.5695	-20.4688	-38.5781
30.1	-0.567993	-3.66638	-3.61719	-3.86172	-3.60703	-4.31564	-6.28671	-11.3578	-20.1781	-38.6898
30.2	-0.730469	-3.5578	-3.91562	-3.68674	-3.51407	-4.45547	-6.30389	-11.2336	-20.139	-38.668
30.3	-0.865631	-3.70779	-3.6539	-3.45313	-3.43906	-3.96564	-6.27655	-11.2117	-20.4476	-38.3508
30.4	-0.956268	-3.57343	-3.86954	-3.79376	-3.4086	-4.16251	-6.39063	-11.4203	-20.2976	-38.4813
30.5	-0.742981	-3.4039	-3.96014	-3.80234	-3.49219	-4.26563	-6.48047	-11.3891	-20.3766	-38.3844
30.6	-0.732819	-3.74219	-4.10391	-3.97812	-3.60782	-4.07971	-6.20782	-11.2969	-20.2328	-38.6531
30.7	-0.81955	-3.59061	-4.00076	-4.06796	-3.61639	-4.12659	-6.14923	-11.4891	-20.2398	-38.8305
30.8	-0.882813	-3.78281	-3.79843	-3.83594	-3.55078	-4.08908	-6.27188	-11.3359	-20.1476	-38.6242
30.9	-0.751587	-3.70468	-3.71719	-3.85547	-3.60312	-4.22266	-6.17734	-11.168	-20.0234	-38.4313
31	-0.732819	-3.76563	-3.67108	-3.94064	-3.8461	-3.84924	-6.35938	-11.1477	-20.3531	-38.7461
31.1	-0.685944	-3.4375	-3.76718	-3.95547	-3.53516	-4.14221	-6.17343	-11.3492	-20.2547	-38.7555
31.2	-0.614075	-3.43671	-3.67343	-3.72266	-3.41953	-4.13049	-6.36874	-11.3516	-20.3055	-38.657
31.3	-0.614868	-3.60858	-3.80624	-3.57578	-3.56406	-4.22656	-6.18359	-11.2016	-20.4265	-38.7086
31.4	-0.835938	-3.62109	-3.91483	-3.76328	-3.5336	-4.27893	-6.33594	-11.4633	-20.243	-38.6649
31.5	-0.597656	-3.66797	-3.93906	-3.61172	-3.41562	-4.33673	-6.21796	-11.3313	-20.3844	-38.7734
31.6	-0.702362	-3.50076	-3.78751	-3.81406	-3.46094	-4.0719	-6.32892	-11.357	-20.15	-38.7031
31.7	-0.846893	-3.41873	-3.67734	-3.65625	-3.52029	-4.13361	-6.26797	-11.4664	-20.2484	-38.5641
31.8	-0.601563	-3.76639	-3.75391	-3.61798	-3.22421	-4.42267	-6.16486	-11.6734	-20.2406	-38.8719
31.9	-0.460175	-3.69922	-3.59766	-4.01486	-3.55624	-4.11252	-6.22266	-11.3281	-20.4352	-38.8906
32	-0.472656	-3.76953	-3.90079	-3.84689	-3.43594	-4.08282	-6.31796	-11.1844	-20.0914	-38.8266
32.1	-0.704712	-3.9281	-3.67499	-3.87424	-3.40311	-4.15704	-6.16251	-11.5297	-19.9063	-38.6985
32.2	-0.868774	-3.59686	-3.70547	-3.57813	-3.54453	-4.08438	-6.29767	-11.2984	-20.1828	-38.8836
32.3	-0.610962	-3.66953	-3.82031	-3.79532	-3.33047	-4.23361	-6.29922	-11.3781	-20.5008	-38.8102
32.4	-0.514069	-3.66953	-3.73749	-3.72031	-3.46951	-4.34924	-6.36328	-11.5414	-20.4398	-39.0188
32.5	-0.742981	-3.62811	-3.41171	-3.97971	-3.54062	-4.16016	-6.30548	-11.4602	-20.4008	-38.6633
32.6	-0.767212	-3.59531	-3.5289	-3.87656	-3.48282	-4.15393	-6.3797	-11.1883	-20.3578	-38.7899
32.7	-0.916412	-3.79373	-3.97733	-3.79376	-3.40625	-4.20081	-6.26563	-11.1898	-20.2367	-38.8875
32.8	-0.667206	-3.89764	-3.60703	-3.48203	-3.11014	-4.24063	-6.25235	-11.1195	-20.607	-38.9797
32.9	-0.633606	-3.86874	-4.04608	-3.57813	-3.37811	-4.26563	-6.22421	-11.3188	-20.3484	-38.9149
33	-0.409393	-3.5578	-4.00391	-3.36017	-3.18826	-4.31485	-6.37265	-11.5359	-20.3883	-38.8539
33.1	-0.487518	-3.75311	-3.76797	-3.40781	-3.46405	-4.00391	-6.23984	-11.2383	-20.4375	-39.0461
33.2	-0.602356	-3.83514	-3.66016	-3.73282	-3.15781	-4.14297	-6.20313	-11.2594	-20.4102	-38.8992
33.3	-0.798462	-3.82889	-3.65546	-3.75937	-3.16171	-4.16565	-6.09766	-11.2219	-20.1266	-38.9235
33.4	-0.979706	-3.77185	-3.75076	-3.60703	-3.27499	-4.10471	-6.44141	-11.3656	-20.3461	-38.9539
33.5	-1.10938	-3.72888	-3.73282	-3.89218	-3.33594	-3.98828	-6.21719	-11.1625	-20.4312	-38.9899
33.6	-0.556274	-3.76639	-3.36328	-3.43674	-3.26016	-4.05002	-6.21329	-11.475	-20.639	-39.2055
33.7	-0.559387	-3.67969	-3.35858	-3.41406	-3.48828	-4.2547	-6.17032	-11.3219	-20.3711	-39.3391
33.8	-0.388306	-3.70779	-3.36172	-3.45392	-3.15079	-4.10938	-6.25546	-11.4164	-20.4875	-39.118
33.9	-0.709381	-3.80389	-3.74219	-3.45392	-3.39374	-4.21564	-6.14609	-11.4969	-20.5641	-39.1047
34	-0.9422	-3.86795	-3.76874	-3.46564	-3.21329	-3.89612	-6.5047	-11.4734	-20.1789	-38.8625
34.1	-0.760162	-3.71561	-3.76016	-3.66251	-3.23358	-4.05548	-6.40704	-11.4141	-20.0859	-38.8055
34.2	-0.75	-3.55624	-3.72968	-3.44141	-3.46951	-4.25626	-6.28436	-11.7758	-20.2609	-39.3633
34.3	-0.459381	-3.65466	-3.45779	-3.36407	-3.52734	-4.5383	-6.28671	-11.3453	-20.6469	-39.0766
34.4	-0.503906	-3.80624	-3.73514	-3.23593	-3.19843	-4.15939	-6.13046	-11.2641	-20.418	-39.0672
34.5	-0.653137	-3.79919	-3.85001	-3.12656	-3.1492	-3.90158	-6.32343	-11.3297	-20.4391	-39.1289
34.6	-0.800781	-3.67029	-3.59921	-3.65314	-3.15079	-4.00391	-6.40625	-11.332	-20.507	-39.268
34.7	-0.833618	-3.75076	-3.79764	-3.76718	-3.11249	-4.26486	-6.42188	-11.1234	-20.4172	-39.1859
34.8	-0.859375	-3.58435	-3.48358	-3.53595	-3.43124	-4.27502	-6.59454	-11.3938	-20.4055	-39.3094
34.9	-0.573456	-3.41953	-3.45859	-3.28125	-3.42264	-4.35391	-6.23749	-11.5859	-20.5344	-39.2219
35	-0.526581	-3.50702	-3.54764	-3.5625	-3.15936	-4.05313	-6.2453	-11.4555	-20.6429	-39.3227
35.1	-0.668762	-3.82889	-3.72577	-3.30078	-3.35312	-4.0672	-6.18439	-11.5484	-20.5297	-39.4398
35.2	-0.977356	-3.79138	-3.51874	-3.47345	-3.21329	-3.99219	-6.46954	-11.3945	-20.4851	-39.5375
35.3	-0.539063	-3.56641	-3.58829	-3.43829	-3.17499	-4.02423	-6.29062	-11.2844	-20.6805	-39.3039
35.4	-0.712524	-3.53671	-3.72656	-3.39218	-3.19376	-3.97736	-6.0961	-11.5555	-20.6898	-39.3078
35.5	-0.785156	-3.56641	-3.52188	-3.41797	-3.48438	-4.21875	-6.11407	-11.7219	-20.7375	-39.2125
35.6	-0.7211	-3.47577	-3.53983	-3.11328	-3.18045	-3.93985	-6.26093	-11.5922	-20.6687	-39.0977
35.7	-0.610962	-3.51172	-3.57187	-3.23047	-3.3078	-3.97266	-6.04532	-11.3469	-20.3875	-38.9844
35.8	-0.827362	-3.67029	-3.52344	-3.55469	-3.32343	-4.08673	-6.20001	-11.5906	-20.4633	-39.2453
35.9	-1.0047	-3.80469	-3.47733	-3.46249	-3.07343	-4.11642	-6.4039	-11.3	-20.514	-39.3664
36	-0.799225	-3.34686	-3.57578	-3.44922	-3.24219	-4.32422	-6.13672	-11.4555	-20.8148	-39.4391
36.1	-0.8461	-3.65311	-3.37656	-3.23361	-3.32187	-4.41565	-6.10703	-11.5625	-20.675	-39.275
36.2	-0.952362	-3.33905	-3.47577	-3.33908	-3.27969	-4.14453	-6.28281	-11.4531	-20.5898	-39.4047
36.3	-0.870331	-3.53436	-3.43906	-3.375	-3.08984	-3.88831	-6.24609	-11.4695	-20.5078	-39.1844
36.4	-0.478912	-3.57263	-3.71329	-3.35626	-3.03436	-4.14297	-6.23828	-11.6484	-20.4703	-39.6836
36.5	-0.450012	-3.55469	-3.57343	-3.81406	-3.10782	-3.91174	-6.0961	-11.5664	-20.7023	-39.4563
36.6	-0.742981	-3.32813	-3.52579	-3.54297	-3.30234	-4.07892	-6.14688	-11.6555	-20.7469	-39.4672
36.7	-0.696106	-3.47421	-3.27109	-3.40158	-3.39688	-4.10861	-6.13828	-11.6594	-20.6789	-39.4313
36.8	-0.728912	-3.63358	-3.19843	-3.28125	-3.16483	-4.0383	-6.21719	-11.4648	-20.9851	-39.6367
36.9	-0.768768	-3.67108	-3.4664	-3.0336	-3.22968	-4.27658	-6.32111	-11.4516	-20.5625	-39.4711
37	-0.780487	-3.68359	-3.72733	-3.29062	-3.36093	-4.02814	-6.30234	-11.2914	-20.432	-39.5383
37.1	-0.659393	-3.56326	-3.52109	-3.47971	-3.33905	-4.0094	-6.40234	-11.4383	-20.482	-39.3805
37.2	-0.625793	-3.4953	-3.13281	-3.30548	-3.26639	-4.12033	-6.05234	-11.3633	-20.5383	-39.65
37.3	-0.484375	-3.73514	-3.39139	-3.17734	-3.50626	-4.17502	-5.96329	-11.4297	-20.6359	-39.8359
37.4	-0.561737	-3.53827	-3.3992	-3.18439	-3.16718	-4.13205	-6	-11.5758	-20.6883	-39.7156
37.5	-0.831268	-3.66406	-3.08279	-3.05234	-3.16483	-4.11252	-6.25391	-11.3508	-20.6351	-39.2281
37.6	-0.945313	-3.45078	-3.43826	-3.05234	-3.26874	-4.09375	-6.34219	-11.5305	-20.5883	-39.4477
37.7	-0.798462	-3.42343	-3.38672	-3.48907	-3.2453	-4.03906	-6.31329	-11.6391	-20.614	-39.3055
37.8	-0.6922	-3.70078	-3.21875	-3.06174	-3.21329	-4.07813	-6.54218	-11.632	-20.7211	-39.3695
37.9	-0.898438	-3.37811	-3.20468	-3.31641	-3.14374	-4.19846	-6.11407	-11.7469	-20.8383	-39.7375
38	-0.733612	-3.52029	-3.03125	-3.23438	-3.11639	-4.34766	-6.11563	-11.9281	-20.8898	-39.6797
38.1	-0.998444	-3.46249	-3.38593	-3.32187	-3.06952	-4.00861	-6.04688	-11.6438	-20.9336	-39.418
38.2	-1.23206	-3.37967	-3.26953	-3.39609	-3.05154	-3.9375	-5.88046	-11.5055	-20.7726	-39.7336
38.3	-0.765625	-3.48828	-3.23514	-3.33673	-3.18436	-4.20703	-6.20624	-11.5531	-20.7664	-39.6195
38.4	-0.575806	-3.54373	-3.31641	-3.11798	-3.01718	-3.91174	-6.22577	-11.7828	-20.6898	-39.5508
38.5	-0.667206	-3.73203	-3.33203	-3.42734	-3.15079	-4.16095	-6.28046	-11.8945	-20.4672	-39.5766
38.6	-0.995331	-3.68201	-3.19766	-3.30078	-3.30704	-3.89063	-6.28671	-11.6766	-20.9992	-39.6063
38.7	-0.744537	-3.61328	-3.23593	-3.5289	-2.83905	-4.19376	-6.28516	-11.6031	-20.8062	-39.8758
38.8	-0.737518	-3.60468	-3.50546	-3.27109	-3.15546	-3.84924	-6.12811	-11.4672	-20.6844	-39.7109
38.9	-0.867981	-3.32578	-3.42813	-3.53595	-3.08203	-3.72815	-6.19296	-11.5117	-20.7117	-39.6836
39	-0.700806	-3.57889	-3.06326	-3.07657	-3.35858	-3.80237	-6.34531	-11.4742	-20.7141	-39.7977
39.1	-0.470337	-3.54764	-3.07657	-3.15314	-3.20078	-4.00549	-6.375	-11.6859	-20.7961	-39.8008
39.2	-0.708618	-3.52811	-3.08749	-3.30234	-3.17813	-4.2258	-6.20547	-11.7602	-20.8414	-39.7438
39.3	-0.681274	-3.91327	-3.14844	-2.89688	-2.96405	-3.92188	-6.14844	-11.4539	-21.0672	-39.8203
39.4	-0.739868	-3.50391	-3.53281	-3.41406	-3.02734	-4.01563	-6.24921	-11.6875	-20.9336	-39.7305
39.5	-0.868774	-3.51718	-3.17422	-3.26407	-3.19296	-4.33908	-6.11563	-11.5922	-21.0156	-39.5914
39.6	-0.7547	-3.41797	-3.22891	-3.21799	-3.29373	-4.07657	-6.44061	-11.557	-20.9727	-39.775
39.7	-0.491425	-3.32889	-3.25	-2.9711	-2.89844	-3.92502	-6.28671	-11.7547	-20.6719	-39.9563
39.8	-0.659393	-3.46014	-3.34766	-3.08594	-3.09842	-4.23126	-6.24374	-11.6	-20.9078	-39.9781
39.9	-0.670319	-3.45078	-3.04297	-3.36407	-3.0336	-4.05078	-6.2164	-11.5086	-21.1	-39.832
40	-0.844543	-3.54138	-3.45313	-3.35391	-2.92422	-4.22891	-6.15781	-11.4953	-20.7937	-39.7078
40.1	-0.795319	-3.25623	-3.47186	-3.42267	-2.9375	-4.13361	-6.31015	-11.5938	-20.6383	-39.9258
40.2	-0.882813	-3.4617	-3.27499	-3.37656	-3.09921	-4.04376	-6.38907	-11.657	-20.7117	-39.9578
40.3	-0.576569	-3.54373	-3.22266	-3.19922	-2.85938	-3.87268	-6.29922	-11.55	-20.5906	-40.2773
40.4	-0.544556	-3.66248	-3.23984	-3.36017	-3.38046	-4.14532	-6.27499	-11.6578	-20.8203	-39.8977
40.5	-0.700806	-3.76874	-3.09842	-3.20627	-3.02264	-4.13516	-6.20624	-11.7359	-20.739	-39.825
40.6	-0.852356	-3.57422	-3.31094	-3.15234	-2.85703	-4.00159	-6.38361	-11.5719	-20.8922	-39.825
40.7	-1.00159	-3.42419	-3.26718	-3.34064	-3.06952	-4.16797	-5.98828	-11.4461	-20.739	-39.7656
40.8	-0.885162	-3.49765	-3.20157	-3.0625	-3.00156	-4.05392	-6.56171	-11.4844	-20.7976	-39.9422
40.9	-0.939087	-3.28983	-3.20624	-3.00235	-3.01016	-4.06564	-6.29922	-11.5711	-20.6539	-40.0641
41	-0.813293	-3.39529	-3.13748	-3.05157	-3.15546	-3.86172	-6.41718	-12.0375	-20.8078	-40.318
41.1	-0.820313	-3.60077	-3.07031	-2.91641	-3.16641	-4.17892	-6.36093	-11.5117	-20.8406	-40.1078
41.2	-0.964081	-3.67188	-3.22342	-3.19296	-3.18204	-4.16016	-6.13281	-11.4305	-20.6211	-39.9156
41.3	-1.07422	-3.52344	-3.51797	-3.06564	-3.08905	-3.97656	-6.47812	-11.5633	-20.5781	-40.25
41.4	-0.751587	-3.68826	-3.42578	-3.28595	-3.20703	-4.00781	-6.28906	-11.5797	-20.6914	-39.9758
41.5	-0.837524	-3.40857	-3.36484	-3.20001	-3.23984	-3.9422	-6.16095	-11.7484	-20.7617	-40.1078
41.6	-0.800018	-3.46951	-3.24921	-3.00937	-3.21249	-4.27344	-6.12189	-11.8031	-20.7961	-39.9758
41.7	-0.742188	-3.20935	-3.21249	-3.05859	-3.14297	-4.14377	-6.29999	-11.6891	-20.9437	-39.8274
41.8	-0.805481	-3.51794	-3.40625	-2.83203	-2.89688	-3.92032	-6.36407	-11.4547	-20.8969	-40.0453
41.9	-0.760162	-3.57498	-3.14764	-3.12033	-2.96484	-3.86328	-6.31796	-11.7266	-20.8477	-40.0149
42	-0.751587	-3.49921	-3.18985	-3.01953	-3.00626	-4.04456	-6.47736	-11.6945	-20.5179	-40.1711
42.1	-0.826569	-3.47733	-3.48514	-3.18124	-2.65625	-3.91406	-6.26251	-11.6828	-20.8047	-39.9547
42.2	-0.576569	-3.45078	-3.34061	-3.23828	-3.13126	-3.93204	-6.59296	-11.8078	-20.775	-40.2617
42.3	-0.603912	-3.4328	-3.09766	-3.16641	-3.02499	-4.0383	-6.5961	-11.7641	-21.0547	-40.1492
42.4	-0.660156	-3.44141	-3.19061	-3.20938	-3.15936	-4.05548	-6.36093	-11.707	-20.9094	-39.9844
42.5	-0.740631	-3.53671	-3.21484	-3.15704	-3.00311	-3.85236	-6.23517	-11.6024	-20.882	-40.0406
42.6	-0.747681	-3.60703	-3.10312	-3.24374	-2.90936	-4.07813	-6.28671	-11.5117	-20.857	-40.2172
42.7	-0.8508	-3.44061	-3.17499	-2.97266	-2.85156	-4.01721	-6.43906	-11.5305	-20.6422	-40.0789
42.8	-0.688293	-3.57578	-3.12421	-2.92813	-3.10312	-4.21643	-6.10156	-11.9289	-20.9937	-40.1125
42.9	-0.803131	-3.47968	-3.19687	-3.27032	-3.0289	-4.17346	-6.26093	-11.7141	-21.1062	-40.1688
43	-0.800781	-3.62656	-3.07108	-3.06641	-2.93436	-3.82581	-6.24219	-11.5508	-21.1383	-40.3109
43.1	-1.03049	-3.65936	-3.20389	-3.21799	-3.05234	-4.1008	-6.43048	-11.8367	-20.9281	-40.0781
43.2	-0.903931	-3.76874	-2.99609	-3.08749	-3.04922	-4.12268	-6.30859	-11.6469	-20.9828	-40.2
43.3	-0.619537	-3.39999	-2.99609	-2.82111	-3.04999	-3.98672	-6.44766	-11.6289	-21.0414	-40.2195
43.4	-0.97345	-3.32263	-3.27264	-2.93439	-3.21329	-4.03751	-6.28281	-11.8406	-21.1055	-40.3266
43.5	-0.695313	-3.18906	-3.04764	-2.78125	-2.93985	-4.00079	-6.42032	-11.7242	-21.2242	-40.1578
43.6	-0.813293	-3.58749	-3.49765	-3.13361	-2.58829	-3.82657	-6.33124	-11.9414	-21.1476	-40.3539
43.7	-0.898438	-3.72107	-3.25781	-3.05157	-2.93045	-3.94141	-6.27188	-11.7266	-20.9437	-40.1586
43.8	-0.75235	-3.40234	-3.07187	-3.15158	-2.68045	-4.00781	-6.36484	-11.9797	-20.9554	-40.3406
43.9	-0.800018	-3.34686	-3.22891	-2.63986	-2.91483	-4.13596	-6.35312	-11.7797	-20.7008	-40.2586
44	-0.688293	-3.49686	-3.10001	-2.83047	-3.06485	-4.02969	-6.24219	-11.7844	-21.0156	-40.243
44.1	-0.4422	-3.50156	-3.46249	-2.95468	-2.84219	-3.95703	-6.05469	-11.7281	-21.0898	-40.1149
44.2	-0.902344	-3.53125	-3.25702	-2.88828	-2.67813	-3.85156	-6.26172	-11.5531	-20.9203	-40.35
44.3	-0.923462	-3.49609	-2.99295	-3.06485	-2.63516	-3.87891	-6.21484	-11.7234	-21.3375	-40.4711
44.4	-0.870331	-3.61874	-3.16251	-3.17578	-3.20703	-3.92422	-6.57813	-11.8344	-20.8539	-40.2578
44.5	-0.737518	-3.46405	-3.10703	-2.88672	-2.79922	-3.95703	-6.38593	-11.8492	-20.8687	-40.1977
44.6	-0.81485	-3.20154	-3.10938	-3.04922	-2.98593	-4.02267	-6.19141	-12.0063	-21.1234	-40.2672
44.7	-0.717987	-3.18124	-3.13516	-2.89767	-2.94687	-4.12735	-6.4086	-11.7031	-21.0117	-40.7242
44.8	-0.796875	-3.37186	-3.19998	-3.03671	-2.78751	-3.80704	-6.33514	-11.6016	-21.0797	-40.2586
44.9	-0.807037	-3.67343	-3.11172	-2.95627	-2.83203	-3.90625	-6.32111	-11.5625	-20.9766	-40.2047
45	-0.830475	-3.26794	-3.21875	-2.94376	-2.95703	-3.91876	-6.21564	-11.9016	-20.7984	-40.4688
45.1	-0.700012	-3.34531	-3.10703	-2.81174	-2.8367	-4.08127	-6.54688	-11.9102	-21.2773	-40.3336
45.2	-0.986725	-3.39685	-3.21951	-2.65079	-2.7836	-4.0961	-6.23282	-11.9383	-20.9773	-40.3844
45.3	-0.7211	-3.40936	-3.125	-2.55859	-2.86014	-3.94922	-6.41876	-11.7039	-21.0875	-40.5852
45.4	-0.666412	-3.33203	-3.10001	-2.99609	-2.72266	-3.90234	-6.5914	-11.8086	-21.3375	-40.5172
45.5	-0.967987	-3.375	-3.10623	-2.81796	-2.9086	-4.2547	-6.50391	-11.8438	-21.3516	-40.6047
45.6	-0.825806	-3.40155	-3.32578	-2.9664	-2.89063	-4.09766	-6.48828	-11.6969	-21.1555	-40.3524
45.7	-0.900024	-3.31561	-3.05545	-2.91953	-2.88202	-3.83203	-6.59845	-11.9852	-21.1781	-40.5164
45.8	-0.664856	-3.39139	-3.28201	-2.85703	-2.83749	-3.77267	-6.40155	-11.8031	-21.0359	-40.4391
45.9	-0.831268	-3.51172	-2.84766	-2.60236	-2.71014	-3.98047	-6.11328	-11.8617	-21.1305	-40.6063
46	-0.827362	-3.35623	-3.17654	-2.82346	-2.59061	-4.08752	-6.54376	-11.7109	-21.4031	-40.7024
46.1	-0.726563	-3.4039	-3.04688	-2.47812	-2.63907	-3.90549	-6.45001	-11.8227	-21.107	-40.568
46.2	-0.773438	-3.80701	-2.89999	-2.78986	-2.47501	-4.35236	-6.67657	-11.6367	-21.0148	-40.6953
46.3	-0.775787	-3.36093	-3.17188	-2.84921	-2.74374	-4.04767	-6.31171	-11.6617	-21.1859	-40.3539
46.4	-0.666412	-3.50156	-2.88046	-2.75626	-3.07889	-4.09064	-6.27499	-11.6906	-21.0531	-40.4227
46.5	-0.671112	-3.50623	-3.08203	-2.82501	-2.76639	-4.17813	-6.24765	-11.8961	-21.0531	-40.4906
46.6	-0.648438	-3.57968	-3.12344	-2.92578	-2.93671	-4.31564	-6.52264	-11.8352	-21.2117	-40.7086
46.7	-0.893768	-3.69373	-3.07578	-2.72031	-3.06561	-4.07971	-6.49844	-11.8367	-21.2336	-40.386
46.8	-1.23828	-3.22342	-3.13358	-2.76877	-2.92654	-3.89767	-6.37421	-11.5672	-21.2976	-40.7625
46.9	-1.04376	-3.35938	-3.15625	-2.91095	-2.82343	-4.04065	-6.45547	-11.8328	-21.0461	-40.4289
47	-0.657043	-3.28592	-3.16718	-2.79767	-2.87656	-4.00781	-6.23907	-11.4984	-21.1844	-40.3594
47.1	-0.837524	-3.39063	-2.875	-2.91876	-2.85312	-4.15234	-6.57266	-11.9563	-21.2734	-40.736
47.2	-0.874237	-3.46326	-3.10001	-2.69922	-2.68204	-3.91174	-6.49844	-11.493	-21.0242	-40.7688
47.3	-1.02344	-3.56641	-2.90311	-2.61798	-2.86639	-3.98361	-6.48438	-11.6375	-21.0656	-40.4235
47.4	-1.03439	-3.47888	-3.1586	-2.90939	-2.82031	-4.01172	-6.24921	-11.8703	-21.2297	-40.7563
47.5	-0.875	-3.25702	-3.25546	-3.10156	-3.07657	-4.04376	-6.50781	-11.6977	-21.1789	-40.8266
47.6	-0.870331	-3.30078	-3.2117	-2.96719	-3.01639	-4.06641	-6.26797	-11.7977	-20.9305	-40.9039
47.7	-0.547668	-3.47577	-2.95313	-2.72266	-2.73749	-4.10547	-6.33905	-12.0141	-21.2219	-40.886
47.8	-0.652344	-3.54529	-3.19452	-2.95859	-2.88281	-4.02502	-6.41251	-11.7289	-21.3555	-40.9086
47.9	-0.928131	-3.4375	-3.01874	-2.80002	-2.65311	-3.92188	-6.45313	-11.8352	-21.225	-40.9563
48	-0.978149	-3.40466	-3.02109	-2.97189	-2.82266	-3.59766	-6.76797	-11.5539	-21.1719	-40.8141
48.1	-0.976563	-3.31091	-2.97733	-2.90079	-2.89218	-3.59454	-6.50546	-11.7883	-21.0344	-40.7633
48.2	-0.640625	-3.46875	-3.0289	-2.73828	-3.03671	-4.09845	-6.375	-11.9273	-21.1289	-40.9524
48.3	-0.792969	-3.30701	-2.83905	-2.68204	-2.88126	-3.99454	-6.22577	-11.8797	-21.232	-41.0086
48.4	-0.642212	-3.57031	-2.95233	-2.69846	-2.61328	-3.91565	-6.64688	-11.9063	-21.4554	-40.6531
48.5	-0.703125	-3.6828	-3.05234	-2.63907	-2.56015	-3.84064	-6.28281	-11.5797	-21.2656	-40.6086
48.6	-1.02579	-3.70624	-2.89999	-3.0289	-2.65781	-4.04532	-6.42032	-11.6516	-21.2766	-40.7477
48.7	-1.0094	-3.22107	-2.82657	-3.01797	-2.51483	-4.06094	-6.26407	-11.9219	-21.4437	-41.1234
48.8	-0.844543	-3.52185	-3.08203	-2.75626	-2.58594	-3.98987	-6.3703	-11.8906	-21.093	-40.8852
48.9	-0.755493	-3.43515	-3.25702	-2.79611	-2.70938	-3.88907	-6.28281	-11.95	-21.257	-40.9016
49	-0.805481	-3.39218	-3.21951	-2.94064	-2.83124	-4.37109	-6.35001	-11.8899	-21.5562	-40.9953
49.1	-0.7211	-3.49921	-3.29764	-2.89377	-2.77029	-4.02814	-6.27188	-11.9469	-21.1984	-40.9961
49.2	-0.841431	-3.53906	-2.93359	-3.00626	-2.71796	-4.18283	-6.22345	-11.9524	-21.1461	-41.0078
49.3	-0.897675	-3.33044	-2.56094	-2.65158	-2.62576	-4.13205	-6.61172	-11.9836	-21.3937	-40.8899
49.4	-0.704712	-3.23749	-2.93436	-2.86642	-2.81094	-3.70392	-6.67578	-11.6438	-21.6109	-41.118
49.5	-0.741425	-3.42578	-3.01093	-3.01718	-3.12656	-3.84299	-6.42889	-11.9867	-21.332	-41.0461
49.6	-0.923462	-3.43671	-3.22186	-2.85782	-2.57889	-3.83127	-6.29297	-11.8055	-21.3211	-40.9688
49.7	-0.768768	-3.39764	-3.15234	-2.78204	-2.35623	-3.87109	-6.49765	-11.9828	-21.4445	-41.0844
49.8	-0.875	-3.47733	-2.89139	-2.83594	-2.78906	-3.84454	-6.41016	-11.9281	-21.207	-40.8617
49.9	-0.8125	-3.52576	-3.04764	-2.66406	-2.84296	-3.87659	-6.58203	-11.8805	-21.4305	-41.1031
50	-0.8125	-3.4953	-2.90079	-2.87109	-2.87344	-3.99609	-6.79532	-11.8164	-21.3211	-41.3906
50.1	-0.592987	-3.43906	-2.83359	-2.74374	-2.91251	-3.90704	-6.31015	-11.9625	-21.1773	-41.1492
50.2	-0.714081	-3.43826	-2.96875	-2.83517	-2.74921	-3.96719	-6.46173	-12.0461	-21.3351	-41.0625
50.3	-0.678131	-3.46796	-3.01797	-2.76172	-2.99139	-3.95236	-6.06876	-11.8344	-21.2766	-40.6742
50.4	-0.949219	-3.60547	-2.82578	-2.67111	-2.70157	-3.86252	-6.49609	-11.993	-21.2125	-40.8524
50.5	-1.08984	-3.3703	-2.63593	-2.60001	-2.72266	-4.14767	-6.52969	-11.761	-21.3117	-40.9711
50.6	-0.681274	-3.37656	-2.79141	-2.81796	-2.44843	-3.90784	-6.47656	-11.8047	-21.6359	-41.0703
50.7	-0.856262	-3.53671	-2.75391	-2.63281	-2.85858	-4.00861	-6.51407	-11.9875	-21.625	-41.2148
50.8	-0.75	-3.44998	-3.01172	-2.62814	-2.87186	-4.02423	-6.55234	-11.9219	-21.6476	-41.0906
50.9	-0.852356	-3.45468	-2.99844	-2.9664	-2.63828	-3.95938	-6.54843	-11.9664	-21.3586	-40.9688
51	-0.921875	-3.23279	-3.04688	-2.81876	-2.70547	-3.90469	-6.43359	-11.9477	-21.3312	-40.8641
51.1	-0.777344	-3.22186	-3.07498	-2.81174	-2.68826	-4.02579	-6.57733	-12.0344	-21.3734	-40.9891
51.2	-1.04532	-3.27264	-2.61249	-2.72031	-2.9039	-3.90469	-6.19141	-12.1961	-21.2594	-41.1656
51.3	-0.863281	-3.15781	-2.87576	-2.62189	-3.06876	-3.85626	-6.5336	-12.2531	-21.3477	-41.0891
51.4	-0.955475	-3.19061	-3.02344	-2.73126	-2.37811	-4.13361	-6.45859	-12.0133	-21.3906	-41.018
51.5	-1.0961	-3.10312	-2.93594	-2.85547	-2.58047	-4.07266	-6.43594	-11.9898	-21.5578	-40.9477
51.6	-1.0094	-3.66562	-2.70547	-2.76642	-2.74844	-4.01331	-6.81171	-11.9992	-21.1625	-40.8688
51.7	-0.957031	-3.1875	-2.72891	-2.62579	-2.51172	-4.06018	-6.43829	-12.0774	-21.057	-41.0453
51.8	-0.818756	-3.15311	-2.71561	-2.80392	-2.55859	-4.04141	-6.42267	-12.2086	-21.2648	-41.1133
51.9	-0.905487	-3.38437	-2.67032	-2.55392	-3.07031	-3.97891	-6.26483	-12.0273	-21.2766	-41.1438
52	-0.831268	-3.31326	-3.00076	-2.71408	-3.06094	-4.15469	-6.56329	-12.05	-21.5742	-40.943
52.1	-0.830475	-3.29764	-2.92108	-2.59921	-2.64297	-4.09924	-6.54843	-11.9906	-21.739	-41.0297
52.2	-0.949219	-3.37109	-2.73904	-2.61328	-3.00235	-3.83203	-6.5914	-12.0945	-21.5664	-40.9945
52.3	-0.896881	-3.32108	-3.01248	-2.63907	-3.02264	-4.04688	-6.48828	-11.8836	-21.4016	-41.1047
52.4	-1.10391	-3.36404	-2.80704	-2.86017	-2.74765	-3.94141	-6.58673	-12.1367	-21.3617	-41.2469
52.5	-0.736725	-3.23749	-2.71329	-2.80157	-2.71951	-4.06876	-6.46564	-12.1508	-21.4117	-41.4867
52.6	-0.878906	-3.47968	-2.88358	-2.53906	-2.73203	-4.11407	-6.23984	-12.0414	-21.4875	-41.193
52.7	-0.838287	-3.23123	-3.02969	-2.7258	-2.91873	-4.36563	-6.32892	-12.2055	-21.7078	-41.3164
52.8	-0.822662	-3.41797	-2.93515	-2.94766	-2.84531	-3.96954	-6.55624	-12.1664	-21.382	-41.268
52.9	-1.09454	-3.33984	-2.90079	-2.82657	-2.71875	-4.27814	-6.52969	-12.011	-21.1687	-41.1945
53	-0.962524	-3.6875	-3.11093	-2.72971	-2.56406	-4.15158	-6.73358	-12.2875	-21.4883	-41.6219
53.1	-0.862518	-3.42969	-3.03906	-2.71249	-2.81171	-3.98282	-6.56641	-12.2578	-21.5633	-41.532
53.2	-0.8797	-3.3125	-2.88202	-2.66171	-2.74765	-4.37109	-6.54297	-12.2906	-21.5719	-41.4539
53.3	-0.885162	-3.19763	-2.92654	-2.5961	-3.17108	-4.2547	-6.61407	-12.2	-21.732	-41.4609
53.4	-0.941406	-3.4375	-2.68436	-2.55234	-2.86014	-3.87814	-6.48984	-12.1898	-21.7898	-41.568
53.5	-1.06564	-3.34296	-2.90469	-2.60001	-2.77188	-4.14297	-6.56094	-12.1102	-21.6078	-41.8524
53.6	-1.22501	-3.49374	-2.86954	-2.74609	-2.91641	-4.16406	-6.375	-12.293	-21.8547	-41.9367
53.7	-0.971893	-3.58749	-3.02969	-2.71329	-2.84219	-4.29376	-6.54141	-12.2352	-21.8102	-41.9781
53.8	-1.10547	-3.44763	-2.76639	-2.45078	-3.03125	-4.28125	-6.49454	-12.1977	-21.7594	-41.668
53.9	-0.972656	-3.48358	-3.05154	-2.6633	-2.98828	-4.13126	-6.67267	-12.2227	-21.8414	-41.7227
54	-1.20703	-3.43591	-3.14297	-2.58359	-2.70157	-4.31799	-6.83905	-12.2398	-22.0797	-41.7946
54.1	-1.04922	-3.53592	-2.80545	-2.56485	-2.87109	-4.29611	-6.85468	-12.3016	-21.6563	-41.8664
54.2	-1.01172	-3.2789	-2.77264	-2.3797	-2.82266	-4.11487	-6.4039	-12.243	-21.5969	-41.9984
54.3	-1.14377	-3.32187	-2.56485	-2.35312	-2.83749	-4.2258	-6.43204	-12.5188	-21.7117	-41.8773
54.4	-0.857056	-3.32813	-2.94531	-2.43829	-3.09921	-4.34924	-6.78671	-12.4555	-21.7742	-41.7766
54.5	-0.932831	-3.35547	-2.84451	-2.46408	-3.17422	-4.27814	-6.50546	-12.4445	-22.0469	-41.9039
54.6	-1.04767	-3.41327	-2.94141	-2.53595	-3.07187	-4.17032	-6.47345	-12.5742	-22.0313	-42.2539
54.7	-0.933594	-3.44061	-2.85782	-2.53751	-2.72342	-4.16016	-6.64374	-12.607	-21.9836	-41.9031
54.8	-1.27502	-3.42654	-3.01328	-2.67892	-2.82889	-4.46954	-6.79608	-12.3844	-21.8664	-42.3414
54.9	-0.909393	-3.3414	-2.51328	-2.56564	-3.12891	-4.10156	-6.6922	-12.7203	-22.007	-42.2305
55	-1.07581	-3.49139	-2.82657	-2.66562	-2.98282	-4.14377	-6.84296	-12.2297	-22.007	-42.2328
55.1	-1.06094	-3.48828	-3.16873	-2.37424	-2.77264	-4.42346	-6.84766	-12.4914	-21.9406	-42.2719
55.2	-0.900024	-3.55545	-2.82187	-2.63596	-2.86014	-4.08673	-6.69376	-12.5336	-22.1234	-42.2305
55.3	-0.888306	-3.57889	-2.76639	-2.75235	-2.76407	-4.07111	-6.875	-12.3922	-22.0594	-42.1227
55.4	-0.993774	-3.32031	-2.74219	-2.70157	-2.81641	-4.06799	-6.98358	-12.2492	-22.0023	-42.3281
55.5	-1.19611	-3.44687	-2.51639	-2.65158	-2.80624	-4.08752	-6.71796	-12.4633	-22.1547	-42.4688
55.6	-1.23361	-3.47733	-2.91171	-2.41251	-2.95468	-4.31876	-6.59845	-12.5125	-22.0391	-42.2742
55.7	-0.955475	-3.34921	-2.82657	-2.84219	-2.92188	-4.34375	-6.68048	-12.2859	-22.3055	-42.3797
55.8	-1.15234	-3.57733	-2.78516	-3.04141	-2.80078	-4.36252	-6.79999	-12.4485	-22.1531	-42.2649
55.9	-1.12579	-3.70468	-3.09296	-2.94922	-2.90234	-4.08752	-6.76328	-12.3766	-22.1164	-42.5
56	-1.27112	-3.52811	-2.79843	-2.83127	-2.76797	-4.03516	-7.33359	-12.4688	-22.1031	-42.4313
56.1	-0.824219	-3.67188	-2.91953	-2.74142	-2.90781	-3.87735	-7.07578	-12.6586	-22.2039	-42.3766
56.2	-1.17188	-3.31561	-2.65469	-2.60547	-3.04297	-4.02734	-6.78751	-12.5938	-21.9617	-42.5297
56.3	-1.07422	-3.57187	-2.91641	-2.68283	-2.97968	-4.30313	-6.70392	-12.3813	-22	-42.6711
56.4	-0.858612	-3.71326	-2.80545	-2.79688	-2.78201	-4.24219	-6.89609	-12.5484	-22.05	-42.4156
56.5	-0.889862	-3.65466	-2.72342	-2.57346	-2.63358	-4.07031	-6.83203	-12.5602	-22.0391	-42.4945
56.6	-1.02344	-3.3703	-2.72733	-2.67422	-2.92108	-4.33203	-7.125	-12.6156	-22.0406	-42.6039
56.7	-0.960175	-3.42343	-2.86093	-3.00626	-2.62265	-4.28049	-6.72186	-12.4664	-22.0578	-42.7156
56.8	-1.01877	-3.52185	-2.86484	-2.53595	-2.74686	-4.04688	-7.00546	-12.2602	-22.2797	-42.5492
56.9	-0.821106	-3.33594	-2.66718	-2.6586	-2.90701	-4.27267	-6.81406	-12.7414	-22.4961	-42.6531
57	-1.05002	-3.53281	-2.93204	-2.80548	-2.96484	-4.43985	-6.65546	-12.3352	-22.3719	-42.6406
57.1	-0.9711	-3.41953	-2.82889	-2.66641	-2.73358	-4.09219	-6.63593	-12.5672	-22.3055	-42.5774
57.2	-1.18985	-3.40625	-2.66873	-2.45078	-2.69061	-4.17969	-6.85236	-12.3953	-22.114	-42.511
57.3	-1.05237	-3.45935	-2.60547	-2.67111	-2.82343	-3.99454	-6.63281	-12.4172	-22.4016	-42.6766
57.4	-1.02188	-3.36249	-2.68985	-2.46408	-3.11172	-4.2594	-6.73358	-12.507	-22.3555	-42.4023
57.5	-1.04456	-3.44687	-3.10623	-2.59299	-2.79062	-4.34375	-6.84845	-12.3508	-22.368	-42.5234
57.6	-1.11954	-3.6781	-2.59451	-2.75937	-2.84686	-4.33673	-6.50156	-12.4031	-22.4414	-42.5906
57.7	-1.09689	-3.53201	-2.59921	-2.61874	-2.91562	-4.10547	-6.64218	-12.2086	-22.4453	-42.5305
57.8	-0.753906	-3.20313	-2.63907	-2.66721	-2.75391	-4.09143	-6.83438	-12.2844	-22.2679	-42.7594
57.9	-1.23517	-3.51794	-2.77344	-2.69766	-2.99295	-4.07031	-6.80313	-12.2469	-22.0469	-42.7321
58	-1.13907	-3.48514	-2.53436	-2.63828	-2.57733	-4.20392	-6.73828	-12.6898	-22.1516	-42.725
58.1	-1.12814	-3.19922	-3.13593	-2.52814	-2.52579	-4.18829	-6.46796	-12.3336	-22.45	-42.4063
58.2	-1.17346	-3.53827	-2.95157	-2.46173	-2.90311	-4.10547	-6.99374	-12.5008	-22.3226	-42.8266
58.3	-1.27344	-3.21875	-2.83203	-2.66562	-2.92499	-4.31485	-6.85001	-12.2398	-22.4688	-42.7781
58.4	-1.08282	-3.12421	-2.85312	-2.46564	-2.67422	-4.18829	-6.81876	-12.2156	-22.2648	-42.7734
58.5	-1.20236	-3.31641	-2.54999	-2.61407	-2.88202	-4.44611	-6.84531	-12.268	-22.2406	-42.9508
58.6	-1.08282	-3.23203	-2.68045	-2.79141	-2.93045	-4.35938	-6.5914	-12.3289	-22.4484	-42.5867
58.7	-1.07813	-3.27576	-3.05313	-2.63672	-2.74295	-4.38986	-6.94766	-12.3648	-22.5219	-42.6227
58.8	-0.795319	-3.41406	-2.57733	-2.72891	-3.12265	-4.35782	-6.68204	-12.532	-22.3836	-42.511
58.9	-1.07031	-3.37186	-2.50311	-2.78671	-2.99686	-4.21094	-6.91718	-12.5008	-22.3727	-42.7188
59	-1.02734	-3.40546	-2.92813	-2.72421	-3.01718	-4.24844	-6.73438	-12.7188	-22.3094	-42.6289
59.1	-1.24142	-3.26639	-2.79688	-2.55783	-2.92108	-4.34454	-6.67657	-12.3719	-22.5242	-42.8125
59.2	-1.15549	-3.28201	-2.76718	-2.83127	-2.63516	-4.2547	-6.70703	-12.3969	-22.4664	-42.6891
59.3	-0.960175	-3.28281	-2.8078	-2.70938	-2.8703	-4.12424	-6.76483	-12.3734	-22.4172	-42.6508
59.4	-1.1344	-3.31171	-2.86404	-2.56329	-2.88828	-4.26096	-6.60858	-12.443	-22.5703	-42.8508
59.5	-1.05313	-3.29138	-2.73593	-2.63751	-2.94843	-4.27969	-6.65936	-12.2914	-22.407	-42.7625
59.6	-1.28125	-3.28827	-2.64844	-2.53595	-2.67734	-4.24142	-6.73517	-12.1344	-22.3601	-42.6071
59.7	-1.10547	-3.39453	-2.38202	-2.50156	-2.76407	-4.26642	-7.02109	-12.6148	-22.5305	-42.9078
59.8	-1.125	-3.43436	-2.86172	-2.49689	-2.62811	-4.2547	-6.76483	-12.5852	-22.45	-42.7578
59.9	-0.923462	-3.33044	-2.82498	-2.52188	-2.60156	-4.30859	-6.83594	-12.643	-22.6234	-42.8133
60	-1.29376	-3.77734	-3.04062	-2.74689	-2.93045	-4.03906	-7.05939	-12.6086	-22.4648	-42.8695
60.1	-1.01331	-3.38437	-2.96249	-2.68124	-2.61639	-4.34454	-6.87656	-12.6703	-22.3727	-42.5735
60.2	-1.14532	-3.34296	-2.69608	-2.58594	-2.79764	-4.11096	-6.70157	-12.6531	-22.4547	-42.768
60.3	-1.26251	-3.52029	-2.53201	-2.57892	-3.02344	-4.25	-6.92813	-12.4578	-22.3687	-43.0313
60.4	-0.979706	-3.52344	-2.61563	-2.57266	-2.60077	-4.33203	-6.95859	-12.6469	-22.157	-42.8656
60.5	-0.911743	-3.30078	-2.74295	-2.44766	-2.54922	-4.27502	-6.80939	-12.6586	-22.4875	-42.8055
60.6	-0.997681	-3.40625	-2.72812	-2.4375	-2.89218	-4.26721	-6.68124	-12.5164	-22.5547	-42.8633
60.7	-1.10938	-3.49219	-3.02344	-2.67188	-2.98984	-4.21252	-6.9039	-12.3883	-22.6734	-42.9156
60.8	-0.970337	-3.27655	-2.82889	-2.4422	-3.05078	-4.46094	-6.89218	-12.1109	-22.343	-42.6883
60.9	-1.28751	-3.46014	-2.78281	-2.36719	-2.71561	-4.24768	-7.10236	-12.2289	-22.325	-42.9266
61	-1.24689	-3.38748	-2.63202	-2.28439	-2.79453	-4.1344	-7.00861	-12.5367	-22.3461	-43.0797
61.1	-0.926575	-3.33124	-2.77579	-2.44141	-2.70157	-4.24533	-6.69376	-12.6336	-22.4508	-42.8539
61.2	-1.17813	-3.5914	-2.82657	-2.4664	-2.88358	-4.50079	-6.84921	-12.4078	-22.5195	-42.8281
61.3	-1.21173	-3.59296	-2.86404	-2.59921	-3.13046	-4.18594	-6.62735	-12.4078	-22.4594	-42.6
61.4	-1.17578	-3.43436	-2.73358	-2.45157	-2.8703	-4.24768	-6.55234	-12.6219	-22.3242	-43.0336
61.5	-1.22424	-3.36639	-2.63593	-2.38437	-2.81485	-4.12735	-6.69452	-12.4961	-22.6469	-42.9039
61.6	-1.23672	-3.3078	-2.58124	-2.40469	-2.88516	-4.18048	-6.57501	-12.7141	-22.6867	-43.0953
61.7	-0.972656	-3.27344	-2.23438	-2.51642	-2.64374	-4.14297	-6.66876	-12.4266	-22.4219	-42.7399
61.8	-1.22266	-3.08124	-2.50546	-2.32968	-2.91562	-4.53595	-6.77969	-12.257	-22.4812	-42.7141
61.9	-1.10315	-3.66327	-2.79843	-2.61093	-2.99374	-4.61642	-6.81952	-12.5086	-22.489	-42.9977
62	-1.27658	-3.48514	-2.80313	-2.44766	-2.62891	-4.31876	-6.96094	-12.3477	-22.4141	-42.8524
62.1	-1.30157	-3.48593	-2.65234	-2.37109	-2.69922	-4.2258	-6.79453	-12.2195	-22.3812	-42.925
62.2	-1.28516	-3.24765	-2.73047	-2.38907	-2.86328	-4.13986	-6.96173	-12.4438	-22.5172	-43.0648
62.3	-1.20782	-3.25702	-2.54297	-2.41095	-2.77734	-4.21875	-7.01407	-12.7664	-22.2523	-42.9156
62.4	-1.5094	-3.40701	-2.90625	-2.19064	-2.79373	-4.30313	-6.64609	-12.143	-22.5461	-42.7375
62.5	-1.06329	-3.28983	-2.76718	-2.57578	-2.74219	-4.23126	-6.63361	-12.3563	-22.3773	-42.5406
62.6	-1.11642	-3.32422	-2.40936	-2.62265	-2.88907	-4.10626	-6.63907	-12.6219	-22.5336	-42.8734
62.7	-0.862518	-3.24139	-2.80234	-2.56641	-2.95859	-4.07111	-6.93439	-12.5906	-22.3898	-42.886
62.8	-1.08673	-3.35858	-2.69922	-2.57187	-2.74063	-4.32266	-6.88437	-12.6781	-22.2297	-43.0102
62.9	-1.2547	-3.18826	-2.64609	-2.67502	-2.5625	-4.32346	-6.55078	-12.818	-22.375	-43.0117
63	-1.1344	-3.24219	-2.79218	-2.54453	-2.71796	-4.08829	-6.85703	-12.6094	-22.543	-42.8734
63.1	-1.23596	-3.19843	-2.81094	-2.64297	-2.95233	-4.01016	-6.83359	-12.7047	-22.5352	-42.782
63.2	-1.24768	-3.40234	-2.64999	-2.51096	-2.82968	-4.32736	-7.16095	-12.7063	-22.6625	-42.932
63.3	-1.07813	-3.45154	-2.48593	-2.63516	-2.48984	-4.11252	-7.06952	-12.5891	-22.418	-42.8219
63.4	-1.18048	-3.27344	-2.35703	-2.47421	-2.86172	-4.08829	-6.94843	-12.4797	-22.4055	-42.8883
63.5	-1.03986	-3.48438	-2.48672	-2.60782	-2.92969	-4.37659	-7.03436	-12.8383	-22.1062	-43.0609
63.6	-1.04767	-3.43045	-2.71094	-2.48672	-3.00076	-4.15939	-6.69452	-12.4852	-22.5781	-42.9945
63.7	-1.14923	-3.46014	-2.74063	-2.73907	-2.88748	-4.24844	-6.8703	-12.4063	-22.5641	-43.025
63.8	-1.1633	-3.37186	-2.53671	-2.53439	-2.78281	-4.35315	-6.99139	-12.4047	-22.682	-43.1305
63.9	-1.18985	-3.17264	-2.72812	-2.26563	-2.77344	-4.32657	-6.92734	-12.243	-22.707	-42.9586
64	-1.49219	-3.26013	-2.51248	-2.2789	-2.5961	-4.40784	-6.87891	-12.4367	-22.4273	-43.1024
64.1	-1.31955	-3.21249	-2.49219	-2.32266	-2.74765	-4.42502	-6.81796	-12.982	-22.493	-43.1789
64.2	-0.997681	-2.98669	-2.51093	-2.17657	-2.54764	-4.15784	-6.59845	-12.5133	-22.4422	-43.057
64.3	-1.11719	-3.21951	-2.67108	-2.69531	-2.96951	-4.24219	-6.79532	-12.4438	-22.4523	-43.1414
64.4	-1.24609	-3.50467	-2.42889	-2.58908	-2.89374	-4.26016	-6.76563	-12.5633	-22.3773	-43.0766
64.5	-0.957825	-3.4281	-2.49063	-2.43829	-2.41873	-4.22815	-7.03281	-12.5023	-22.325	-42.8367
64.6	-1.14221	-3.37421	-2.46796	-2.42734	-2.57498	-4.23596	-7.14063	-12.5828	-22.5711	-43.1234
64.7	-1.20157	-3.35233	-2.48203	-2.37891	-2.86249	-4.55157	-6.74139	-12.7234	-22.6429	-43.1344
64.8	-1.17346	-3.23669	-2.46875	-2.55939	-2.67734	-4.43594	-6.7789	-12.5867	-22.4609	-43.0953
64.9	-1.19376	-3.41327	-2.27811	-2.47189	-2.85547	-4.36407	-6.76251	-12.5344	-22.7172	-43.0289
65	-1.34375	-3.41483	-2.20468	-2.38281	-2.84531	-4.34299	-7.14844	-12.65	-22.4937	-43.0555
65.1	-1.23206	-3.06326	-2.35312	-2.39999	-2.67734	-4.18048	-6.90314	-12.5063	-22.6617	-42.7594
65.2	-1.37344	-3.20233	-2.45468	-2.35471	-2.75626	-4.24689	-6.87189	-12.5461	-22.4086	-43.1102
65.3	-1.10001	-3.08984	-2.49219	-2.30548	-2.78281	-4.35938	-6.97345	-12.6563	-22.2906	-43.0156
65.4	-0.946899	-3.19608	-2.61719	-2.27188	-2.42343	-4.32111	-6.94376	-12.5414	-22.475	-42.9563
65.5	-1.15549	-3.14374	-2.61954	-2.60001	-2.60312	-4.39532	-6.85782	-12.7266	-22.6109	-43.0203
65.6	-1.09454	-3.29138	-2.36093	-2.60547	-2.74686	-4.46954	-6.67889	-12.4797	-22.3539	-42.9781
65.7	-1.05237	-3.26639	-2.28046	-2.44611	-3.02734	-4.43909	-6.82422	-12.3266	-22.3289	-43.0359
65.8	-1.21875	-3.28281	-2.74374	-2.62109	-2.83749	-4.34454	-6.80624	-12.393	-22.6266	-43.0008
65.9	-1.07892	-3.10703	-2.63828	-2.30234	-2.68906	-4.37659	-6.83829	-12.5461	-22.4094	-43.275
66	-1.05392	-3.04919	-2.55389	-2.31641	-2.84375	-4.19299	-6.90936	-12.4672	-22.5898	-42.9719
66.1	-1.19531	-3.26404	-2.46249	-2.58203	-3.01718	-4.52893	-6.68985	-12.2328	-22.7101	-42.8711
66.2	-1.06799	-3.08905	-2.61014	-2.36017	-2.86639	-4.50549	-6.65155	-12.3266	-22.4484	-43.1297
66.3	-1.29688	-3.15155	-2.65546	-2.48438	-2.53046	-4.29141	-6.75235	-12.5781	-22.7	-42.8156
66.4	-1.40784	-2.93826	-2.33905	-2.11172	-2.51172	-4.33673	-7	-12.6805	-22.5773	-42.9867
66.5	-1.20001	-3.24295	-2.3367	-2.19141	-2.62109	-4.50861	-6.83124	-12.6695	-22.2852	-43.1383
66.6	-1.20471	-3.08905	-2.57889	-2.30859	-2.46405	-4.62189	-6.80859	-12.5562	-22.543	-43.068
66.7	-1.15393	-3.10468	-2.51172	-2.43515	-2.94531	-4.55627	-6.67343	-12.511	-22.6734	-43.2321
66.8	-1.10861	-3.26563	-2.46951	-2.35547	-2.89139	-4.24844	-6.85391	-12.2953	-22.1828	-43.0227
66.9	-1.0672	-3.2789	-2.38516	-2.29376	-2.60233	-4.14221	-6.89923	-12.6336	-22.3734	-42.9485
67	-1.32422	-3.40857	-2.36639	-2.28671	-2.66873	-4.23361	-7.09454	-12.525	-22.7015	-42.9813
67.1	-1.13596	-3.02811	-2.37735	-2.23907	-2.42499	-4.42737	-7.20392	-12.5906	-22.4453	-43.268
67.2	-1.01331	-3.08984	-2.68045	-2.05392	-2.78281	-4.45547	-6.95782	-12.6523	-22.4211	-43.1985
67.3	-1.20703	-3.04919	-2.39609	-2.25	-2.84375	-4.61252	-6.7164	-12.5	-22.6914	-43.0547
67.4	-1.16721	-3.17419	-2.3078	-2.50705	-2.63202	-4.36407	-6.71719	-12.6688	-22.6883	-43.1328
67.5	-1.10861	-3.32498	-2.20389	-2.37033	-2.75156	-4.36096	-6.94376	-12.4273	-22.6023	-43.1172
67.6	-1.44531	-3.2164	-2.18985	-2.28751	-2.51797	-4.39844	-6.8461	-12.7156	-22.4656	-43.0735
67.7	-1.36877	-2.99374	-2.38126	-2.07578	-2.56952	-4.4422	-6.84766	-12.7477	-22.4297	-43.0836
[truncated: 1,398 more rows]

## Sheet: Ext. Data Fig. 6c
SPR: IL-25–IL-17RB(D75A/R79E) binding to IL-17RA
Time (seconds)	RU for 0 nM IL-25–IL-17RB(D75A/R79E)	RU for 156 nM IL-25–IL-17RB(D75A/R79E)	RU for 312.5 nM IL-25–IL-17RB(D75A/R79E)	RU for 625 nM IL-25–IL-17RB(D75A/R79E)	RU for 1250 nM IL-25–IL-17RB(D75A/R79E)	RU for 2500 nM IL-25–IL-17RB(D75A/R79E)	RU for 5000 nM IL-25–IL-17RB(D75A/R79E)	RU for 10000 nM IL-25–IL-17RB(D75A/R79E)	RU for 20000 nM IL-25–IL-17RB(D75A/R79E)	RU for 40000 nM IL-25–IL-17RB(D75A/R79E)
-131.9	-0.3461	-0.289856	-0.0664063	-0.164063	-0.112488	-0.0125122	-0.257813	-0.152344	-0.362488	-0.0648499
-131.8	-0.611725	-0.0593872	-0.175781	-0.0429688	-0.0968628	-0.328918	-0.132813	-0.246094	-0.194519	-0.00626
-131.7	-0.442963	-0.367188	-0.133606	0.228119	-0.253113	-0.145325	-0.288269	-0.608582	-0.272644	0.0882874
-131.6	-0.454681	-0.149231	-0.0656128	0.231262	-0.190613	-0.202362	-0.139069	-0.373444	-0.236694	0.0882874
-131.5	-0.411713	0.00232	-0.0148315	0.304688	-0.0367126	-0.0453186	0.0281372	-0.265625	-0.200775	0.09375
-131.4	-0.34375	-0.3172	-0.0640564	0.197662	-0.157013	0.0249939	-0.137512	-0.238281	-0.342163	-0.112518
-131.3	-0.453125	-0.336731	0.0296936	-0.0445251	-0.104675	-0.0500183	-0.0976563	-0.503113	-0.140625	-0.280487
-131.2	-0.590637	-0.128906	0.0773315	0.342194	-0.208588	-0.296875	-0.00937	-0.332031	-0.460938	-0.151581
-131.1	-0.457031	-0.443756	-0.102356	0.387512	-0.393738	0.268738	-0.0375061	-0.299225	-0.394531	-0.125793
-131	-0.404694	-0.239868	-0.268738	0.407043	-0.0320129	-0.101563	0.1203	-0.411713	-0.0617065	0.114838
-130.9	-0.421875	-0.403931	-0.180481	0.279694	0.1586	0.0726318	0.0359497	-0.21875	-0.0171814	-0.0179749
-130.8	-0.529694	-0.25	-0.207825	0.0304565	-0.0491943	0.136719	-0.09375	-0.177338	-0.213257	-0.112518
-130.7	-0.370331	-0.394531	0.055481	0.0617065	-0.0859375	-0.0429688	0.114838	-0.225006	-0.288269	0.0273438
-130.6	-0.256256	-0.169556	-0.199219	0.107025	-0.161713	-0.162506	-0.115631	-0.178894	-0.283569	-0.086731
-130.5	-0.639862	-0.249237	-0.155457	0.118744	-0.0648193	-0.363281	-0.197662	-0.407043	-0.309357	-0.195313
-130.4	-0.683594	-0.452362	-0.162506	0.180481	-0.161713	0.0687256	-0.182037	-0.231262	-0.349213	-0.171875
-130.3	-0.495331	-0.336731	0.0125122	0.1297	0.0882874	-0.226563	0.0679626	-0.0796814	-0.324219	-0.0281372
-130.2	-0.616425	-0.210938	0.296875	0.342194	0.0890808	0.00937	-0.133606	-0.350769	-0.0413818	-0.12265
-130.1	-0.65625	-0.243774	0.163269	0.477356	0.000793	0.09375	-0.423431	-0.46875	-0.213257	0.118744
-130	-0.44455	-0.260162	0.221863	0.0906372	-0.328888	-0.291412	-0.260162	-0.327332	-0.419525	-0.00235
-129.9	-1.00314	-0.385956	-0.292969	0.0890503	-0.520294	-0.125	-0.228119	-0.696869	-0.627319	-0.462494
-129.8	-0.8508	-0.316406	-0.34375	0.227356	0.0609436	0.15625	-0.0164185	-0.609375	-0.221069	-0.243744
-129.7	-0.617188	-0.364075	0.124207	0.429688	-0.112488	-0.039856	-0.0249939	-0.275787	-0.171875	0.0867004
-129.6	-0.495331	-0.133606	0.130463	0.260162	-0.142181	-0.12735	-0.277344	-0.169525	-0.131226	0.139832
-129.5	-0.505463	-0.31955	-0.038269	0.144531	-0.124207	-0.342194	0.0976563	-0.425781	-0.301544	-0.24765
-129.4	-0.571869	-0.208618	-0.186707	0.1875	-0.171082	-0.271881	0.0632935	-0.253906	-0.261719	-0.200775
-129.3	-0.523438	-0.453918	-0.202332	0.0679626	0.0929871	0.0367126	-0.0531311	-0.217957	-0.251556	-0.296875
-129.2	-0.447662	-0.460938	-0.121094	0.226563	-0.4375	-0.404694	-0.210144	-0.0351563	-0.413269	-0.144531
-129.1	-0.56955	-0.296112	-0.21405	0.126556	-0.346863	-0.330475	-0.269531	-0.015625	-0.427338	-0.0406189
-129	-0.7211	0.0296631	-0.34845	0.424225	0.0335999	-0.143768	-0.462494	-0.275787	-0.275757	0.0421753
-128.9	-0.259369	-0.0953369	-0.106262	0.166412	0.420319	0.0609131	-0.323425	-0.487488	-0.2789	-0.207031
-128.8	-0.210938	-0.339081	-0.163269	0.119537	0.0422058	0.00391	-0.125	-0.453125	-0.460144	-0.18515
-128.7	-0.467194	-0.2211	-0.0351563	0.0390625	-0.00391	-0.196899	-0.172668	-0.388275	-0.296875	0.153107
-128.6	-0.682037	-0.378143	0.118744	-0.0546875	-0.0507813	-0.362518	-0.209381	-0.110168	-0.366394	-0.0882874
-128.5	-0.808594	-0.303131	-0.413269	-0.0664063	-0.237488	-0.316406	-0.474213	-0.760925	-0.460144	-0.210175
-128.4	-0.277344	-0.0812683	-0.166412	0.203125	0.0687561	-0.136719	-0.391418	-0.890625	-0.307007	0.12265
-128.3	-0.592194	-0.0343933	0.297668	0.267975	0.115631	0.147644	0.196869	-0.399994	-0.105469	0.286713
-128.2	-0.362518	-0.106262	0.132813	0.587494	0.00705	0.149994	-0.206238	-0.234375	-0.335938	-0.207825
-128.1	-0.50235	-0.287506	-0.2211	0.0257874	-0.328125	-0.191406	-0.128113	-0.478912	-0.350769	-0.00156
-128	-0.489075	-0.389069	0.00546	-0.196869	-0.0452881	-0.113281	-0.150787	-0.636719	-0.167175	-0.0195313
-127.9	-0.481262	-0.0211182	-0.117981	-0.0375061	-0.128906	-0.28125	-0.295319	-0.296082	-0.223419	-0.117981
-127.8	-0.827362	0.0593567	-0.292969	0.078125	-0.116394	-0.210938	-0.453918	-0.440613	-0.500763	-0.0984497
-127.7	-0.499237	0.282013	-0.18515	-0.0773315	0.0367432	-0.260956	-0.314056	-0.585144	0.0789185	0.0703125
-127.6	-0.947662	-0.267212	-0.0492249	0.0929565	-0.321869	-0.1922	-0.055481	-0.0445251	-0.617188	-0.397675
-127.5	-1.37656	-0.657837	-0.138275	0.086731	-0.599976	-0.396118	-0.237488	-0.537506	-0.882019	-0.697662
-127.4	-0.498444	-0.427368	-0.667969	-0.155457	-0.18045	-0.766418	-0.371094	-0.734375	-0.266388	-0.260956
-127.3	-0.6008	-0.289856	-0.1297	-0.178894	-0.0921631	-0.400024	-0.330475	-0.414856	-0.405457	-0.126556
-127.2	-0.836731	-0.199219	-0.0812378	-0.0249939	-0.244507	-0.110168	-0.480469	-0.635925	-0.467163	-0.22345
-127.1	-0.746094	-0.170319	-0.357025	0.2164	0.0109558	-0.302368	-0.25235	-0.399994	-0.196869	0.0640564
-127	-0.579681	-0.161743	-0.015625	0.3414	-0.0914001	-0.339081	-0.0125122	-0.178131	-0.21405	-0.0843811
-126.9	-0.25705	-0.0992432	0.0523376	0.227356	-0.0773315	-0.203125	-0.193756	-0.392181	-0.228882	-0.133606
-126.8	-0.446869	-0.607056	-0.0921936	0.2211	-0.115601	-0.0195313	-0.154694	-0.534363	0.0976563	-0.3461
-126.7	-0.582825	-0.000793	0.164856	0.148438	-0.129669	-0.259399	-0.18985	0.113281	-0.200775	-0.452362
-126.6	-0.854706	-0.236725	-0.0499878	0.168762	-0.246094	-0.490631	-0.384369	-0.565613	-0.546875	-0.203125
-126.5	-0.739075	-0.0797119	-0.231262	0.117981	-0.320313	-0.246887	0.00156	-0.174988	-0.359375	-0.0593872
-126.4	-0.395325	-0.28125	0.0734253	0.274994	-0.191406	-0.154694	-0.0265503	-0.46405	-0.053894	-0.328125
-126.3	-0.467194	-0.403931	0.0882874	0.213287	-0.0765381	-0.114868	-0.307037	-0.387512	-0.314819	-0.0437622
-126.2	-0.541412	-0.474243	-0.0945435	0.175781	-0.160919	-0.09375	-0.128113	-0.278137	-0.221069	-0.101563
-126.1	-0.7836	0.0359192	-0.177338	0.0812378	0.0570374	-0.182831	-0.0570374	-0.507813	-0.105469	-0.240631
-126	-0.796112	-0.000793	-0.0125122	-0.00391	-0.178101	-0.175781	0.00156	-0.585938	-0.417969	-0.229706
-125.9	-0.349213	-0.0984497	-0.1875	0.296875	-0.192963	-0.114075	0.0476685	-0.171875	-0.324982	-0.1586
-125.8	-0.483612	-0.382813	0.136719	0.351563	-0.0640564	0.0234375	-0.103119	-0.420319	-0.373413	-0.0429688
-125.7	-0.359375	0.0859375	-0.180481	0.292175	-0.118744	-0.238281	-0.1203	-0.0593872	-0.219513	-0.115631
-125.6	0.21875	0.144531	-0.0765686	0.136719	0.40625	-0.250793	-0.105469	-0.447662	0.3172	0.334381
-125.5	0.323425	0.362488	0.380463	0.431244	0.378906	0.0148315	0.390625	-0.228119	0.368774	0.388275
-125.4	-0.536713	-0.225006	0.623444	0.421875	-0.303894	0.533569	0.457825	0.159363	-0.538269	-0.253906
-125.3	-0.697662	-0.196899	-0.196869	-0.00937	-0.423431	0.292175	-0.350769	-0.150787	-0.517181	-0.287506
-125.2	-0.678131	-0.482819	-0.167175	0.345306	-0.585144	-0.114075	-0.0546875	-0.328125	-0.785919	-0.381256
-125.1	-0.652344	-0.552368	-0.492188	0.119537	-0.378113	-0.259399	-0.319519	-0.564056	-0.5578	-0.53125
-125	-0.928131	-0.803131	-0.619537	-0.1203	-0.458588	-0.700806	-0.404694	-0.448425	-0.78125	-0.558594
-124.9	-0.955475	-0.802368	-0.700012	-0.441406	-0.534363	-0.874237	-0.706238	-0.675781	-0.927338	-0.474213
-124.8	-1.02658	-0.697662	-0.6586	-0.442963	-0.719513	-0.609375	-0.623444	-0.790619	-0.861694	-0.6633
-124.7	-0.959381	-0.670319	-0.654694	-0.264832	-0.453125	-0.440643	-0.5289	-0.942963	-0.936707	-0.88205
-124.6	-0.462494	-0.532837	-0.657043	-0.201569	-0.18045	-0.405487	-0.451569	-0.884369	-0.322632	-0.197662
-124.5	-0.798431	-0.456268	-0.284363	-0.0656128	-0.160919	-0.802368	-0.285156	-0.663269	-0.383575	-0.317963
-124.4	-0.0687561	-0.198456	-0.230469	-0.21875	0.0664063	-0.147675	-0.257019	-0.509369	-0.132813	-0.210938
-124.3	-0.3125	-0.236725	0.053894	0.228912	-0.15625	-0.185944	-0.168762	-0.105469	-0.209351	0.0804749
-124.2	-0.628143	-0.0585938	0.0656128	0.0460815	-0.321869	-0.2883	-0.0726624	0.00937	-0.375	-0.198456
-124.1	-0.53595	-0.306274	0.0648499	0.288269	-0.385132	-0.257813	-0.434387	-0.262512	-0.164825	-0.364075
-124	-0.571106	-0.217987	0.0843811	0.0445251	-0.160156	-0.0718994	-0.224213	-0.178894	-0.0664063	-0.039856
-123.9	-0.120331	0.251556	-0.0796814	0.34845	0.015625	0.00623	-0.24765	-0.167175	-0.0812378	0.00702
-123.8	-0.402344	-0.186737	-0.0296936	0.4086	0.12735	0.022644	-0.132019	-0.249207	-0.103882	-0.0874939
-123.7	-0.655487	-0.317993	0.261719	0.128113	-0.0671692	-0.0296936	0.274231	-0.462494	-0.0742188	-0.342194
-123.6	-0.5625	-0.255493	-0.222656	0.0328064	-0.302338	-0.210175	-0.103119	-0.197662	-0.232025	-0.142181
-123.5	-0.207031	2.27e-13	-0.117981	0.267975	-0.196075	-0.337524	-0.149231	-0.490631	-0.21405	0.0499878
-123.4	-0.174225	0.12265	0.0859375	0.25	-0.272644	-0.0406494	0.135925	-0.0664063	-0.407013	0.115631
-123.3	-0.276581	-0.151581	0.00235	0.234375	-0.0531006	0.000763	0.132019	-0.178131	-0.0570068	-0.180481
-123.2	-0.264069	-0.340637	0.0484314	0.164856	-0.015625	0.106232	-0.121094	-0.293762	-0.0374756	-0.1875
-123.1	-0.6539	-0.372681	-0.0101624	0.117188	-0.022644	-0.114075	0.12265	-0.414063	-0.357788	-0.21875
-123	-0.24765	-0.108612	-0.0585938	0.161713	-0.1539	-0.0828247	0.0140686	-0.143738	-0.394531	-0.383606
-122.9	-0.518768	-0.3172	-0.130463	0.240631	-0.376556	0.0679626	-0.360168	-0.213287	-0.143738	0.0359192
-122.8	-0.273438	-0.111725	-0.0898438	0.107819	-0.1492	0.121094	-0.179688	-0.46405	-0.142944	0.0429688
-122.7	-0.204681	-0.225006	-0.128906	0.243744	-0.114838	-0.0531311	-0.179688	-0.296875	-0.348419	0.0132751
-122.6	-0.175781	0.0531006	-0.299988	0.456238	0.0281372	0.178894	-0.078125	-0.174225	-0.00937	0.0906067
-122.5	-0.270325	-0.0929871	0.00861	0.303894	0.146118	0.0234375	0.114075	-0.167175	-0.366394	0.0507813
-122.4	-0.285156	-0.0414124	-0.256256	0.175781	-0.136719	0.00937	0.131256	0.0625	-0.420288	-0.177338
-122.3	-0.503143	-0.0851746	-0.0656128	0.336731	-0.356232	0.0163879	-0.185944	-0.396088	-0.191406	-0.0359497
-122.2	-0.487518	0.00232	-0.236725	0.308594	-0.194519	-0.166412	-0.3414	-0.439056	-0.273438	-0.139862
-122.1	-0.180481	-0.0422058	0.126556	0.3078	-0.0484314	-0.121094	-0.125793	-0.332031	-0.182007	0.00781
-122	-0.407043	0.105469	-0.0742188	0.282806	-0.0648193	-0.00861	-0.117188	-0.150787	-0.0640564	-0.184387
-121.9	-0.657043	-0.203125	0.165619	-0.110931	-0.157013	-0.0515747	-0.217194	-0.115631	-0.183594	-0.100006
-121.8	-0.474213	-0.182831	-0.0273438	0.0671997	-0.0585938	-0.137512	-0.235931	-0.189056	-0.489838	-0.228119
-121.7	-0.59375	-0.0929871	0.00156	0.235168	-0.217957	-0.119537	-0.0195313	-0.235931	-0.424988	-0.136719
-121.6	-0.250793	-0.1297	-0.0578003	0.108582	-0.265625	-0.0992432	-0.00391	-0.578918	-0.330444	-0.0882874
-121.5	-0.203125	-0.0960999	0.260925	0.536713	0.0687561	0.145294	0.0585938	-0.338287	-0.339844	0.18985
-121.4	-0.365631	0.11795	0.15625	0.300781	-0.125763	0.0187378	-0.164063	-0.186707	-0.0734253	0.134369
-121.3	-0.647675	-0.393768	0.233582	-0.385925	-0.553894	-0.0640869	-0.0296936	-0.260925	-0.692169	-0.374237
-121.2	-0.610168	-0.228912	0.0390625	-0.197662	-0.287476	-0.302368	-0.153137	-0.507019	-0.303894	-0.143768
-121.1	-0.624237	0.0374756	0.0249939	0.126556	-0.0351563	0.0273438	-0.150787	-0.546082	-0.0718689	-0.0140686
-121	-0.483612	0.192169	-0.0281372	-0.15155	0.207031	0.130463	-0.103912	-0.56015	-0.2789	-0.00705
-120.9	-0.152344	-0.000793	-0.113281	0.15155	0.166412	0.149994	0.0296936	-0.2547	-0.467957	-0.0906372
-120.8	-0.299225	0.105469	-0.142975	0.383606	-0.168732	-0.207031	0.146881	-0.207825	-0.332031	-0.0945435
-120.7	-0.303131	-0.308594	0	0.184387	-0.1492	-0.102356	0.111725	0.0273438	-0.2789	-0.0148621
-120.6	-0.3414	-0.200806	-0.0757751	0.142181	-0.152344	-0.25235	0.0351563	-0.196869	-0.481232	-0.374237
-120.5	-0.573456	0.0906067	0.0890503	-0.0429688	-0.0601501	-0.0929871	-0.024231	-0.474213	-0.440613	-0.358612
-120.4	-0.503143	0.0343628	-0.0687561	0.337494	0.0968933	0.366394	-0.0437622	-0.303894	-0.167175	-0.188293
-120.3	-0.476563	-0.19455	0.118744	0.103119	-0.168732	0.1203	-0.0343628	-0.475769	-0.421082	0.00937
-120.2	-0.521088	0.0632629	-0.492188	-0.15155	-0.106232	-0.0601807	-0.209381	-0.444519	-0.329681	0.085144
-120.1	-0.123444	0.260132	0.121887	0.0617065	0.0875244	-0.192993	-0.107025	-0.0234375	-0.123413	0.0367126
-120	-0.103912	-0.188293	0.290619	0.0843811	-0.109375	-0.144531	-0.118744	-0.308594	-0.191406	0.0578003
-119.9	-0.442963	0.153107	-0.0585938	0.314056	-0.227325	0.357025	-0.125793	-0.546875	-0.375	0.0953064
-119.8	-0.3797	0.0788879	0.0187378	0.546875	-0.0710754	-0.0734558	-0.0593872	-0.542969	-0.402344	0.0257874
-119.7	-0.228912	0.204681	-0.145325	0.21405	0.0593872	-0.0328369	-0.0328064	-0.424225	-0.264832	-0.0570374
-119.6	-0.474213	0.0429688	-0.0914001	0.206238	0.0562744	-0.00626	-0.209381	-0.171875	0.024231	-0.117188
-119.5	-0.366425	-0.0804749	0.0414124	0.0773315	0.0281372	0.0351563	0.0117188	-0.241394	-0.490601	-0.0507813
-119.4	-0.357819	-0.228149	0.21875	0.167969	0.123444	0.292969	0.139069	-0.227356	-0.260132	0.0749817
-119.3	-0.450012	-0.0515747	0.22345	0.2789	0.100006	0.174988	-0.114075	-0.368744	-0.452332	0.175781
-119.2	-0.243744	-0.0625	-0.053894	0.516418	0.0632935	0.31015	-0.0640564	-0.28125	-0.429688	0.164825
-119.1	-0.200012	0.315613	-0.207825	0.56015	-0.0460815	0.215607	0.110931	-0.145325	-0.15625	0.114838
-119	-0.548431	-0.142975	0.153137	0.419525	-0.0421753	0.1203	0.272644	-0.053894	-0.371857	-0.00781
-118.9	-0.226563	-0.189087	0.230469	0.211731	-0.177338	0.296875	0.0218811	-0.405457	-0.0335693	0.134369
-118.8	-0.368744	0.0281067	-0.0507813	0.00861	-0.0265503	-0.102356	-0.1539	-0.298431	0.135956	0.134369
-118.7	-0.5	-0.142212	0.0992126	0.364838	-0.175781	-0.0750122	0.0992126	-0.393738	-0.462494	0.0398254
-118.6	-0.492981	0.0742188	0.258606	0.4953	-0.383575	0.0742188	0.159363	-0.665619	-0.303894	0.0429688
-118.5	-0.492981	0.144531	-0.0249939	0.275787	-0.210938	0.0398254	-0.00702	-0.707825	-0.582794	0.212494
-118.4	-0.774994	0.0656128	0.00391	0.257019	-0.189056	-0.121094	-0.299225	-0.0679626	-0.178101	0.24295
-118.3	-0.419525	-0.292969	0.0164185	0.210144	0.0094	0.000763	-0.117981	-0.198425	-0.3367	-0.169525
-118.2	-0.332031	-0.202362	0.046875	-0.190613	0.071106	0.0413818	-0.365631	-0.318756	-0.43515	-0.463287
-118.1	-0.612518	-0.34845	-0.125	-0.046875	-0.0742188	-0.357056	-0.173431	-0.210144	-0.476563	-0.428131
-118	-0.38205	-0.0164185	-0.0593872	0.0625	-0.2789	-0.200012	-0.362488	-0.690613	-0.423431	0.196075
-117.9	-0.200012	0.0289001	-0.399994	-0.0164185	0.328918	-0.308594	-0.0265503	-0.378906	-0.275757	-0.0812683
-117.8	-0.450775	-0.132813	0.0640564	0.642181	-0.0398254	0.175781	0.0531311	-0.234375	-0.258575	0.03125
-117.7	-0.426575	-0.242981	-0.0187378	0.595306	-0.228119	-0.0593872	-0.0789185	-0.053894	-0.293732	-0.0921936
-117.6	-0.414063	-0.0546875	-0.0601501	0.284363	0.0289307	-0.151581	-0.16095	-0.193756	-0.220306	-0.0210876
-117.5	-0.56955	0.176544	-0.03125	0.0664063	0.0429688	-0.518768	-0.135162	-0.310944	-0.357025	0.117188
-117.4	-0.215637	0.0898438	0.160156	0.291412	-0.0398254	-0.00314	-0.114838	-0.296875	0.104706	0.191406
-117.3	-0.72345	-0.160156	0.177338	0.510162	0.121887	0.0632629	-0.0929565	-0.507813	-0.0945129	-0.155487
-117.2	-0.232819	0.0421753	0.167969	0.553894	0.176575	0.0617065	-0.0414124	-0.299988	-0.389038	0.237488
-117.1	-0.239075	0.134369	0.0656128	0.232819	0.0218811	0.0171814	0.0843811	-0.100006	-0.198425	0.140625
-117	-0.410156	-0.203918	0.273438	0.3703	-0.160919	0.0578003	0.0874939	0.0109253	-0.205444	-0.1297
-116.9	-0.362518	-0.175781	0.114075	0.287506	-0.0257568	0.197632	-0.0960999	-0.204681	-0.592163	0.0328064
-116.8	-0.477356	-0.229706	-0.0109253	0.15155	0.117981	0.0328064	-0.228912	-0.335938	-0.414063	-0.0500183
-116.7	-0.450012	0.00937	-0.118744	0.446869	-0.0179443	0.038269	-0.0320435	-0.383606	-0.272644	0.115631
-116.6	-0.401581	0.0265503	-0.0578003	0.321869	-0.0953064	-0.117188	-0.0570374	-0.482819	-0.469513	-0.196106
-116.5	-0.529694	-0.325806	0.0789185	0.188293	-0.18045	-0.339844	-0.174988	-0.0664063	-0.578888	-0.365631
-116.4	-0.527344	-0.403137	-0.161713	0.285156	-0.121857	-0.0195313	-0.0476685	-0.0625	-0.266388	-0.0500183
-116.3	-0.456268	0.0710754	-0.0531311	-0.231262	-0.0968628	-0.428925	-0.257019	-0.409363	-0.224213	-0.0148621
-116.2	-0.457825	0.167969	0.038269	0.21405	-0.181244	-0.153931	-0.117188	-0.316406	-0.183594	0.324982
-116.1	-0.0679626	0.1539	-0.0289001	0.295319	-0.101563	-0.172668	-0.0609436	-0.0734253	-0.0398254	0.192963
-116	-0.427338	-0.225006	0.0843811	0.201569	0.0476685	0.0148315	0.100769	-0.462494	-0.344513	-0.00391
-115.9	-0.409393	-0.353912	0.173431	0.34375	-0.233582	0.144531	-0.0523376	-0.0718689	-0.185913	0.132019
-115.8	-0.330475	-0.200806	0.0187378	0.270325	-0.131226	-0.0094	0.0914001	-0.192963	-0.128113	-0.280487
-115.7	-0.208588	0.0921631	-0.0328064	0.015625	-0.0710754	-0.446899	0.0429688	-0.286713	0.0812683	0.0632629
-115.6	-0.109375	0.0843506	0.178894	0.159363	0.0679932	0.0171814	0.114838	-0.0499878	-0.0257568	0.257019
-115.5	-0.558594	0.0554504	-0.290619	0.197662	-0.106232	-0.0140686	-0.272644	-0.235168	0.0882874	0.249207
-115.4	-0.318756	0.0570068	0.0109253	0.514069	0.260162	0.0289001	-0.085144	-0.299988	0.0125122	0.329681
-115.3	-0.329681	0.00232	0.124207	0.349213	0.0125122	0.215607	0.0843811	-0.217957	-0.203888	0.157013
[truncated: 3,229 more rows]

## Sheet: Ext. Data Fig. 6d
SPR: IL-17RB binding to IL-17RA
[truncated: 3,397 more rows]

## Sheet: Ext. Data Fig. 6e
SPR: IL-17RA binding to IL-17RA
[truncated: 3,393 more rows]

## Sheet: Ext. Data Fig. 6f
SPR: IL-17RB binding to IL-17RB
[truncated: 3,397 more rows]

## Sheet: Ext. Data Fig. 6g
SPR: IL-25–IL-17RB binding to IL-17RB
[truncated: 3,393 more rows]

[truncated: 3 more sheets: Ext. Data Fig. 6h, Ext. Data Fig. 6i, Ext. Data Fig. 6j]
